# Supplementary material for: Mutation of CFAP57, a protein required for the asymmetric targeting of a subset of inner dynein arms in Chlamydomonas, causes primary ciliary dyskinesia
Source: PLoS Genet. 2020 Aug 7;16(8):e1008691. doi: 10.1371/journal.pgen.1008691 (PMC7444499; doi:10.1371/journal.pgen.1008691)
Supplement: S1 Data — Measurements from high-resolution videos of control and PCD 2-II ciliated cells to generate the CBF. (XLSX) [file pgen.1008691.s020.xlsx]

## Sheet: Sheet1
S1 Data:		Summary of Ciliary Beat Frequency (CBF) Measurments*
			#NAME?		Controls
			CBF		CBF
			11.37		17.84
			11.53		15.24
			10.74		17.29
			11.35		20.94
			11.21		17.06
			12.03		22.38
			12.97		22.79
			8.5		19.36
			8.47		12.16
			10.56		12.03
			8.85		9.64
			13.54
			12.06
			9.3
			10.08
			9.53
		average	10.75		16.98
		SD	1.54		4.36
		*Note: Each value in the table represents the average of CBF measured in 10 -12 fields from an individual culture.
