# Supplementary material for: Mutation of CFAP57, a protein required for the asymmetric targeting of a subset of inner dynein arms in Chlamydomonas, causes primary ciliary dyskinesia
Source: PLoS Genet. 2020 Aug 7;16(8):e1008691. doi: 10.1371/journal.pgen.1008691 (PMC7444499; doi:10.1371/journal.pgen.1008691)
Supplement: S2 Data — Measurements used in the analysis of swimming behavior of wild-type (CC-125), and two fap57 mutants in Fig 5. (XLSX) [file pgen.1008691.s021.xlsx]

## Sheet: WT
Type	file	Films	pks	Ldim (µm)	Radius (um)	Fp (Hz)	CBFav (Hz)	Rps (rot/s)	std(TH) (rad)	mean(CU) (rad/µm)	std(CU) (rad/µm)	std(x) (µm)	std(y) (µm)	mean(SV) (rad/s)	std(SV) (rad/s)	mean(fix) (pN)	std(fix) (pN)	mean(Fiy) (pN)	std(Fiy) (pN)	mean(Fx-body) (pN)	std(Fx-body) (pN)	mean(Fy-body) (pN)	std(Fy-body) (pN)	mean(Power) (aW)	std(Power) (aW)	mean(torque) (pN.um)	std(torque) (pN.um)	mean(torque-body)	mean(power-body)	std(torque-body)	std(power-body)	median M drag	std(Md rag)	median M elastic	std(M elastic)	median M shear	std(M shear)	median(M dynein)	std(M dynein)	med(dynein) 25% L	std(dynein) 25% L	med(dynein) 33% L	std(dynein) 33% L	med(dynein) 50% L	std(dynein) 50% L	med(dynein) 66% L	std(dynein) 66% L	med(dynein) 75% L	std(dynein) 75% L
uni1	C:\Users\Matieu\Documents\Films Chlamys\20180507 - uni1\	uni1-1_x100_3	0.30846	13.4123	3.1265	38.9082	47.9042	2.8259	0.61242	-0.1292	0.16223	1.5379	3.5191	26.1422	229.028	0.81253	2.9775	-0.32974	3.1551	0.44084	3.9668	1.4097	2.1563	2498.62	1708.56	-5.2085	29.2808	12.6932	1377.01	25.0124	1468.8	0.18445	2.4826	-3.3142	82.5812	32.5953	31.9435	-41.7322	95.7862	-17.4865	73.628	-24.4017	77.4466	-32.2567	86.8546	-45.2768	58.3521	-57.5842	46.2217
uni1	C:\Users\Matieu\Documents\Films Chlamys\20180911 - uni1\tube 1\	20180911_control_uni1-1_x100_3_300-600	0.55416	12.4222	3.2955	39.3005	44.9438	1.3736	0.65102	-0.12764	0.21254	2.2771	2.8567	-11.1195	208.112	1.0945	2.6061	-0.14836	3.0534	0.78378	3.0555	0.033558	2.6242	2684.36	1656.67	2.0942	29.5086	7.4543	778.74	20.7372	613.517	-0.30838	2.4286	3.3858	112.799	21.7664	28.6791	-27.9677	127.98	-25.3589	101.549	-10.6013	84.8414	-12.3877	98.7411	-25.1072	86.4655	-42.197	78.7969
uni1	C:\Users\Matieu\Documents\Films Chlamys\20180423 - uni1\	uni1_2_x100_1	0.72271	12.5494	3.042	54.222	51.2821	2.3769	0.65652	-0.13322	0.26757	1.9774	3.2474	-6.084	314.996	2.2452	8.8929	0.16162	3.4773	-0.008437	5.1463	1.1688	3.036	11222.2	39106.5	-3.8532	54.4084	8.9727	1858.19	29.2048	1212.13	-0.65837	5.9977	-13.3112	142.349	35.4693	35.1684	-59.6453	155.083	-60.4336	121.664	-82.0611	107.936	-46.5534	133.08	-62.2703	109.087	-59.6392	85.2477
uni1	C:\Users\Matieu\Documents\Films Chlamys\20170410\light\	spin4	0.77303	11.9903	3.0842	54.7835	55.5556	1.556	0.66057	-0.16293	0.26658	1.3787	3.1426	2.3006	289.277	0.61525	4.1502	0.8415	3.5479	0.24518	1.593	0.14152	2.0271	4070.6	2393.57	6.5376	28.5547	6.3961	479.601	14.6545	341.72	-0.14503	2.9936	-13.9402	144.087	37.2658	33.743	-60.7141	156.912	-101.258	124.411	-89.9116	115.511	-69.6076	128.433	-37.2142	113.86	-49.3453	109.896
uni1	C:\Users\Matieu\Documents\Films Chlamys\20170410\light\	spin5	0.141	9.6528	2.4505	15.3499	27.027	1.7244	0.66153	-0.1428	0.24952	2.095	2.1815	5.3109	255.325	0.66831	1.9392	-0.2547	2.0694	-0.54542	3.709	-0.84609	3.5594	1528.22	1379.8	-0.99832	16.7094	4.6003	713.616	9.8753	855.334	-0.0047112	1.7108	24.866	116.233	14.0486	32.0482	3.5789	137.146	37.6921	137.283	46.7465	122.668	19.0349	116.411	-27.0209	102.963	-23.6876	95.5646
uni1	C:\Users\Matieu\Documents\Films Chlamys\20170403\uni1(46)_redlight\	spin1	0.68546	9.5917	3.3378	50.6459	48.7805	1.459	0.66182	-0.19645	0.30863	1.1271	2.4739	-0.29051	195.939	0.24247	1.7714	0.27982	1.8033	-0.15951	1.9583	-0.37059	1.7104	1227.1	480.569	3.2493	11.8035	8.2614	375.509	13.7987	289.445	-0.17816	1.4573	-12.2332	210.358	38.4792	30.3128	-54.2391	223.037	-72.8169	209.703	-53.9252	160.366	-99.3619	149.667	-46.1348	132.644	-26.9735	134.478
uni1	C:\Users\Matieu\Documents\Films Chlamys\20180423 - uni1\	uni1_1_x100_2	0.79326	9.7578	3.042	62.7878	65.5738	1.6123	0.66866	-0.17555	0.27519	1.4238	2.6169	3.6443	343.87	0.64943	3.6103	0.69333	2.9024	-0.91122	5.6038	-0.7256	5.0198	3333.35	1191.03	6.6863	21.5893	6.4143	1728.98	25.6502	726.711	-0.13257	2.612	-26.1496	159.395	27.5013	35.1631	-67.0897	176.152	-74.8703	141.402	-45.4821	131.615	-17.2034	139.855	-37.5726	125.415	-56.2493	127.226
uni1	C:\Users\Matieu\Documents\Films Chlamys\20180911 - uni1\tube 1\	20180911_control_uni1-1_x100_2	0.74325	10.5933	3.4645	54.2622	51.9481	1.4012	0.67213	-0.17067	0.24754	1.7419	2.6029	-6.7026	278.619	0.81789	2.8406	0.27856	3.6118	0.15737	2.5312	-0.39025	3.0682	3128.45	1834.36	5.8234	29.0518	7.7307	595.255	18.7289	447.759	-0.38387	2.5961	-5.7888	140.546	24.8401	33.2268	-39.5547	157.309	-55.1604	101.523	-66.6503	104.932	-54.3708	139.139	-46.2855	130.525	-21.0733	125.364
uni1	C:\Users\Matieu\Documents\Films Chlamys\20180423 - uni1\	uni1_2_x100_3	0.6254	10.5478	3.4223	46.4465	43.4783	1.4123	0.6861	-0.13069	0.29091	2.362	2.7533	-2.1064	368.645	1.165	4.4923	-0.51	6.9572	-0.028929	5.6246	0.39002	5.0781	9312.32	25494.6	0.82362	63.1276	9.1364	2417.44	40.4621	1449.06	-0.52727	4.6469	-9.2779	161.671	15.162	42.0823	-42.8557	176.514	-70.4675	133.457	-21.9104	113.824	26.5728	156.298	10.4984	143.798	-21.8264	109.947
uni1	C:\Users\Matieu\Documents\Films Chlamys\20170320\uni1-hexanediol\	spin3	0.82068	7.5771	3.1688	69.8983	65.5738	1.1238	0.6897	-0.19674	0.36033	1.1988	1.8337	4.0446	336.422	-0.58555	2.313	0.039131	1.7663	-0.49555	6.1439	-1.7764	7.1984	1998.74	853.285	5.6391	7.1344	4.1426	1947.43	26.6838	807.243	-0.79669	1.7022	17.5787	260.184	16.3676	34.3895	-2.5081	281.216	23.4612	196.446	-77.9788	196.408	-93.0874	234.518	-97.1144	211.841	-2.5081	208.512
uni1	C:\Users\Matieu\Documents\Films Chlamys\20170410\redlight\spin7\	spin7	0.69847	9.5676	3.0842	15.1488	61.5385	2.701	0.69509	-0.1644	0.24182	1.6774	2.4811	1.0856	399.288	0.54115	4.1583	0.50635	3.0714	0.62529	3.5527	0.46662	2.5262	4441.7	2950.61	8.2664	23.5356	10.3304	1097.48	21.8822	967.334	-0.87087	2.9524	-5.8444	117.62	16.554	39.6232	-30.9675	139.721	-38.6163	116.67	-0.99221	114.468	-8.3379	138.989	-14.808	130.95	-24.7598	117.284
uni1	C:\Users\Matieu\Documents\Films Chlamys\20170403\uni1(46)_redlight\spin2\	spin2-2_1-250	0.71069	8.2985	3.3378	62.8715	65.5738	1.8246	0.70469	-0.20762	0.33338	1.2982	2.271	-3.3396	427.344	0.53723	2.9639	0.45247	3.004	-0.22712	3.3845	-0.40964	2.64	3096.42	1683.88	5.8405	19.4587	9.78	1306.26	29.3178	740.067	-0.3406	2.3817	-35.2174	182.144	26.0054	40.7412	-80.9234	200.839	-117.356	194.019	-116.964	177.283	-94.3696	173.472	-60.2128	153.002	-24.332	149.347
uni1	C:\Users\Matieu\Documents\Films Chlamys\20180820 - uni1\	20180820_control_uni1-1_x100_3	0.66789	13.0488	2.9575	46.6805	45.4545	1.2621	0.70584	-0.13664	0.24782	1.9585	3.2557	8.1928	253.091	0.95021	3.1421	0.33451	4.0052	0.39054	5.256	-0.19983	4.2455	3943.54	2799.35	7.648	32.1977	3.9338	991.261	15.9364	465.641	-0.59314	2.9051	3.9558	137.321	26.7577	31.5072	-31.9068	151.349	-35.8728	122.728	-21.7566	93.5714	-5.9862	106.703	-22.6085	90.2709	-18.2181	80.3995
uni1	C:\Users\Matieu\Documents\Films Chlamys\20180813 - uni1\	20180813_uni1-2_x100_1	0.76194	12.2611	3.3378	62.558	62.5	1.2205	0.71322	-0.17894	0.29413	1.3337	3.1159	-2.6609	240.96	0.36687	2.734	0.8087	3.8716	-0.037162	2.6957	0.41218	2.1947	3558	1535.54	9.642	27.3224	6.5434	618.616	19.3538	406.078	-0.59731	2.6768	-19.3939	174.066	44.825	29.906	-69.9145	184.814	-99.9162	118.602	-75.9534	101.603	-40.7161	123.901	-57.1161	112.37	-64.3761	121.719
uni1	C:\Users\Matieu\Documents\Films Chlamys\20170410\redlight\	spin5	0.56828	11.4946	2.9153	39.3637	44.9438	2.0592	0.71981	-0.16291	0.21053	2.2299	2.9435	-4.7419	338.915	1.3737	2.8627	-0.25867	3.5002	0.81006	4.8456	0.50497	3.3134	3256.08	2351.24	1.7602	27.8087	7.6589	2020.81	28.9915	1005.99	-0.26947	2.5484	16.8896	91.9863	17.1826	39.8368	-4.773	114.892	3.8078	72.852	34.4528	84.8741	-9.5616	100.87	5.4496	92.9836	-12.3179	99.0305
uni1	C:\Users\Matieu\Documents\Films Chlamys\20180813 - uni1\	20180813_uni1-2_x100_2	0.79407	7.2901	3.5068	70.3161	71.4286	1.2123	0.71989	-0.25303	0.32425	1.2051	1.876	-1.1774	351.034	0.091939	2.6701	0.47911	2.3725	0.011938	0.65121	-0.91602	2.4242	2503.34	1067.56	6.7561	17.6331	6.8122	389.494	16.2932	371.151	-0.40742	2.1299	-31.8431	241.067	26.5135	35.875	-63.9233	256.015	-50.2001	198.394	-49.0567	176.547	-74.2898	208.202	-33.306	181.667	-29.4972	173.447
uni1	C:\Users\Matieu\Documents\Films Chlamys\20180423 - uni1\	uni1_2_x100_4_300-600	0.69858	8.2685	3.5068	46.9382	50	0.78735	0.72225	-0.21777	0.37253	1.2516	2.0846	-7.2678	246.034	0.26767	1.847	0.33245	1.7816	0.067834	0.11742	-0.19271	0.44561	1312.06	532.43	4.2258	13.3662	4.5464	374.761	18.0778	244.267	-0.2392	1.5	-33.2756	274.174	30.2728	32.5714	-76.5171	291.329	-76.1073	268.442	-47.0468	206.906	-42.1083	202.221	-80.7095	195.434	-56.7733	197
uni1	C:\Users\Matieu\Documents\Films Chlamys\20180813 - uni1\	20180813_uni1-1_x100_8	0.75879	12.4249	3.4645	62.595	63.4921	1.1197	0.73249	-0.1627	0.29661	1.9013	2.9799	-1.6822	289.397	0.87441	3.2226	0.73935	5.3682	0.21391	2.1136	0.57227	3.0051	5331.99	2370.46	12.6394	40.7009	5.9319	789.591	22.9432	530.467	-0.62593	3.4153	-18.5468	180.068	43.5882	32.5769	-68.5183	192.066	-103.749	127.644	-50.8085	106.743	-24.6677	132.465	-70.9103	108.07	-57.4478	109.487
uni1	C:\Users\Matieu\Documents\Films Chlamys\20180423 - uni1\	uni1_1_x100_6	0.77193	12.0088	3.0842	47.2701	50	1.7471	0.73521	-0.1558	0.32579	1.5874	3.0068	-5.3249	301.544	0.74145	3.5545	0.85728	3.2307	-0.777	3.1301	0.010821	2.618	3781.55	1992.58	8.1871	25.6585	7.1281	901.703	20.7972	573.589	-0.35738	2.6561	-4.2774	192.81	30.0383	37.8719	-40.1172	208.322	-87.6656	154.707	-57.3998	145.534	-21.6313	170.075	-25.6819	134.577	-45.6134	119.124
uni1	C:\Users\Matieu\Documents\Films Chlamys\20170321\uni1-27_hexanediol\spin3\	spin3	0.76393	9.0328	2.9575	62.3222	60.6061	3.0642	0.73602	-0.17348	0.32017	1.9268	2.117	1.7587	443.52	-0.016754	4.0354	0.58592	3.1226	0.48915	2.2574	0.19282	1.8526	4276.66	2581.34	9.6879	16.1496	10.77	1490.29	26.2905	1233.58	-0.74641	2.9066	15.7207	178.695	22.7415	43.5372	-9.1892	201.038	-98.6276	186.292	-112.264	178.663	-107.262	176.068	-32.8811	147.155	4.4978	145.357
uni1	C:\Users\Matieu\Documents\Films Chlamys\20170403\uni1(46)_redlight\spin3\	spin3	0.76389	8.8241	2.9575	62.3811	60.6061	3.0544	0.73905	-0.18399	0.33071	1.6538	2.3366	1.9017	472.411	0.63896	3.8567	0.53954	3.0705	0.72038	2.6787	0.23651	2.4978	4198.76	3102.61	7.3431	19.7531	10.953	1588.65	26.7011	1147.06	-0.5846	2.803	2.2456	168.72	18.1412	46.6375	-28.7275	190.986	-153.908	188.224	-136.934	172.507	-85.8983	170.263	-11.654	155.896	28.2346	145.463
uni1	C:\Users\Matieu\Documents\Films Chlamys\20180813 - uni1\	20180813_uni1-1_x100_7	0.81435	9.4041	3.0842	62.3918	65.5738	1.6408	0.74513	-0.18412	0.3418	1.5554	2.2628	-6.1144	340.674	-0.21507	3.7964	0.82086	2.9736	0.61604	3.1536	0.25452	3.2795	3951.7	1614.09	10.9698	17.727	6.7914	569.81	13.292	292.137	-0.50479	2.7739	-10.4572	225.484	32.0122	34.9269	-45.6014	244.559	-38.3795	210.897	-39.0951	175.305	-101.855	191.635	-80.2959	166.929	-51.8066	144.802
uni1	C:\Users\Matieu\Documents\Films Chlamys\20180426 - uni1\	uni1_1_x100_5	0.82061	8.6721	3.211	62.6649	63.4921	3.0421	0.74609	-0.20252	0.34858	1.7115	2.1572	-5.069	413.844	0.24536	3.8757	0.63362	2.7772	-0.81593	3.3467	-0.76475	4.2145	3772.87	1612.42	8.6623	14.8529	12.9957	2269.25	34.4649	1476.16	-0.54014	2.623	20.4458	211.648	23.541	42.516	-7.638	228.599	-67.6728	226.964	-78.9264	185.325	-24.855	183.926	-1.35	167.346	13.9854	142.447
uni1	C:\Users\Matieu\Documents\Films Chlamys\20180426 - uni1\	uni1_1_x100_8	0.79659	10.8267	3.6335	55.0327	57.1429	0.90035	0.74681	-0.15746	0.32322	2.0801	2.2694	0.53653	265.072	0.30337	3.4161	0.76681	3.257	-1.3133	2.1992	-1.4641	4.3919	4215.45	1520.26	14.9158	32.7895	6.1227	438.488	12.8443	287.465	-0.98914	2.9593	-0.12785	194.284	32.7506	31.9253	-33.434	212.19	-18.1416	184.416	-29.1386	149.213	-57.788	150.413	-64.5781	137.866	-30.8429	136.817
uni1	C:\Users\Matieu\Documents\Films Chlamys\20180507 - uni1\	uni1-1_x100_8	0.81565	9.4536	3.0842	62.8586	65.5738	2.4313	0.74795	-0.20347	0.32134	1.5895	2.516	-0.077882	391.621	0.70198	3.9889	0.51967	3.5787	0.64835	3.3917	-0.077762	3.8243	4500.8	1736.84	9.6331	25.1392	10.0553	1338.11	24.7446	885.89	-0.64272	2.9885	-26.3653	188.383	28.3573	40.4853	-75.0042	204.001	-128.721	181.358	-89.5029	161.446	-36.2255	168.483	-15.6241	145.856	-71.3752	133.34
uni1	C:\Users\Matieu\Documents\Films Chlamys\20170321\uni1-27_hexanediol\spin4\	spin4-2_200-500	0.68577	8.938	2.8308	46.7808	46.5116	1.7883	0.74805	-0.18535	0.41407	1.4133	2.3383	1.0721	415.634	0.22261	2.8311	0.76275	2.9827	-0.28461	4.0303	1.5223	5.9527	2794.72	2050.27	5.741	15.1278	5.3233	1467.52	20.0335	1464.56	-0.19484	2.181	-50.6805	226.899	23.437	47.659	-100.27	250.345	-137.544	236.069	-150.299	211.476	-102.647	223.335	-27.7652	202.176	-21.8458	179.638
uni1	C:\Users\Matieu\Documents\Films Chlamys\20170327\before\spin5\	spin5-3	0.65036	10.0575	3.3378	38.8054	35.0877	1.5736	0.74811	-0.12584	0.31935	2.0836	2.1796	0.67422	300.2	0.31556	3.0714	0.39071	2.916	0.1417	0.38385	0.1823	0.43907	2835.65	1914.49	8.0918	27.8398	8.6378	120.712	4.7228	100.557	-0.50207	2.4832	10.5921	180.014	5.9598	38.5238	2.2529	195.262	-30.117	163.609	-10.5141	136.119	19.8213	150.91	7.8855	140.435	4.4216	133.702
uni1	C:\Users\Matieu\Documents\Films Chlamys\20170314\uni1-26_ps\spin1\	spin-1_1	0.80169	8.4187	4.5208	69.823	66.6667	1.3657	0.75394	-0.2512	0.39266	1.4163	2.103	-2.3434	438.628	-0.40907	3.4649	0.53106	2.9252	-0.62499	0.98174	-0.025362	1.0809	3373.74	1596.98	9.8464	17.2674	16.6008	685.433	32.2079	659.371	-0.7503	2.4575	-19.5632	236.582	31.6524	43.567	-64.789	255.275	-170.554	269.875	-145.372	212.85	-91.6277	194.022	-26.7924	187.899	-35.4863	184.304
uni1	C:\Users\Matieu\Documents\Films Chlamys\20170403\uni1(46)_redlight\spin8\	spin8	0.81732	9.6557	2.9575	70.2399	68.9655	2.2984	0.76028	-0.19784	0.33839	1.4864	2.5273	5.631	463.533	0.51855	3.9019	0.73873	3.7599	0.32015	4.0438	-1.7864	4.7149	4826.25	2185.55	9.8299	21.5824	8.619	2103.16	30.3016	1112.12	-0.67041	2.9308	5.7915	188.363	27.9814	44.6973	-24.7777	211.132	-51.1693	196.588	-75.6131	183.118	-46.0646	180.352	-28.6865	163.475	-11.1658	166.543
uni1	C:\Users\Matieu\Documents\Films Chlamys\20180515 - uni1\	uni1-1_x100_8	0.77278	13.1722	3.4645	47.3179	50.3145	1.2709	0.76129	-0.17128	0.29074	1.5227	3.4432	0.45048	337.507	0.71911	3.6388	0.75402	4.7416	0.23178	1.1567	-0.16644	1.2631	5006.1	2910.62	12.1983	37.1805	6.9759	752.255	24.7994	496.216	-0.54729	3.248	-5.4251	157.021	41.889	36.3504	-56.7065	170.22	-114.256	124.71	-66.6523	109.344	-52.9417	131.76	-43.553	108.572	-57.1496	104.108
uni1	C:\Users\Matieu\Documents\Films Chlamys\20180514 - uni1\	uni1_1_x100_19	0.63989	11.4072	3.0842	54.4411	54.7945	3.1154	0.76174	-0.17982	0.22942	2.2163	2.968	-4.9796	299.579	1.2442	4.8219	-0.11043	3.5849	-0.034976	1.4846	-0.78287	3.8395	5510.97	2971.77	8.562	34.3933	11.6462	2392.1	36.047	2116.33	-0.7733	3.4869	-11.1491	110.068	32.5394	36.3495	-59.492	126.007	-62.7408	110.347	-60.3541	103.475	-29.0569	109.401	-26.5713	98.0428	-53.4819	94.8898
uni1	C:\Users\Matieu\Documents\Films Chlamys\20180820 - uni1\	20180820_control_uni1-1_x100_4	0.81429	11.5194	2.873	62.9049	64.5161	2.2758	0.76208	-0.17271	0.26418	1.7681	2.8805	-1.7269	259.111	0.71725	4.2907	0.60551	4.4726	-0.21289	2.9378	0.80287	3.1669	5506.89	1923.12	12.93	36.7992	7.0368	1054.6	19.3943	768.896	-0.72177	3.6359	-4.1127	167.629	35.1512	31.8159	-43.1599	183.907	-19.5615	133.064	-42.8491	111.035	-66.3553	133.942	-61.5754	112.876	-68.0638	105.011
uni1	C:\Users\Matieu\Documents\Films Chlamys\20170410\light\	spin7	0.75057	10.95	3.1265	62.0696	58.8235	3.9291	0.76292	-0.1845	0.23866	2.1862	2.826	-2.2572	336.543	1.4237	5.2743	0.16949	3.6838	-0.036772	2.4087	-0.51906	2.6912	5871.01	2882.11	7.4447	30.8738	16.2465	3089.07	41.1198	2613.31	-0.55652	3.6261	-9.1039	115.042	33.6632	37.2958	-57.0294	126.783	-73.8815	119.314	-73.4899	106.495	-77.7908	115.417	-51.5229	97.3197	-46.951	75.5736
uni1	C:\Users\Matieu\Documents\Films Chlamys\20180813 - uni1\	20180813_uni1-2_x100_3	0.7826	11.8918	3.042	70.156	67.7966	2.7112	0.76425	-0.19217	0.2993	1.7957	2.8368	-5.6196	317.432	0.59215	4.0343	0.84734	4.0757	1.0922	4.2033	-0.19507	3.8001	5111.55	1495.45	10.0227	19.3457	11.8758	1875.28	29.1869	1043.04	-0.67384	3.0858	2.8369	182.166	44.3923	35.1414	-45.2544	194.933	-84.4368	146.606	-62.7436	127.78	-41.5118	144.668	-53.0357	113.868	-19.9371	111.127
uni1	C:\Users\Matieu\Documents\Films Chlamys\20180514 - uni1\	uni1_1_x100_11	0.76918	9.1627	3.211	62.2424	60.6061	1.9007	0.76594	-0.22896	0.28594	1.5512	2.3939	-7.4073	309.55	0.46715	3.2758	0.41327	3.0479	-0.58833	3.8349	-0.10432	4.1008	3299.37	1289.68	8.3601	22.9044	9.564	1291.53	24.5366	801.482	-0.42621	2.5802	-10.7031	172.448	29.7752	36.228	-55.3354	187.742	-82.9294	152.562	-56.4391	134.529	-41.563	154.264	-14.2156	146.648	-24.158	136.958
uni1	C:\Users\Matieu\Documents\Films Chlamys\20180514 - uni1\	uni1_1_x100_3	0.77691	10.2357	2.7885	62.713	64.5161	1.8441	0.76651	-0.19419	0.34697	1.3674	2.6063	-3.8445	283.487	0.42017	3.3556	0.62187	3.0992	0.327	4.3804	0.31755	3.2635	3416.04	1228.74	8.0155	17.7138	5.6576	1226.73	19.7581	582.857	-0.51154	2.5485	-28.8466	232.171	43.5915	33.8247	-78.5054	248.766	-65.6176	191.578	-63.1815	148.308	-63.5259	181.877	-95.4956	169.029	-112.136	153.295
uni1	C:\Users\Matieu\Documents\Films Chlamys\20180426 - uni1\	uni1_1_x100_3	0.78982	10.2008	3.2533	62.418	61.5385	1.7789	0.76808	-0.19486	0.33612	1.571	2.4453	-3.9523	270.025	0.52081	3.0901	0.49271	3.1283	-0.54598	2.2059	-0.171	2.3177	3335.05	1105.38	8.8361	23.1155	8.5992	774.669	20.7534	651.726	-0.44679	2.5591	-13.8185	230.737	39.5571	33.0768	-59.7268	247.195	-65.6359	202.387	-73.9667	160.766	-101.926	166.55	-79.7818	140.105	-98.5872	140.765
uni1	C:\Users\Matieu\Documents\Films Chlamys\20170410\light\	spin3	0.81577	12.3811	3.4223	62.4064	60.6061	2.7528	0.76881	-0.17713	0.26772	1.8577	3.0305	-0.53626	296.77	0.87384	4.6882	0.4871	4.1716	0.060494	2.5197	-0.45361	3.1207	5912.96	2607.04	11.0404	32.9248	15.1381	1813.68	35.7427	1398.81	-0.7589	3.566	-0.83259	148.63	43.5179	33.406	-44.729	163.542	-41.6389	143.291	-48.0286	117.941	-50.2326	120.343	-50.2459	97.2953	-28.7221	92.6131
uni1	C:\Users\Matieu\Documents\Films Chlamys\20180514 - uni1\	uni1_1_x100_12	0.693	10.1567	2.9998	47.329	52.6316	2.6159	0.77191	-0.15938	0.25966	2.0479	2.6235	5.665	272.387	1.034	3.433	0.28709	2.6716	0.83398	3.8201	0.78375	2.4275	3348.73	1475.39	6.9232	23.996	9.7559	2413.2	34.8061	1910.94	-0.46273	2.6377	0.57517	146.737	22.9143	34.4319	-27.209	166.375	-17.6892	153.259	1.5729	129.94	-33.6931	130.723	-48.8878	111.164	-57.7359	96.1878
uni1	C:\Users\Matieu\Documents\Films Chlamys\20180820 - uni1\	20180820_control_uni1-1_x100_2	0.73649	12.588	2.704	54.7412	54.7945	1.9132	0.77602	-0.16767	0.29487	1.9905	2.9693	-2.4585	297.597	0.029449	4.6315	1.0061	4.4151	-0.27897	2.4602	1.3708	2.7596	5538.29	2763.77	15.7479	29.6243	5.3103	553.528	11.6808	428.474	-1.0236	3.5807	-5.1572	176.376	38.2279	35.2518	-51.0604	191.639	-73.0008	127.105	-52.2437	115.86	-56.1434	140.483	-64.4409	109.91	-59.0568	115.102
uni1	C:\Users\Matieu\Documents\Films Chlamys\20180515 - uni1\	uni1-1_x100_7	0.65131	13.7529	3.38	46.7217	47.619	1.2585	0.77817	-0.18025	0.31315	1.8321	3.337	-1.151	243.103	0.64058	3.8519	0.58711	3.5492	0.17437	3.2589	0.0068291	3.0593	4157.54	2097.12	11.7399	34.1	6.5405	532.057	14.631	241.511	-0.63584	3.038	12.1008	170.619	48.7475	32.8405	-33.0595	182.76	-83.6536	156.984	-88.4004	107.539	-53.6737	110.301	-35.0638	96.5417	-13.5973	92.6537
uni1	C:\Users\Matieu\Documents\Films Chlamys\20170410\redlight\	spin8	0.75896	10.2126	2.7885	54.6448	56.7376	2.6541	0.77835	-0.16141	0.3659	1.9436	2.2068	4.6801	335.463	1.2658	2.463	0.17057	3.0477	-2.0018	5.4586	1.5542	3.2541	3225.89	1463.42	3.5659	18.427	8.788	1372.11	18.3931	643.03	-0.26084	2.1652	-0.28412	239.188	27.4238	37.9528	-29.5797	260.409	16.9787	188.071	1.7777	177.998	-15.4689	217.7	-46.8594	179.742	-18.0758	164.682
uni1	C:\Users\Matieu\Documents\Films Chlamys\20170327\before\spin2\	spin2	0.75082	13.5406	3.0842	62.1556	59.7015	1.5736	0.77917	-0.15484	0.32232	1.6943	3.3515	1.6895	344.369	0.6679	3.8541	1.0339	5.1869	0.38212	3.0522	0.045636	1.8353	5939.35	2586.71	12.9021	29.2632	6.1739	741.852	18.5966	524.036	-0.92595	3.4124	-9.6165	170.371	47.5284	37.1462	-63.2775	184.053	-61.8129	133.302	-37.5532	121.754	-22.8744	127.254	-49.9042	105.403	-34.7254	120.514
uni1	C:\Users\Matieu\Documents\Films Chlamys\20170327\before\spin2\	spin2	0.75082	13.5406	3.0842	62.1556	59.7015	1.5736	0.77917	-0.15484	0.32232	1.6943	3.3515	1.6895	344.369	0.6679	3.8541	1.0339	5.1869	0.38212	3.0522	0.045636	1.8353	5939.35	2586.71	12.9021	29.2632	6.1739	741.852	18.5966	524.036	-0.92595	3.4124	-9.6165	170.371	47.5284	37.1462	-63.2775	184.053	-61.8129	133.302	-37.5532	121.754	-22.8744	127.254	-49.9042	105.403	-34.7254	120.514
uni1	C:\Users\Matieu\Documents\Films Chlamys\20180820 - uni1\	20180820_control_uni1-1_x100_7	0.77039	12.4396	3.3378	55.0825	57.971	2.1268	0.77973	-0.17601	0.28601	1.8671	3.089	4.5197	323.457	0.57379	4.5295	1.0217	4.3157	-0.44572	4.7265	-0.020846	4.9994	5460.46	2167.64	13.8321	29.6671	11.3363	1627.94	29.6045	1078.28	-0.63035	3.4432	-8.9121	161.975	39.6004	38.7407	-54.7085	178.189	-80.7394	122.373	-49.2945	122.815	-37.3781	145.013	-49.2876	117.174	-48.3983	115.83
uni1	C:\Users\Matieu\Documents\Films Chlamys\20180423 - uni1\	uni1_1_x100_8	0.80325	10.7998	3.0842	62.1464	59.7015	3.0741	0.77992	-0.17112	0.29556	1.9507	2.7717	-0.98558	386.927	1.697	4.2171	0.61279	3.9921	2.3665	2.576	-0.17502	4.3156	5578.52	2634.79	9.1405	25.3083	13.0367	2240.88	32.8829	1658.53	-0.58985	3.2254	-11.159	146.792	30.7427	42.89	-47.3214	167.227	-47.6978	161.755	-62.5739	145.325	-33.8598	145.387	-35.0207	122.563	-39.7266	110.181
uni1	C:\Users\Matieu\Documents\Films Chlamys\20170608-FAP57-050\uni1(46)\spin2\	uni1_x100_2	0.74912	9.371	3.042	54.5029	54.7945	2.3554	0.78055	-0.16646	0.30849	1.8224	2.381	11.5254	372.83	0.20096	4.0134	0.90451	3.1357	-0.63879	2.4337	0.64469	2.8145	4140.21	2090.15	12.9757	22.7997	8.639	1145.31	23.7685	907.065	-0.92934	2.9218	-16.6896	199.251	20.3601	41.3051	-42.0133	221.074	-43.3558	151.416	-15.4166	150.641	-45.263	189.114	-78.4306	159.28	-77.3329	154.454
uni1	C:\Users\Matieu\Documents\Films Chlamys\20170313\uni1-46_hexanediol\	spin2	0.78872	7.801	2.9998	54.856	55.5556	2.8473	0.78112	-0.18796	0.25532	1.6743	2.0042	2.6319	290.234	0.55106	2.4289	0.023043	2.519	0.82849	3.3935	1.2241	1.9107	2562.99	1407.76	4.0802	20.7371	10.8191	1206.08	22.5539	1219.08	-0.41415	2.2536	-6.2635	187.207	20.2374	33.9285	-28.6946	207.573	39.2534	86.3058	-12.695	96.6654	-116.678	152.489	-153.527	133.063	-79.1145	132.692
uni1	C:\Users\Matieu\Documents\Films Chlamys\20170320\uni1-27_photoshock\	spin1	0.81403	9.2073	3.3378	77.7656	74.0741	4.855	0.78688	-0.24693	0.25504	1.3438	2.2792	0.13659	331.615	0.60021	2.7508	-0.35809	3.108	-0.28269	1.2181	-0.16782	1.4656	3325.8	1460.78	2.1351	13.7771	26.0654	2341.9	35.3487	1947.6	-0.48841	2.2688	4.6581	134.574	37.7215	36.2144	-35.2067	154.877	-39.8594	93.6318	-76.7056	105.529	-86.5289	143.999	-93.4543	142.367	-100.016	140.195
uni1	C:\Users\Matieu\Documents\Films Chlamys\20180507 - uni1\	uni1-1_x100_6	0.79751	10.9415	3.042	62.2677	61.5385	2.2895	0.78691	-0.18479	0.36744	1.4832	2.7268	-2.2212	282.345	0.28337	2.8237	0.16508	3.3064	-0.52492	3.6251	0.56162	3.7992	3700.92	1615.03	8.9675	22.7909	9.488	1434.23	24.4558	793.994	-0.98707	2.5984	22.7162	237.486	34.0675	33.3176	-7.0327	252.98	-22.7878	208.373	-53.6133	152.881	-86.9058	158.411	-47.376	141.646	-7.5966	140.52
uni1	C:\Users\Matieu\Documents\Films Chlamys\20180514 - uni1\	uni1_1_x100_13	0.7297	9.8588	2.7885	54.9218	57.1429	2.3208	0.79132	-0.10413	0.33519	2.1072	2.3856	6.2242	378.36	1.2333	2.764	0.45289	3.6045	-1.0589	2.6676	-0.31797	4.6647	4458.72	1405.89	8.4961	29.2176	7.299	1651.72	24.5466	1108.02	-0.7774	2.8042	19.9167	188.243	5.0813	39.9018	12.8616	209.825	20.3183	189.434	38.591	162.827	-1.9086	169.126	1.4848	153.489	-4.9393	135.528
uni1	C:\Users\Matieu\Documents\Films Chlamys\20170410\light\	spin6	0.78275	8.5328	3.549	62.3566	61.5385	2.7512	0.79359	-0.17742	0.3194	1.8928	2.1667	-7.9002	421.088	0.080895	4.7176	0.55142	2.8315	-0.97582	3.4192	-1.2892	4.0766	4849.38	1763.43	11.5073	23.4804	16.9369	2099.02	39.305	1667.9	-0.67859	3.2173	-8.9385	186.556	20.1548	41.4699	-34.3409	205.263	-72.0818	169.64	-58.6588	156.057	-112.576	178.615	-113.874	146.12	-68.1858	116.983
uni1	C:\Users\Matieu\Documents\Films Chlamys\20180813 - uni1\	20180813_uni1-1_x100_4	0.73251	13.7417	3.4223	62.22	60.6061	1.39	0.79361	-0.17916	0.24563	1.6093	3.4935	-6.1996	269.934	0.79658	3.8127	0.43512	5.1859	-0.31194	2.5672	-0.7104	4.5814	5685.71	2263.08	12.6051	40.0219	7.2496	1085.05	24.987	764.498	-0.85178	3.6352	-0.4552	126.694	48.4702	35.1429	-59.0607	140.317	-67.1915	104.813	-69.5016	90.8324	-44.8202	105.822	-63.3259	93.5076	-66.5828	94.2446
uni1	C:\Users\Matieu\Documents\Films Chlamys\20180514 - uni1\	uni1_1_x100_9	0.81229	11.8329	3.9293	62.2969	60.6061	2.4245	0.79577	-0.18473	0.28786	1.9191	3.0533	-20.7518	421.114	0.89	4.3986	0.54419	5.3597	0.1793	5.1995	0.94425	4.2701	7195.78	3578.12	17.4966	41.991	18.889	2613.64	51.8307	1916.02	-1.2503	3.8121	-7.086	135.505	30.614	43.1826	-51.5723	156.995	-58.9706	137.697	-38.3118	128.734	7.3528	133.341	-34.4325	125.354	-44.8774	124.091
uni1	C:\Users\Matieu\Documents\Films Chlamys\20180515 - uni1\	uni1-1_x100_1	0.70366	13.1043	2.9575	54.2604	51.2821	2.6	0.79606	-0.16612	0.29232	2.0355	3.3811	-7.4185	295.992	1.6509	4.0498	0.26884	4.7569	0.80706	5.3415	-0.049663	3.996	5727.85	2947.67	9.9834	33.9797	9.4848	1978.88	27.1746	1029.25	-0.78252	3.462	-2.9438	160.607	39.4831	36.614	-51.2516	175.438	-110.881	147.353	-69.9844	116.8	-27.9162	129.987	-42.5138	107.692	-49.5259	96.6611
uni1	C:\Users\Matieu\Documents\Films Chlamys\20170609\uni1_ps\spin6\	spin6	0.79838	11.7737	3.2955	62.5242	62.5	2.8007	0.79688	-0.1914	0.26583	1.9399	2.9984	-3.8425	318.741	1.1914	4.678	0.38317	3.9123	-0.46175	5.0297	-0.18458	3.1025	5722.52	2258.69	10.855	28.9781	12.8284	3034.45	44.3839	1985.05	-0.50874	3.4037	8.0761	138.992	40.9344	36.565	-35.9296	155.56	-42.7164	138.854	-73.5624	117.31	-54.4681	130.755	-55.7678	117.721	-65.3964	101.249
uni1	C:\Users\Matieu\Documents\Films Chlamys\20180813 - uni1\	20180813_uni1-1_x100_5	0.71343	12.3021	3.38	54.9286	58.8235	1.2454	0.79862	-0.20153	0.28489	1.3895	3.2052	6.1029	300.755	0.41381	3.697	0.9737	5.6437	0.045244	2.9458	0.90354	3.4105	5579.62	2911.53	14.5431	34.6414	7.8286	789.239	21.0076	521.322	-0.70182	3.5705	-15.1127	168.583	51.2344	36.7645	-70.8638	180.315	-112.144	135.833	-74.4281	114.281	-64.296	141.108	-63.5356	110.324	-37.2613	93.9463
uni1	C:\Users\Matieu\Documents\Films Chlamys\20180515 - uni1\	uni1-1_x100_6	0.79415	8.7078	3.8025	62.6692	63.4921	1.9402	0.79889	-0.23335	0.35732	1.4925	2.2398	1.7731	338.575	0.28875	3.2881	0.58318	3.2662	1.0009	3.6988	1.657	5.0193	3730.44	1452.39	11.0793	24.6254	14.2857	1493.88	34.844	1020.54	-0.75393	2.6726	-15.5952	248.261	32.4105	38.4767	-58.2721	264.475	-108.291	231.228	-86.8423	189.427	-27.2105	202.32	-60.9259	184.816	-49.7746	167.483
uni1	C:\Users\Matieu\Documents\Films Chlamys\20170320\uni1-27\	spin5	0.79419	6.9327	2.7462	70.6217	72.7273	5.5907	0.79987	-0.29015	0.35173	1.1949	1.7472	-6.7672	413.798	0.54826	2.1582	-0.31421	2.1154	0.07735	1.2326	0.10763	1.1103	2345.09	1290.91	1.2424	10.4048	15.9994	1285.39	18.0631	1303.93	-0.41019	1.6701	-10.1162	228.785	28.3396	41.1903	-46.2953	251.177	-14.4866	223.915	-40.954	214.004	-128.797	228.337	-131.366	197.847	-46.2953	171.409
uni1	C:\Users\Matieu\Documents\Films Chlamys\20170313\uni1-46\	spin3	0.78712	6.3874	3.718	62.373	61.5385	2.0207	0.79988	-0.33321	0.27546	1.2874	1.6908	2.6037	296.068	0.015029	2.362	0.022424	1.9828	-0.0065082	2.8838	-1.1687	4.3072	2002.98	973.558	3.7896	15.6883	14.9888	1080.37	27.3749	940.889	-0.32166	1.8777	-27.9665	202.403	35.0038	33.4339	-74.963	210.945	-63.9134	170.408	-97.3648	140.852	-163.175	178.854	-149.225	156.848	-100.966	129.713
uni1	C:\Users\Matieu\Documents\Films Chlamys\20170320\uni1-27\	spin1_300-550	0.70534	7.9255	2.535	62.1495	59.7015	3.4707	0.80043	-0.25653	0.27009	1.5713	1.9983	2.7682	317.827	0.21665	3.3064	0.0072588	3.2498	-2.0643	4.0327	0.30649	2.6297	3569.93	1674.35	6.0144	23.8379	7.5389	815.739	10.8787	691.429	-0.42755	2.7142	-21.4092	139.081	29.6562	38.1543	-60.5242	158.329	-25.998	119.824	-4.356	126.632	-88.9303	157.892	-98.9976	147.04	-79.549	127.629
uni1	C:\Users\Matieu\Documents\Films Chlamys\20180423 - uni1\	uni1_1_x100_7	0.71409	11.521	3.0842	46.9203	49.3827	1.3123	0.80045	-0.13985	0.31031	2.3471	2.6807	-11.8207	337.571	1.977	2.8759	0.45548	3.1183	-1.0275	4.2718	-0.28488	4.6694	3827.57	1723.32	4.8528	21.0868	5.0931	2385.66	35.802	1507.11	-0.41962	2.4707	-2.4695	169.93	23.0377	40.4263	-35.1636	190.699	-50.0411	166.442	-18.563	141.049	-3.0806	159.464	-21.8043	144.109	-22.5295	121.673
uni1	C:\Users\Matieu\Documents\Films Chlamys\20170321\uni1-27_hexanediol\spin6\	spin6-3_800-1199	0.65364	11.8059	3.8025	38.7379	37.037	0.80839	0.80162	-0.13478	0.39703	1.6631	2.8001	-1.8259	313.27	0.32926	2.854	0.99846	4.2342	0.27075	1.4385	1.6121	3.4458	3576.91	2734.4	10.3908	33.6044	6.086	315.087	12.3559	201.469	-0.22431	2.7576	-7.9084	224.193	28.357	39.5783	-43.0498	247.131	3.5487	153.76	-43.8753	145.914	-46.3194	189.582	-63.4086	177.652	-68.0461	189.116
uni1	C:\Users\Matieu\Documents\Films Chlamys\20180426 - uni1\	uni1_1_x100_4	0.8355	9.1222	2.5773	69.9915	67.7966	2.8695	0.80206	-0.22392	0.37295	1.4981	2.2323	2.5382	279.506	0.70197	2.6645	0.35871	2.7845	0.8141	3.8049	-0.14353	3.7273	2930.18	1013.78	5.0841	11.5652	6.659	1848.62	23.1883	1204.19	-0.38701	2.1126	-6.6334	271.998	39.7649	33.7674	-47.7847	290.398	-38.5368	266.002	-13.2332	185.518	-128.402	174.888	-117.68	172.123	-76.2998	167.98
uni1	C:\Users\Matieu\Documents\Films Chlamys\20180514 - uni1\	uni1_1_x100_7	0.74716	13.9343	3.4223	62.3888	62.5	1.7819	0.80295	-0.18093	0.26294	1.8809	3.4763	1.5777	287.258	0.82469	5.2064	1.0171	5.2344	-0.14403	4.7558	-0.070751	3.5711	6510.43	3363.82	13.1596	37.3262	11.0763	2030.97	37.8588	1274.91	-0.50791	3.9607	-9.9528	138.64	51.9286	36.086	-70.6151	151.579	-84.6815	111.386	-62.7887	97.9057	-23.1299	115.197	-60.2824	94.6884	-72.2214	88.5491
uni1	C:\Users\Matieu\Documents\Films Chlamys\20170314\uni1-26_ps\spin2\	spin-2_1	0.81966	9.2242	3.6758	69.8946	65.5738	4.044	0.80368	-0.21404	0.31919	1.6365	2.481	6.6614	473.832	0.76029	3.5255	-0.17077	2.9531	0.79195	3.9575	0.40789	2.1437	4179.47	1749.96	6.4261	18.7696	26.9231	2936.93	46.3347	2623.07	-1.0823	2.5908	-25.165	141.002	26.6904	47.2368	-64.8585	168.055	-56.6121	172.708	-29.8277	163.182	-36.8981	151.512	-37.3282	137.478	-56.2849	134.959
uni1	C:\Users\Matieu\Documents\Films Chlamys\20180911 - uni1\tube 1\	20180911_control_uni1-1_x100_4	0.70823	11.7149	3.38	47.0003	48.1928	1.7871	0.80725	-0.14558	0.32382	2.0491	2.8774	-5.1084	292.853	0.99395	3.8187	0.70254	3.7231	0.31581	3.4829	-0.14375	3.3458	4499.8	1896.24	13.1737	34.0615	10.6577	1413.78	30.3501	1164.36	-0.48932	3.2189	-0.99945	189.199	29.604	37.14	-36.6061	208.359	-6.7512	182.035	-15.7013	140.483	-35.308	152.622	-63.0955	126.113	-46.5908	102.314
uni1	C:\Users\Matieu\Documents\Films Chlamys\20180514 - uni1\	uni1_1_x100_8	0.82001	10.6487	2.9998	70.528	71.4286	2.8771	0.80896	-0.20732	0.34502	1.4433	2.6654	-1.9548	332.317	0.60478	3.8078	0.66393	4.2679	-0.4873	2.9022	-0.53957	2.085	5181.65	1670.27	10.4442	22.0942	10.5332	1154.52	22.0624	805.77	-0.58587	3.118	-32.109	220.244	49.7872	36.5608	-91.9275	235.446	-89.0644	181.891	-58.4136	147.075	-54.4145	175.105	-91.6161	147.137	-106.699	126.89
uni1	C:\Users\Matieu\Documents\Films Chlamys\20180514 - uni1\	uni1_1_x100_4	0.78782	9.1021	2.873	62.3323	61.5385	2.1628	0.81189	-0.26356	0.32813	1.4069	2.4273	0.94889	320.342	0.45324	3.1477	0.31666	2.98	0.22387	5.1813	-1.2741	4.9052	2886.77	1107.23	6.4734	16.7241	6.7991	1712.12	23.7362	1044.43	-0.29192	2.3562	-31.4899	234.577	42.617	38.8512	-89.4321	245.504	-146.898	217.244	-67.2784	156.54	-13.8471	174.213	-54.4251	143.956	-80.4756	118.758
uni1	C:\Users\Matieu\Documents\Films Chlamys\20170410\redlight\	spin4_500-750	0.66089	8.9713	2.873	39.477	43.956	2.6055	0.81195	-0.15807	0.32508	2.0983	2.3748	-0.60326	415.293	0.533	4.0819	0.52452	2.6494	0.05201	2.4778	-0.45681	2.1259	3439.57	2398.88	7.7468	19.8556	7.8296	1211.09	22.4564	1055.07	-0.47137	2.7251	21.055	158.276	12.5326	52.084	6.4841	184.376	61.9301	170.67	47.6696	160.237	34.2407	168.608	3.8098	143.337	-26.3309	124.979
uni1	C:\Users\Matieu\Documents\Films Chlamys\20180911 - uni1\tube 1\	20180911_control_uni1-1_x100_1	0.77628	11.808	3.6758	54.4727	54.0541	1.9215	0.8123	-0.1572	0.35348	1.8317	2.8333	-0.84467	269.612	0.77224	3.5	0.71613	4.3115	0.44183	3.7673	0.8181	3.8669	4868.19	1746.19	13.8395	34.9249	12.906	1361.32	32.4891	873.452	-0.85449	3.2552	-2.1137	225.504	37.0024	34.1672	-43.6439	243.408	-28.8398	199.681	-36.411	136.836	-57.2782	164.623	-78.5146	139.289	-75.512	118.309
uni1	C:\Users\Matieu\Documents\Films Chlamys\20180423 - uni1\	uni1_1_x100_1	0.39346	15.5447	3.1265	39.0724	51.2821	0.93413	0.8131	-0.14599	0.21595	1.6445	3.7375	2.0758	175.369	1.4915	3.2072	0.13977	4.1771	0.58518	2.4134	-0.006439	2.5013	3588.91	2622.37	-1.1168	24.49	2.928	709.348	19.5735	529.794	0.075487	2.8453	-10.4524	106.416	58.881	33.4236	-64.7436	122.651	-46.8026	74.2126	-37.7302	67.52	-63.9175	76.0449	-82.2408	54.3302	-105.428	67.0753
uni1	C:\Users\Matieu\Documents\Films Chlamys\20180426 - uni1\	uni1_1_x100_1	0.81718	10.5636	3.1688	62.3023	60.6061	2.9798	0.81349	-0.18814	0.31705	1.877	2.6363	3.6827	329.535	0.45918	4.2237	0.47247	3.8081	0.37046	2.9271	0.56457	2.4078	5333.56	2122.97	14.0187	28.3941	11.4565	1427.1	26.528	1094.76	-1.1441	3.2628	19.4782	195.255	28.7651	37.597	-10.1067	213.967	-28.3935	167.998	-46.7167	148.024	-62.6495	165.388	-43.3224	149.258	10.4182	141.709
uni1	C:\Users\Matieu\Documents\Films Chlamys\20180813 - uni1\	20180813_uni1-1_x100_3	0.77554	13.6755	3.211	54.9153	57.1429	3.005	0.81558	-0.16988	0.2622	2.1428	3.3736	2.9526	286.852	1.0522	4.6818	0.51258	5.1874	0.4909	2.8898	0.35683	2.3897	6939.31	2978.9	16.3188	33.8646	13.6396	2025.17	34.1291	1468.05	-1.4185	3.8763	4.6807	133.469	42.725	36.2954	-43.1605	149.865	-65.2794	124.568	-62.531	103.512	-46.0331	116.413	-54.7498	103.955	-47.3612	97.1556
uni1	C:\Users\Matieu\Documents\Films Chlamys\20180426 - uni1\	uni1_1_x100_6	0.7737	11.8596	3.549	62.0178	57.971	1.8475	0.81881	-0.19934	0.30448	1.5153	3.0922	-0.32805	296.192	0.59099	3.5537	0.74303	4.596	-0.34501	5.1229	1.1848	4.3722	4616.12	2072.29	13.5026	31.808	10.4293	1772.86	34.2845	1247.64	-0.58863	3.2166	-19.5139	175.534	50.7312	38.8299	-79.9051	190.56	-86.6981	149.994	-67.6414	129.691	-48.2991	148.454	-72.2073	121.723	-65.0717	104.526
uni1	C:\Users\Matieu\Documents\Films Chlamys\20180514 - uni1\	uni1_1_x100_10	0.79551	9.34	3.042	62.6905	64.5161	2.2396	0.82023	-0.25878	0.33669	1.458	2.3187	-2.4445	281.987	0.12891	3.1611	0.31052	2.938	-0.15098	3.5482	0.8574	3.8986	3349.24	1185.9	8.8633	21.454	8.5767	1032.77	18.3998	726.401	-0.7133	2.526	-8.345	235.734	42.4229	35.5754	-59.7678	248.173	-68.8565	196.97	-65.6076	153.839	-14.9638	185.522	-32.3745	165.046	-51.6864	144.274
uni1	C:\Users\Matieu\Documents\Films Chlamys\20170403\uni1(46)_redlight\spin6\	spin6	0.79062	10.6089	3.2533	62.5304	61.5385	3.611	0.82123	-0.21516	0.24033	1.8529	2.6891	5.9922	335.376	0.95782	3.9635	0.2699	4.0194	0.36825	4.6525	0.76258	2.3415	5070.59	2540.33	8.9061	28.4701	17.8906	2411.44	36.7328	2009.52	-0.43502	3.286	-11.6019	127.857	41.649	38.6753	-64.8097	145.317	-71.487	114.134	-57.7342	115.858	-97.4064	135.919	-87.2774	112.702	-74.4397	98.4277
uni1	C:\Users\Matieu\Documents\Films Chlamys\20180515 - uni1\	uni1-1_x100_3	0.76639	10.5942	2.704	62.7006	64.5161	2.1537	0.82156	-0.25167	0.32306	1.5422	2.7586	-4.5072	306.619	0.96044	3.0765	0.12064	3.6133	-0.33498	3.834	0.47488	4.4079	3688.51	1722.38	5.9572	22.3403	5.9349	1575.03	22.0559	862.317	-0.50953	2.6237	-25.7384	215.625	52.65	37.3569	-86.8762	223.862	-107.578	171.286	-68.5406	132.786	-40.2081	163.072	-37.0912	133.163	-60.5776	98.1233
uni1	C:\Users\Matieu\Documents\Films Chlamys\20180507 - uni1\	uni1-1_x100_5	0.82284	8.2788	2.7462	70.25	67.7966	2.893	0.82301	-0.27448	0.37143	1.3903	2.1048	-0.78373	361.889	-0.031	3.2516	0.35973	2.9091	-0.54494	1.9518	-0.61472	2.584	3505.95	1261.15	8.9098	14.866	8.149	652.596	13.4225	585.789	-0.95555	2.4339	-7.9691	263.163	33.737	39.7861	-54.3395	278.602	-104.883	233.635	-117.505	185.699	-50.8263	215.844	-32.6742	206.615	-21.4227	195.115
uni1	C:\Users\Matieu\Documents\Films Chlamys\20180423 - uni1\	uni1_1_x100_4	0.72728	12.628	3.1265	54.6977	55.5556	2.0685	0.8273	-0.19873	0.31947	1.6357	3.1849	-4.1174	309.71	0.91626	3.8792	0.75806	4.5816	-0.33919	3.4934	0.16549	1.5981	5045.53	2659.39	11.6085	33.1033	8.0415	930.029	20.6763	562.971	-0.49307	3.1984	-2.9957	178.919	49.395	39.0675	-62.5259	193.361	-113.193	149.802	-62.6858	127.163	-35.9067	141.367	-56.8725	122.357	-62.8136	117.419
uni1	C:\Users\Matieu\Documents\Films Chlamys\20170327\before\spin4\	spin4	0.80815	10.6484	3.1688	55.0546	57.1429	3.435	0.82997	-0.19102	0.30223	2.1035	2.8407	3.4101	445.773	0.99419	5.0892	0.44668	4.3473	0.81438	1.7529	0.55105	3.1011	6381.32	3303.7	15.2222	31.4398	15.158	2121.63	34.1822	1934.67	-1.3146	3.7025	9.3506	121.097	28.7236	50.9125	-22.1266	148.168	-44.4033	155.427	-39.2211	140.225	-15.9513	128.458	-12.7816	120.544	-13.6343	118.136
uni1	C:\Users\Matieu\Documents\Films Chlamys\20170320\uni1-hexanediol\	spin5	0.80142	8.4566	3.042	70.2651	68.9655	2.157	0.83333	-0.24613	0.33299	1.2291	2.0687	0.99251	407.111	0.19522	2.1395	-0.014138	2.5122	2.2563	2.9673	-0.22551	3.3012	2568.42	1246.83	4.7135	12.8539	7.762	665.696	14.1924	394.927	-0.70092	1.8568	31.156	212.232	23.6182	41.3222	13.1652	238.128	35.0145	108.282	32.7993	132.366	2.1276	205.625	-65.113	201.882	-51.8275	195.982
uni1	C:\Users\Matieu\Documents\Films Chlamys\20170609\uni1_ps\	spin2_1-250_left	0.74733	9.6711	4.056	39.2005	44.4444	3.3295	0.83391	-0.19359	0.24816	2.2868	2.6145	3.0607	268.964	0.63069	4.0679	0.2768	4.1221	2.1445	5.4984	1.6976	3.9272	4912.71	3399.93	11.984	41.3891	29.7977	2418.96	44.9805	1960.2	-0.97779	3.4276	-3.9462	127.104	23.0488	35.0635	-38.9375	134.508	-84.8482	113.395	-56.5392	87.2421	-11.8267	107.735	13.2045	108.461	-5.2715	98.2523
uni1	C:\Users\Matieu\Documents\Films Chlamys\20180820 - uni1\	20180820_control_uni1-1_x100_8	0.72794	12.246	2.4083	54.3823	52.6316	3.1881	0.83459	-0.17297	0.31604	2.1206	3.0328	2.9508	349.125	1.3779	4.5299	0.38925	4.4874	0.65083	2.3154	0.49303	2.0437	6151.03	2927.58	12.7288	31.8113	5.6078	953.059	15.0594	699.504	-1.1592	3.5637	4.1484	162.796	37.4137	42.6039	-40.0759	182.317	-42.1006	160.507	-47.8805	143.135	-15.2607	144.584	-41.9916	125.589	-30.3678	124.529
uni1	C:\Users\Matieu\Documents\Films Chlamys\20170609\uni1_ps\	spin1	0.74497	10.9127	3.887	46.6507	45.4545	2.4433	0.83535	-0.14611	0.27555	2.3202	2.7122	3.9308	351.547	0.39505	4.6783	0.067825	3.9376	1.0157	3.4487	0.82799	3.9714	5664.34	3152.39	14.3665	39.1087	20.9716	1501.23	35.4077	1216.91	-1.2706	3.5187	24.5263	151.159	15.5935	40.262	21.5473	171.178	42.2415	106.387	10.5355	111.41	-2.6025	143.335	-25.1133	125.2	1.0975	109.182
uni1	C:\Users\Matieu\Documents\Films Chlamys\20170403\uni1(46)_redlight\	spin4	0.74151	9.9956	3.6335	31.397	70.1754	3.4744	0.83732	-0.22343	0.26966	2.0366	2.5498	-15.8226	481.207	0.63545	5.2765	-0.050608	6.1531	1.844	6.0865	-0.19754	2.4644	9520.91	5499.87	14.9943	49.6728	23.6894	1664.39	28.4546	1544.67	-1.5087	4.4688	-13.6993	136.35	34.1735	41.5557	-54.1916	145.751	-94.4876	100.98	-52.1165	104.403	-29.0061	136.943	-28.2156	114.528	-24.1578	91.5813
uni1	C:\Users\Matieu\Documents\Films Chlamys\20170320\uni1-hexanediol\	spin8	0.76924	8.2158	3.1688	62.3717	61.5385	2.1223	0.8386	-0.29235	0.28906	1.2605	1.9971	9.2426	300.497	-0.1237	2.7068	0.065706	2.2838	0.14569	2.0148	0.55329	1.9418	2284.68	1238	4.9862	13.353	9.4731	492.019	14.3694	471.046	-0.48646	2.0495	5.9784	196.169	34.3919	39.2942	-35.4793	219.347	37.1622	131.855	-33.2118	142.016	-48.7524	174.756	-122.987	171.788	-113.812	186.238
uni1	C:\Users\Matieu\Documents\Films Chlamys\20170609\uni1_ps\	spin2_450-700_middle	0.79217	8.5135	3.1688	62.6814	63.4921	3.7571	0.83902	-0.24783	0.35014	1.7786	2.2067	-14.5196	487.188	0.48	3.9398	0.12678	3.0483	1.0656	4.2089	-1.7126	3.2038	4550.33	2030.95	8.5431	20.2697	15.4703	1760.37	27.9322	1448.06	-0.78422	2.7475	-25.1272	163.067	24.7645	47.5256	-61.25	182.147	-98.1991	153.309	-49.911	163.123	-7.8652	175.074	11.2063	149.446	-19.3566	142.806
uni1	C:\Users\Matieu\Documents\Films Chlamys\20170321\uni1-27_hexanediol\spin2\	spin2	0.7082	12.3476	3.7603	38.8821	37.7358	1.894	0.84007	-0.14549	0.35638	2.1739	2.9385	10.6512	282.452	0.082218	4.285	0.74783	4.0308	-0.56499	3.6059	0.61782	4.4517	4568.61	2666.41	16.1007	34.841	13.5484	897.511	23.3395	694.309	-0.9555	3.3006	11.7977	207.077	27.2432	37.8518	-20.4165	227.107	-26.1745	176.463	-42.8252	144.818	-23.4033	172.001	-24.292	147.153	-7.594	137.947
uni1	C:\Users\Matieu\Documents\Films Chlamys\20180813 - uni1\	20180813_uni1-1_x100_6	0.75699	9.8586	3.6335	54.4615	52.6316	2.3621	0.84043	-0.19666	0.33461	2.0049	2.5833	-3.8939	370.243	0.489	4.3859	0.34463	3.9889	-0.49571	4.0389	-3.2638	4.6111	5403.16	2045.24	14.9496	33.8931	16.6272	1800.28	35.3471	1618.39	-1.0301	3.3704	-7.7954	190.354	27.4153	41.3322	-38.5438	209.38	-72.2419	172.431	-64.5956	142.327	-3.4998	155.31	-20.3162	160.429	-3.7918	160.716
uni1	C:\Users\Matieu\Documents\Films Chlamys\20180507 - uni1\	uni1-1_x100_1	0.82379	11.8273	3.5068	62.7989	65.5738	2.5508	0.84097	-0.19721	0.30362	1.9861	2.8462	0.3207	403.97	-0.26977	5.7938	1.05	5.2476	-0.22981	4.7554	-0.71574	5.1798	7592.46	1746.69	21.3429	30.5438	15.3046	1481.17	28.1004	879.317	-1.0448	4.1455	-14.7665	146.31	42.2403	43.3421	-61.2983	169.895	-61.8463	139.661	-46.0503	136.845	-33.1037	147.47	-51.3776	133.801	-88.0676	135.648
uni1	C:\Users\Matieu\Documents\Films Chlamys\20180507 - uni1\	uni1-1_x100_7	0.77315	15.6876	3.3378	62.5573	62.5	1.9801	0.8416	-0.15322	0.30382	1.8965	3.7604	1.1805	318.835	1.7857	3.8885	0.82014	5.9411	-0.30287	4.7566	0.034672	4.1559	7609.8	2650.5	13.5263	37.8564	10.6795	1536.19	29.1373	855.82	-0.78439	3.713	-7.4239	137.629	52.8493	39.163	-63.5957	153.941	-50.6146	108.793	-34.6724	110.793	-25.4608	125.157	-56.027	100.706	-73.8474	105.584
uni1	C:\Users\Matieu\Documents\Films Chlamys\20180514 - uni1\	uni1_1_x100_6	0.77878	12.9411	2.9998	62.019	57.971	3.1308	0.84163	-0.18247	0.29201	1.9415	3.2818	-3.8976	338.85	0.99826	4.3414	0.42308	4.9455	-0.50443	3.991	0.21883	3.827	6680.44	3738.64	14.3897	31.7084	12.3458	2119.62	30.7564	1329.33	-1.1817	3.5859	-8.6087	146.305	44.1015	40.3207	-62.6408	164.362	-79.6051	127.58	-51.7233	120.557	-11.9698	135.779	-36.4963	119.641	-45.6464	114.642
uni1	C:\Users\Matieu\Documents\Films Chlamys\20180820 - uni1\	20180820_control_uni1-1_x100_1	0.7791	14.8675	3.1688	62.4876	62.5	1.4275	0.84266	-0.15381	0.28808	1.7969	3.511	-0.7726	310.332	1.2937	3.1559	0.66332	5.4808	-0.36501	4.5086	0.10637	2.0926	6032.67	3038.93	10.0663	34.2495	6.0398	1060.44	23.5926	540.667	-0.45406	3.4799	-5.9004	149.72	53.865	38.3176	-59.1306	167.017	-28.5986	122.403	-43.7335	108.671	-53.7593	125.215	-75.9094	86.8361	-88.3467	79.3391
uni1	C:\Users\Matieu\Documents\Films Chlamys\20180515 - uni1\	uni1-1_x100_5	0.74956	9.8214	3.2533	47.3093	50	2.1747	0.84711	-0.20881	0.35771	1.969	2.7176	-1.1124	371.362	0.39624	4.3516	0.60748	3.6949	0.28291	4.9089	0.42274	5.0097	4330.08	2131.82	13.0885	28.2008	11.0008	2146.68	33.9728	1305.6	-0.73026	3.1595	-42.0194	224.529	30.1361	45.9016	-93.537	238.041	-74.0675	184.748	-2.3974	156.236	53.858	175.91	-12.0129	146.383	-49.6342	120.103
uni1	C:\Users\Matieu\Documents\Films Chlamys\20180515 - uni1\	uni1-1_x100_4	0.48867	12.4061	3.1688	38.7289	37.037	1.6375	0.84734	-0.1425	0.30809	2.6649	2.9061	-1.7411	414.641	2.1002	3.5066	-1.7516	4.6711	-0.57202	8.4013	-1.4771	3.5311	5376.92	5571.89	-10.451	37.0694	6.7366	4577.89	50.391	3643.02	0.14796	3.077	-1.3446	160.454	24.8149	44.4903	-34.7219	182.587	25.7555	159.02	21.4153	150.481	4.0985	153.96	-29.2787	110.932	-56.252	98.4136
uni1	C:\Users\Matieu\Documents\Films Chlamys\20180813 - uni1\	20180813_uni1-1_x100_1	0.8169	10.2291	3.38	70.1659	67.7966	2.3601	0.85007	-0.23058	0.36077	1.4606	2.5249	-1.57	311.071	-0.11397	3.8795	0.39763	3.6349	-0.58652	2.9732	-1.3593	3.3949	4774.35	1560.12	13.0403	24.2244	11.4606	899.254	20.9571	693.046	-0.92158	3.0337	-3.8886	234.819	47.9998	36.4732	-54.0213	251.105	-43.8044	187.96	-82.6033	147.597	-56.8109	181.845	-58.7991	172.866	-39.9094	165.077
uni1	C:\Users\Matieu\Documents\Films Chlamys\20170609\uni1_ps\spin9\	spin9	0.66869	11.7313	3.8025	38.6606	36.3636	2.1035	0.85041	-0.12792	0.28358	2.6698	3.3431	4.4827	375.222	1.198	4.8148	0.44664	4.3756	0.62745	7.4291	1.9373	5.6583	5609.13	4049.96	14.5547	42.6969	15.0104	3399.07	55.165	2207.48	-0.83941	3.6528	19.8438	142.169	13.4058	46.1377	24.829	158.888	-14.8186	140.688	-29.6879	122.484	0.31032	125.287	24.5921	111.27	57.3062	107.789
uni1	C:\Users\Matieu\Documents\Films Chlamys\20170609\uni1_ps\spin8\	spin8	0.76338	12.8647	3.042	54.4424	51.9481	2.6022	0.85391	-0.16988	0.34448	1.9579	3.0787	-5.481	351.666	1.1426	3.8148	0.79569	5.0504	0.35886	2.6874	0.99951	2.9468	6103.78	2479.24	15.1525	30.883	9.5757	889.991	18.9177	840.122	-1.1741	3.4227	1.077	192.942	41.0025	40.6544	-42.1662	211.737	-54.7571	152.754	-33.867	141.59	-32.5402	166.526	-47.4587	135.944	-10.7119	136.173
uni1	C:\Users\Matieu\Documents\Films Chlamys\20180514 - uni1\	uni1_1_x100_18	0.7202	12.9457	3.0842	62.4401	64.5161	1.5768	0.85548	-0.19797	0.29999	1.8882	3.1613	-7.3756	322.929	1.6502	3.7042	0.2766	5.1445	-1.3253	8.5397	0.46537	3.9336	5914.91	2351.79	9.5868	33.3656	6.0311	1847.59	24.2089	1188.09	-0.58702	3.4267	-18.0867	164.009	54.0295	39.322	-83.3757	179.429	-89.6792	131.088	-46.0461	119.083	-35.2158	136.837	-82.3183	114.888	-108.713	109.907
uni1	C:\Users\Matieu\Documents\Films Chlamys\20180514 - uni1\	uni1_1_x100_5	0.78713	9.9931	3.3378	62.5928	62.5	2.397	0.8592	-0.23818	0.36326	1.6472	2.489	-0.46391	321.032	0.054741	4.2423	0.42456	3.4646	-1.1826	5.5092	-1.5073	5.2902	4408.22	1645.45	11.0266	22.0846	12.5597	2002.81	31.9407	1115.86	-0.44797	3.0383	-22.9807	231.254	47.4103	38.5679	-75.4421	248.512	-93.7832	194.153	-102.456	162.902	-68.2366	184.216	-93.8922	172.341	-67.8503	171.156
uni1	C:\Users\Matieu\Documents\Films Chlamys\20180426 - uni1\	uni1_1_x100_2	0.79588	12.0679	3.5068	62.2094	60.6061	3.5419	0.85926	-0.1872	0.30713	2.0049	2.9934	-1.2945	352.006	0.89577	5.1221	0.47726	4.8236	-0.13144	3.2181	-0.079691	3.3535	7178.83	2768	16.5579	33.0464	20.8898	2780.03	44.375	2282.45	-1.159	3.8255	-2.0383	158.365	38.8551	41.6629	-51.4394	179.532	-57.849	164.167	-51.0502	142.31	-48.1436	148.724	-55.2855	127.385	-34.0997	113.578
uni1	C:\Users\Matieu\Documents\Films Chlamys\20170403\uni1(46)_redlight\spin5\	spin5-2	0.7275	9.7028	3.2533	62.5729	62.5	2.6316	0.86091	-0.21576	0.35772	1.4123	2.6715	-15.5716	487.964	0.67806	3.7656	0.39162	4.496	0.2897	3.9673	1.2336	2.9731	5239.02	3906.71	9.3477	26.0451	12.5058	1326.39	26.1624	1297.54	-0.93021	3.0737	-3.7758	188.349	28.118	52.3009	-37.5331	214.443	-44.4273	189.49	-31.9303	188.122	-35.2259	196.73	-68.2597	167.857	-39.2512	162.609
uni1	C:\Users\Matieu\Documents\Films Chlamys\20180820 - uni1\	20180820_control_uni1-1_x100_5	0.747	15.886	2.7885	46.9019	47.619	2.0654	0.86148	-0.13081	0.30463	2.5782	3.6527	-0.055134	367.357	2.4539	5.1457	0.79513	6.7625	2.3699	3.4949	-0.76179	1.9223	9843.16	5405.17	18.8197	50.7433	5.9089	1071.71	18.3955	599.171	-1.3508	4.5688	3.4183	141.755	42.2494	40.1604	-41.7956	161.963	-33.5246	130.761	-23.8427	115.975	-34.6782	124.897	-60.6815	99.3968	-50.0884	95.2932
uni1	C:\Users\Matieu\Documents\Films Chlamys\20170321\uni1-27_hexanediol\spin5\	spin5-2	0.70241	9.8775	3.1265	62.562	62.5	2.6303	0.86171	-0.20149	0.36706	1.4585	2.6953	-12.8385	562.384	0.59884	4.3638	0.53238	4.6996	0.21708	4.0841	1.2363	2.8596	5964.64	5432.24	9.7957	26.0453	11.0125	1213.14	23.0411	1122.13	-0.89362	3.3414	6.816	167.452	23.7027	57.4048	-20.859	200.329	-19.0494	198.74	-26.8829	194.847	-21.6005	190.321	-64.448	163.671	-33.2945	157.54
uni1	C:\Users\Matieu\Documents\Films Chlamys\20180514 - uni1\	uni1_1_x100_15	0.82013	12.6775	3.0842	55.1572	58.8235	3.109	0.86434	-0.19159	0.28601	2.3309	3.0912	-5.3876	332.465	1.0633	6.0255	0.4958	5.1987	-0.35186	2.7381	-0.34076	4.1895	8571.51	3402.54	19.9499	39.1936	12.8333	1936.94	30.4151	1415.9	-1.1166	4.382	-20.3445	138.672	49.5969	39.0887	-79.2465	152.936	-90.7046	135.877	-68.9135	114.861	-35.2169	122.804	-54.9361	102.524	-45.4355	84.361
uni1	C:\Users\Matieu\Documents\Films Chlamys\20170410\redlight\	spin1	0.81274	10.9768	3.4223	62.2359	59.7015	3.4703	0.86454	-0.20648	0.30255	2.1148	2.7566	4.034	449.379	0.37767	4.765	0.53881	4.925	0.7204	3.0013	0.15628	2.0977	6652.17	2972.64	16.5408	25.5865	20.3543	3121.83	47.8576	2737.41	-1.3918	3.6324	6.5618	129.1	32.8789	50.7844	-31.8553	157.322	-23.6168	165.544	-38.6279	149.676	-35.8943	143.788	-44.505	129.497	-47.1788	119.366
uni1	C:\Users\Matieu\Documents\Films Chlamys\20170327\before\spin1\	spin1	0.77837	10.2401	3.0842	47.3059	51.2821	3.5569	0.86478	-0.18812	0.32594	2.0315	2.6638	-0.47269	403.139	1.061	3.9973	0.31013	3.6348	-0.095677	1.7333	-0.27716	1.6047	4627.59	2639.35	9.2301	23.6222	15.3277	2078.36	33.11	1644.38	-0.68238	3.0733	-6.7741	159.641	24.6351	49.7833	-52.6365	186.077	-87.1477	161.18	-83.0545	150.182	-82.2944	180.947	-52.7355	174.275	-43.6702	151.791
uni1	C:\Users\Matieu\Documents\Films Chlamys\20170410\light\	spin2	0.77417	12.168	2.9153	62.0966	58.8235	4.3113	0.86552	-0.18021	0.29179	2.2616	3.1259	-0.050478	434.88	1.7733	4.8004	0.31503	5.5797	0.46884	2.8217	0.075538	3.6204	7885.42	3821.11	13.864	27.0644	15.9276	3575.76	40.1778	2627.21	-1.3357	3.8418	-9.6027	133.406	37.7415	46.3908	-58.7503	157.791	-65.7994	146.777	-55.1282	136.668	-40.6667	136.782	-61.4861	118.743	-59.8913	114.56
uni1	C:\Users\Matieu\Documents\Films Chlamys\20170403\uni1(46)_redlight\spin7\	spin7-2	0.80532	12.9771	3.6335	62.6382	62.5	3.8169	0.86562	-0.16932	0.27345	2.1127	3.3206	8.212	385.996	2.3064	4.1686	-0.21496	5.0236	0.5958	5.7035	0.51296	5.4527	7939.47	3482.04	9.5303	31.1124	26.6409	5378.73	67.0796	4144.44	-1.0135	3.7375	-11.494	123.712	41.9045	43.7184	-62.9118	149.509	-42.4183	126.943	-50.6099	124.896	-36.7934	128.731	-76.7086	114.615	-84.9877	117.807
uni1	C:\Users\Matieu\Documents\Films Chlamys\20180514 - uni1\	uni1_1_x100_14	0.81401	10.5604	2.7885	62.3696	61.5385	2.9758	0.86608	-0.20128	0.37307	1.772	2.4474	-1.9012	271.453	0.18747	3.8652	0.15398	3.08	0.083591	3.3175	0.53022	2.822	4443.32	1788.53	10.9471	22.8821	9.446	948.95	16.0296	730.016	-0.97183	2.95	-7.7172	247.271	46.4232	35.4703	-53.8702	266.46	-30.2674	212.798	-59.348	170.554	-82.8614	181.238	-81.1624	145.904	-71.9316	139.827
uni1	C:\Users\Matieu\Documents\Films Chlamys\20170410\redlight_2\spin1\	spin1-2_800-1041	0.72684	11.3419	3.211	54.9323	61.5385	3.6357	0.86984	-0.22009	0.28655	1.9613	2.7217	-5.5484	410.601	1.316	4.3035	-0.21753	4.636	-0.49886	1.6384	-0.45788	1.5984	6599.1	3051.2	7.6692	32.9197	15.049	1742.88	31.6561	1591.56	-0.78867	3.4531	-5.3476	129.92	38.2375	43.6377	-52.6049	148.803	-58.601	132.196	-58.7437	126.671	-50.3872	132.822	-53.6113	122.343	-62.4032	120.399
uni1	C:\Users\Matieu\Documents\Films Chlamys\20180507 - uni1\	uni1-1_x100_2	0.76031	11.7989	2.7462	46.8877	47.619	2.5623	0.87628	-0.1738	0.29969	2.3305	3.1675	3.3871	342.789	2.2	3.4372	-0.32046	3.7773	-0.3281	6.0864	-0.11449	2.9805	4561.51	2076.86	5.9283	30.356	7.2332	2625.09	29.8246	1781.27	-0.38885	3.0367	-3.4453	159.491	29.1807	45.5273	-49.8844	178.664	-40.8129	158.273	-34.2839	134.704	-4.7038	152.639	-47.4872	125.807	-56.8251	103.524
uni1	C:\Users\Matieu\Documents\Films Chlamys\20170410\redlight\	spin3	0.82988	8.2885	2.9998	70.5211	71.4286	3.489	0.8764	-0.28113	0.37454	1.6847	2.0247	-3.6891	430.309	-0.25669	4.6249	0.12986	3.3751	-0.77852	1.8434	-0.46195	0.72767	5314.92	1907.15	11.5651	19.9217	12.5565	1156.01	21.841	1059.48	-1.0177	3.2189	-18.245	214.56	40.5015	42.996	-60.7868	236.346	-69.3848	229.029	-100.385	199.523	-90.3112	184.074	-82.3625	180.578	-76.8142	193.219
uni1	C:\Users\Matieu\Documents\Films Chlamys\20180514 - uni1\	uni1_1_x100_1	0.77286	14.9118	3.211	62.8247	64.5161	2.2189	0.87758	-0.14661	0.33467	2.3971	3.1105	-0.049122	298.03	-0.27535	5.2228	1.2317	5.4744	0.7661	4.2216	1.0642	6.2557	7327.85	2499.19	18.0995	29.8933	10.6234	1733.16	28.0411	1021.44	-0.8344	4.0479	-11.9085	164.276	56.1102	38.3436	-67.0472	181.311	-37.8892	120.103	-19.1511	114.353	-35.2719	131.648	-85.4973	101.672	-99.0327	111.742
uni1	C:\Users\Matieu\Documents\Films Chlamys\20170320\uni1-27\	spin2	0.79543	10.1624	2.9998	62.2478	60.6061	3.3347	0.87762	-0.18958	0.41192	1.8437	2.4796	3.1596	496.792	-0.54153	4.8951	0.86125	4.9163	-1.7842	3.849	-0.44472	1.6982	6856.92	2501.23	17.9015	23.1254	12.258	962.628	17.4789	894.262	-1.1526	3.6257	-15.9059	222.169	31.5393	50.1995	-59.2172	250.148	-64.4911	205.316	-47.015	201.778	-50.524	214.849	-66.5507	194.627	-63.5434	201.319
uni1	C:\Users\Matieu\Documents\Films Chlamys\20170313\uni1-46\	spin2	0.79962	7.5214	3.211	54.8502	55.5556	2.8661	0.87859	-0.25231	0.30021	1.8681	1.9041	0.74323	326.178	0.030103	3.6256	0.29739	2.2818	0.22222	2.3491	1.2379	2.5594	3423.48	1798.61	8.4141	19.5184	13.2138	1417.19	27.8338	1498.12	-0.68165	2.6302	-0.69633	207.342	26.8514	39.2896	-33.835	224.604	-3.5259	134.888	-77.8414	130.934	-106.531	190.659	-115.79	175.601	-68.4812	161.502
uni1	C:\Users\Matieu\Documents\Films Chlamys\20170609\uni1_ps\spin5\	spin5	0.68616	11.4015	3.3378	39.4181	41.6667	1.9203	0.88013	-0.11312	0.31185	2.4135	3.1809	14.8846	439.583	1.9747	3.8318	0.75575	4.4089	0.22486	5.5622	1.156	3.3155	5080.38	2391.16	12.4846	39.0055	9.5561	2816.73	43.5509	2413.46	-0.55486	3.3038	17.6091	123.034	6.376	57.6324	5.3244	162.226	68.0278	142.624	67.0747	143.872	67.4218	146.046	-7.2063	126.171	-58.3736	125.494
uni1	C:\Users\Matieu\Documents\Films Chlamys\20170410\light\	spin1	0.79687	12.4687	3.2955	54.9953	57.1429	4.2496	0.88231	-0.15848	0.29272	2.2227	3.1883	-1.8222	410.484	2.0108	4.487	-0.65401	4.8185	0.07531	2.0789	-0.15864	1.9868	7848.26	4495.21	8.3102	32.4017	21.4125	3836.65	50.4348	3109.69	-1.289	3.663	-8.6928	142.488	35.3191	43.3204	-48.1151	167.461	5.4113	140.246	-44.4574	125.669	-30.2448	138.272	-50.6479	124.669	-55.7518	117.689
uni1	C:\Users\Matieu\Documents\Films Chlamys\20180514 - uni1\	uni1_1_x100_2	0.76215	11.4825	2.6618	62.5494	63.4921	2.3523	0.8832	-0.218	0.40388	1.9569	2.4152	6.3204	329.197	0.10897	3.2819	0.81972	3.7647	0.14518	3.3082	0.82839	4.1278	3740.25	1503.21	8.005	14.1275	6.935	1025.74	15.7785	717.795	-0.40802	2.5959	-35.0162	246.935	65.3566	40.2663	-100.187	260.83	-106.216	185.792	-56.2692	167.009	-69.1828	189.127	-121.785	149.092	-142.602	154.165
uni1	C:\Users\Matieu\Documents\Films Chlamys\20180514 - uni1\	uni1_1_x100_17	0.74814	13.3471	3.8448	54.6114	54.7945	3.1137	0.88418	-0.20172	0.27318	1.754	3.4377	1.2566	312.036	1.7207	3.8426	-0.28016	5.0081	1.0881	4.6972	-0.36357	4.0227	5749.41	2909.99	5.1461	33.753	23.3347	3318.24	55.5905	2400.29	-0.63537	3.3001	-5.5471	136.482	51.944	41.4274	-67.5945	153.288	-80.1942	115.918	-55.5224	109.183	-22.9663	127.235	-66.9973	110.273	-62.7673	104.61
uni1	C:\Users\Matieu\Documents\Films Chlamys\20180514 - uni1\	uni1_1_x100_16	0.80806	13.1587	3.38	62.2467	60.6061	4.291	0.88578	-0.16675	0.26004	2.626	3.1312	-6.5655	387.263	1.2681	6.2646	0.099369	5.7138	0.16443	2.1257	-0.14055	1.1815	10660.6	3711.33	22.7668	40.4738	22.1119	3279.6	45.6986	3022.18	-2.0249	4.7484	-7.9577	109.241	34.2226	44.1603	-56.121	134.541	-64.163	119.371	-65.067	117.591	-46.2599	128.827	-56.2886	111.748	-60.9388	102.08
uni1	C:\Users\Matieu\Documents\Films Chlamys\20180426 - uni1\	uni1_1_x100_7_300-766	0.67576	12.4185	3.2533	46.5302	44.9438	2.6067	0.88803	-0.13921	0.33926	2.4831	2.9984	1.02	329.534	1.6851	4.3909	0.97264	4.5111	0.99002	3.3077	0.61732	4.2904	6214.26	3134.42	16.8379	35.2154	13.0802	2314.17	37.3652	2113.14	-0.86462	3.5344	6.0952	181.919	24.5921	45.2061	-23.874	203.785	-23.874	184.508	-21.2634	153.119	-14.7515	162.712	-33.6397	138.782	-11.7174	121.091
uni1	C:\Users\Matieu\Documents\Films Chlamys\20170609\uni1_ps\spin3\	spin3	0.73493	9.0267	3.2533	39.4621	43.0108	3.1533	0.88855	-0.21096	0.28416	2.1576	2.5659	0.93978	348.003	0.29358	4.1718	0.10162	3.5702	-0.16131	2.0711	-0.55276	2.0049	4446.3	2854.56	10.9264	29.2624	15.0557	1219.34	24.9515	866.332	-1.0844	3.0365	-29.473	122.351	24.061	44.2203	-68.4568	138.782	-91.6098	102.239	-66.2827	95.0288	-80.1885	128.417	-67.9464	125.426	-47.3589	115.707
uni1	C:\Users\Matieu\Documents\Films Chlamys\20170313\uni1-46\	spin1	0.79395	10.0718	3.2533	54.986	57.1429	3.1453	0.89132	-0.22113	0.31318	2.0054	2.5533	-0.17449	334.492	0.92955	4.118	-0.28719	4.2193	-0.2372	3.0526	-1.0697	2.5937	5603.25	2328.72	10.7321	33.0773	14.8065	1793.11	32.3253	1725.98	-0.8659	3.3602	5.5955	181.087	35.0957	41.1235	-28.5003	202.124	1.2453	186.128	-28.8982	154.636	-44.4155	152.638	-54.5861	137.709	-54.9988	129.988
uni1	C:\Users\Matieu\Documents\Films Chlamys\20170410\redlight\	spin2	0.78402	11.664	2.873	62.2804	59.7015	3.6795	0.89271	-0.22703	0.33738	2.0196	2.8523	-0.29175	378.938	1.3689	5.0521	0.10876	5.1279	0.21383	3.5349	-0.97066	1.9997	7222.86	3673.96	11.596	33.2647	11.6771	1731.32	25.7853	1048.01	-0.80557	3.7955	-37.5546	176.927	53.9374	41.6101	-104.899	188.421	-97.8554	156.559	-93.6385	125.194	-34.1166	144.085	-74.4747	123.655	-73.7026	101.464
uni1	C:\Users\Matieu\Documents\Films Chlamys\20180423 - uni1\	uni1_1_x100_5	0.69734	12.6571	2.9153	54.812	58.8235	1.6409	0.89303	-0.20889	0.33369	1.6623	3.0911	-4.4707	370.298	0.73236	4.2674	1.0652	5.1811	1.4612	2.7756	-0.97117	1.2297	5948.26	3003.61	12.3172	28.7826	5.5668	749.727	17.7877	543.456	-0.48486	3.4474	-20.4888	175.611	61.0009	43.4435	-87.0932	192.561	-83.3408	160.647	-55.4354	143.138	-59.7833	154.097	-99.7954	121.356	-92.8096	106.076
uni1	C:\Users\Matieu\Documents\Films Chlamys\20180507 - uni1\	uni1-1_x100_4	0.76942	12.5204	2.5773	46.8497	47.3373	4.0626	0.89431	-0.1599	0.26819	2.9125	3.0622	2.5926	329.15	1.7985	4.9242	0.49977	4.418	-0.28077	2.3564	-0.47562	3.3431	6244.33	3064.33	13.6049	27.0759	10.027	3302.48	32.611	2579.67	-1.0431	3.566	-6.2203	119.429	30.3989	43.8569	-52.7971	142.888	-35.9875	132.193	-56.6529	118.095	-37.9008	127.514	-42.6675	115.404	-37.089	95.5192
uni1	C:\Users\Matieu\Documents\Films Chlamys\20170321\uni1-27_hexanediol\spin7\	spin7-2	0.78672	9.9096	3.5913	47.2425	50	3.3424	0.9008	-0.21883	0.32577	2.1725	2.6253	4.6039	308.238	0.58378	4.3045	-0.11504	2.9095	0.30858	2.1967	-0.40885	2.224	4408.88	1814.3	11.1888	23.7083	20.7616	2785.29	47.621	2438.6	-1.0882	2.9053	-12.2616	196.079	33.5821	41.3547	-48.7013	214.444	-56.3682	175.897	-70.7467	142.508	-54.7324	160.51	-35.7685	152.757	-56.8224	141.932
uni1	C:\Users\Matieu\Documents\Films Chlamys\20180423 - uni1\	uni1_2_x100_2	0.81178	9.128	3.38	55.055	57.971	3.3314	0.90177	-0.22125	0.29195	2.342	2.1662	-4.2093	407.246	-0.45884	5.8807	0.16103	3.7165	-0.62804	2.4688	-0.69171	3.9484	6755.75	2757.97	16.8855	25.5174	17.9326	2188.21	36.8276	1807.91	-1.3564	3.9589	-20.2824	137.761	23.6457	46.2418	-49.7286	165.868	-28.9689	111.665	-41.9098	132.562	-7.2572	166.084	-59.3737	152.755	-78.1525	150.252
uni1	C:\Users\Matieu\Documents\Films Chlamys\20170410\redlight_2\	spin2_700-992	0.70071	11.5435	2.9998	47.2707	50.6329	3.3874	0.90465	-0.23589	0.27074	2.1858	3.0386	-5.1778	314.446	1.0949	4.1823	-0.75188	3.7216	0.15218	1.3578	-0.21131	1.1904	4877.01	2239.2	7.4239	27.3877	11.2373	1799.58	28.836	1756.7	-0.98605	3.0358	-22.8437	128.784	44.974	42.9211	-84.7704	141.208	-79.7134	100.292	-37.2282	90.8868	-7.0711	112.234	-46.9838	107.784	-75.9504	104.529
uni1	C:\Users\Matieu\Documents\Films Chlamys\20170609\uni1_ps\spin4\	spin4	0.73807	8.2953	2.8308	46.5065	44.9438	4.1803	0.90722	-0.23501	0.2892	2.0715	2.1337	-0.83148	350.909	0.59449	3.4823	-0.1056	2.0466	1.1112	2.2196	0.65906	0.91864	2931.59	1743.9	4.2302	17.5522	13.0264	1497.72	22.9313	1344.7	-0.31332	2.4339	-28.0751	117.697	26.2253	45.8514	-67.8242	141.483	-70.4759	60.4682	-88.7915	65.9024	-84.3379	124.948	-89.4591	136.796	-74.1345	140.722
uni1	C:\Users\Matieu\Documents\Films Chlamys\20180515 - uni1\	uni1-1_x100_2	0.75247	14.3432	2.704	55.0346	57.1429	3.0799	0.90779	-0.19663	0.30888	2.0344	3.4957	1.8658	308.402	2.0627	3.8635	-0.45859	6.1422	-0.62682	4.3803	-0.95676	4.2784	7098.96	3784.68	6.1883	36.0775	8.2653	1820.58	23.6275	928.424	-0.52837	3.7976	-8.4406	162.42	63.7151	41.0145	-73.4528	176.844	-86.4859	130.784	-67.6377	116.706	-72.2153	135.934	-89.2227	100.5	-78.2988	97.4496
uni1	C:\Users\Matieu\Documents\Films Chlamys\20170314\uni1-26_ps\spin3\	spin-3_1	0.77861	11.6861	4.6475	62.0568	57.971	2.9019	0.90789	-0.20953	0.33662	1.8796	3.0979	1.8574	526.429	0.23976	5.2774	0.36141	5.5691	1.6307	5.1234	0.33858	3.2257	7836.35	3710.87	20.9849	37.9496	43.0091	2631.63	59.5866	2676.48	-1.8133	3.9852	-12.0535	159.439	37.165	53.6789	-62.2093	184.584	-16.7459	161.558	5.7443	146.74	7.6683	154.21	-38.3298	134.731	-85.8829	127.404
uni1	C:\Users\Matieu\Documents\Films Chlamys\20180813 - uni1\	20180813_uni1-1_x100_2	0.77679	12.3547	3.1265	54.4291	53.3333	2.4827	0.9089	-0.19096	0.37412	2.2336	2.9229	-6.0378	311.801	0.94753	5.0709	0.51993	4.53	-0.73887	2.8114	-0.77679	3.5277	6812.35	2873.84	18.2281	37.2313	10.344	1318.47	24.455	878.845	-0.88531	3.7891	-12.8216	210.738	48.4783	38.7476	-69.6738	228.951	-135.049	188.354	-77.6676	146.02	-47.868	169.698	-71.9652	143.923	-58.8757	126.753
uni1	C:\Users\Matieu\Documents\Films Chlamys\20170608-FAP57-050\uni1(46)\spin1\	uni1_x100_1	0.80268	13.2051	3.6758	54.9347	57.1429	2.7381	0.91335	-0.20579	0.3182	1.9879	3.2203	5.6411	365.573	0.50846	5.3055	0.6357	5.0851	-0.2768	4.3763	-1.4866	4.6708	6840.22	2600.26	16.7007	33.1521	19.3889	2500.04	44.9788	1866.2	-0.79351	3.808	-14.1061	153.431	53.3607	45.8537	-76.8977	174.015	-86.0556	133.083	-64.7192	135.31	-56.6572	155.61	-75.8557	136.5	-88.2314	133.578
uni1	C:\Users\Matieu\Documents\Films Chlamys\20170320\uni1-27\	spin3	0.79995	11.0951	2.9575	54.5966	54.0541	3.9206	0.91805	-0.19573	0.3292	2.3661	2.817	-4.0414	365.498	0.91313	5.1968	0.48189	4.2678	0.82887	3.3364	0.99174	2.2123	6649.86	3319.71	17.271	34.4155	13.3303	1998.16	28.8266	1449.39	-1.2186	3.7789	-10.6646	175.283	27.8968	43.7678	-55.8513	200.155	-73.3763	151.169	-82.1473	143.639	-44.2379	164.89	-40.2094	157.579	-26.2719	162.971
uni1	C:\Users\Matieu\Documents\Films Chlamys\20170410\redlight\	spin6_50-300	0.79229	10.2846	2.9998	62.8099	63.4921	4.5832	0.91894	-0.26057	0.29039	1.9351	2.6239	6.3222	399.276	1.2608	4.2084	-0.75799	4.3232	2.0291	2.268	-1.9378	1.7091	6367.37	2768.35	6.9203	27.6343	17.181	2012.9	28.7668	2006.38	-1.0085	3.3959	-15.6807	142.54	47.2531	44.8146	-64.707	158.551	-41.9878	121.599	-64.8939	118.208	-34.3491	137.207	-75.6754	118.66	-80.3266	115.675
uni1	C:\Users\Matieu\Documents\Films Chlamys\20170320\uni1-27_photoshock\	spin2-2	0.83541	11.9977	2.9998	70.6748	72.7273	5.8303	0.91954	-0.2008	0.32678	1.864	2.9385	5.065	399.552	1.5212	4.4336	-0.65814	4.8677	-0.12871	1.2549	-0.10475	0.61629	8363.37	3110.72	8.1601	24.8836	21.0097	3100.14	37.4161	3016.99	-1.2193	3.6114	-3.2464	169.67	40.9083	41.0667	-42.8596	193.985	-18.2686	134.395	-45.4337	138.538	-92.3562	153.595	-72.5749	140.426	-49.1251	153.267
uni1	C:\Users\Matieu\Documents\Films Chlamys\20180820 - uni1\	20180820_control_uni1-1_x100_6	0.75576	13.6843	3.3378	46.7654	46.5116	3.2204	0.91963	-0.17926	0.29822	2.8522	3.1034	0.71681	338.819	0.35064	6.4178	0.53024	5.5503	-0.76402	1.9097	-1.0621	3.3814	8847.16	4394.27	26.3243	42.3734	17.0369	1914.72	33.9466	1685.84	-1.5882	4.6254	8.9149	149.018	37.6716	43.3137	-36.7925	166.51	-58.1691	140.399	-62.6298	115.312	-31.2734	132.894	-46.7204	115.061	-22.1645	97.4599
uni1	C:\Users\Matieu\Documents\Films Chlamys\20180423 - uni1\	uni1_1_x100_3	0.71232	16.268	3.211	54.9782	56.338	3.2902	0.92608	-0.17752	0.30503	2.8261	3.3653	0.83416	330.017	-0.037494	7.4961	1.7413	6.7811	-0.63996	3.7933	0.48685	3.2823	11789.9	4268.3	29.0414	37.794	15.2108	1243.07	22.4521	812.384	-1.0483	5.2877	-2.9383	140.579	64.7248	43.1859	-67.777	158.224	-75.2896	134.005	-75.214	113.473	-65.6744	127.547	-84.8059	98.7683	-77.5606	79.2757
uni1	C:\Users\Matieu\Documents\Films Chlamys\20170320\uni1-hexanediol\	spin9	0.76442	9.065	3.042	47.104	48.7805	3.9466	0.92982	-0.24589	0.37033	1.6779	2.2694	1.8622	446.777	0.34995	2.6393	-0.13863	3.2635	0.2704	1.5751	0.62923	1.4934	3662.2	3186.6	6.1777	13.6086	14.2235	1294.8	23.7064	1271.44	-0.71836	2.4236	19.6145	194.331	26.7808	53.4189	-7.6937	226.364	17.5416	215.337	-13.1569	201.952	-16.2316	199.317	-72.1964	173.067	-46.3282	164.211
uni1	C:\Users\Matieu\Documents\Films Chlamys\20170320\uni1-hexanediol\	spin4	0.79902	8.709	2.7885	70.4976	70.1754	2.8776	0.9361	-0.30165	0.45569	1.1991	2.073	7.0027	422.702	-0.44728	2.6005	0.29997	3.1676	-1.3369	3.033	1.6025	4.196	3143.38	1912.46	8.0025	12.3215	8.5429	890.314	13.7969	539.461	-0.81384	2.1506	10.1533	316.231	47.0989	44.2094	-35.1514	338.034	-3.9439	279.334	18.964	258.092	15.2154	269.652	-61.1655	227.881	-53.6303	227.506
uni1	C:\Users\Matieu\Documents\Films Chlamys\20170320\uni1-hexanediol\	spin2	0.82216	13.3374	3.3378	62.7345	63.4921	4.0714	0.93641	-0.18447	0.33282	1.9863	3.2743	-0.50273	417.04	1.5268	5.18	-0.036697	6.2557	-0.10575	2.6336	0.039009	3.1874	9869.2	4270.75	15.9549	38.6563	19.9094	2812.52	42.7548	2396.56	-1.36	4.2231	10.3156	154.29	44.8978	44.3043	-26.9424	178.954	-4.4423	125.71	-36.7806	129.827	-48.9086	150.797	-69.6015	137.867	-35.009	144.904
uni1	C:\Users\Matieu\Documents\Films Chlamys\20170320\uni1-27\	spin4	0.75965	11.7127	3.2955	62.1642	59.7015	5.0588	0.94623	-0.21753	0.2715	2.3895	3.0418	6.2764	433.047	1.3219	5.6049	-0.68985	5.5904	-0.069977	3.7137	0.7608	2.347	9410.59	5253.48	15.0522	46.5503	24.6685	4360.6	52.2299	3951.25	-1.3965	4.5885	14.7476	124.122	43.2242	46.3115	-22.6262	148.911	-12.3868	117.126	-38.1207	112.884	-38.5954	124.966	-50.626	120.271	-51.3883	126.455
uni1	C:\Users\Matieu\Documents\Films Chlamys\20170609\uni1_ps\spin7\	spin7_200-625	0.81411	13.11	3.1688	70.1295	67.7966	3.5827	0.94992	-0.21267	0.31766	1.9606	3.1853	-2.1432	349.83	1.2664	5.0901	0.44137	6.0699	0.87982	4.5824	0.63396	4.0652	8392.11	3414.64	15.7817	31.9983	14.9239	3355.21	43.8386	2313.79	-0.94639	4.2729	-22.399	168.832	68.2428	42.7045	-94.7047	186.566	-76.4785	148.427	-55.3867	131.674	-88.713	144.369	-105.806	112.28	-126.739	106.214
uni1	C:\Users\Matieu\Documents\Films Chlamys\20170321\uni1-27_hexanediol\spin1\	spin1-2_550-800	0.66007	10.7275	3.887	46.5362	44.9438	2.0512	0.97041	-0.27136	0.37286	1.776	2.6834	2.6744	320.932	0.99414	2.9523	-0.13702	3.0406	1.7753	4.0421	-0.33413	3.4155	3370.11	2260.98	3.8784	21.6878	17.4363	1604.47	38.4412	976.937	-0.36009	2.376	-20.3927	232.879	50.1864	44.8936	-77.6572	248.904	-61.2847	149.949	-51.0062	144.868	14.5683	177.706	-63.2836	167.382	-25.1916	195.93
uni1	C:\Users\Matieu\Documents\Films Chlamys\20170327\before\spin3\	spin3	0.82845	11.6099	3.8448	69.9625	66.6667	4.3705	0.98692	-0.23387	0.32236	2.0382	3.0932	2.9917	556.521	0.37587	6.3828	0.11755	7.064	-0.49359	2.339	-0.17601	0.97235	11993.7	5216.71	26.1072	44.557	33.5678	3328.39	55.345	3098.5	-2.0317	4.9807	1.4341	122.254	41.6315	56.6034	-47.1515	153.574	-43.2232	141.48	-50.4541	142.047	-39.0565	142.679	-59.3949	128.868	-82.8806	131.661
uni1	C:\Users\Matieu\Documents\Films Chlamys\Example videos\uni1-1_100x_1o25x_6_1_4001_4201\	uni1-1_100x_1o25x_6_1_4001_4201	0.81685	10.2515	4.3095	62.7432	64.5161	4.2204	0.9877	-0.25599	0.34907	2.1495	2.6421	-2.811	518.826	-0.00036602	6.0634	-0.14093	5.2688	0.39345	3.0126	-0.8755	2.1576	8706.68	3495.01	19.9505	34.2418	47.3451	5737.75	88.6539	4651.87	-1.5131	4.3062	0.97253	173.204	36.0076	54.1542	-29.4297	203.818	2.0146	161.567	-26.0028	164.901	-31.2003	170.176	-29.7844	154.96	-76.3079	168.701
uni1	C:\Users\Matieu\Documents\Films Chlamys\20170320\uni1-hexanediol\	spin1	0.79273	13.0051	2.7885	54.8464	56.338	3.6927	1.0143	-0.22098	0.33714	2.2551	3.1409	-3.9765	395.192	0.95439	5.1225	-0.49808	6.7774	0.03758	1.7694	-0.6692	1.9645	10031.4	6959.94	19.6957	43.8499	10.9868	1137.37	19.4361	1068.32	-1.7729	4.4569	16.0357	174.739	43.9916	45.0061	-27.3636	195.923	-25.4377	140.357	-52.8123	131.226	-30.2332	157.366	-73.2598	138.616	-41.2774	136.574
uni1	C:\Users\Matieu\Documents\Films Chlamys\20170320\uni1-hexanediol\	spin6	0.78888	12.2252	2.9153	69.9084	66.6667	2.8198	1.0182	-0.25367	0.3892	1.4981	2.7631	-4.0247	302.639	0.079632	3.4209	-0.20396	4.3693	0.11963	0.91853	-0.016135	0.75375	5279.11	2700.96	10.3519	20.7393	9.6669	838.589	18.9164	825.42	-1.0334	3.1546	-2.9587	241.4	71.5871	42.8204	-65.591	257.804	-47.7575	182.246	-84.9079	150.001	-124.456	172.826	-94.9417	135.047	-75.386	141.348
uni1	C:\Users\Matieu\Documents\Films Chlamys\20170313\uni1-46_hexanediol\	spin1	0.78059	10.1515	3.4223	55.0405	57.1429	3.1568	1.0219	-0.28506	0.35919	1.964	2.8991	2.3699	559.058	0.52043	5.5985	0.27421	5.9157	-0.0074729	2.6105	-0.96091	2.8318	8443.96	6903.08	20.4082	36.795	17.2215	2208.07	39.6019	2181.49	-1.2845	4.2998	-31.7902	169.001	45.7627	55.6176	-98.9495	190.848	-66.5231	164.336	-31.3199	148.508	22.8819	157.443	-59.2175	146.567	-131.633	138.471
uni1	C:\Users\Matieu\Documents\Films Chlamys\20170320\uni1-hexanediol\	spin7	0.79	12.0165	2.535	62.8863	64.5161	5.1001	1.0802	-0.28431	0.41664	2.1923	2.045	-5.3393	326.358	0.66705	2.9396	-0.46104	3.2977	0.035846	0.9496	-0.21497	0.74624	3511.75	1600.77	3.6774	10.9643	11.2126	991.384	15.0285	1057.07	-0.50745	2.3783	-11.2478	262.159	78.402	47.1846	-82.5224	275.454	-90.1378	193.057	-92.0211	165.025	-86.7344	179.729	-92.1476	128.345	-86.2736	140.675
[truncated: 8 more columns]

## Sheet: fap57-050
Type	file	Films	pks	Ldim (µm)	Radius (um)	Fp (Hz)	CBFav (Hz)	Rps (rot/s)	std(TH) (rad)	mean(CU) (rad/µm)	std(CU) (rad/µm)	std(x) (µm)	std(y) (µm)	mean(SV) (rad/s)	std(SV) (rad/s)	mean(fix) (pN)	std(fix) (pN)	mean(Fiy) (pN)	std(Fiy) (pN)	mean(Fx-body) (pN)	std(Fx-body) (pN)	mean(Fy-body) (pN)	std(Fy-body) (pN)	mean(Power) (aW)	std(Power) (aW)	mean(torque) (pN.um)	std(torque) (pN.um)	mean(torque-body)	mean(power-body)	std(torque-body)	std(power-body)	median M drag	std(Md rag)	median M elastic	std(M elastic)	median M shear	std(M shear)	median(M dynein)	std(M dynein)	med(dynein) 25% L	std(dynein) 25% L	med(dynein) 33% L	std(dynein) 33% L	med(dynein) 50% L	std(dynein) 50% L	med(dynein) 66% L	std(dynein) 66% L	med(dynein) 75% L	std(dynein) 75% L
fap57-050_1-1	C:\Users\Matieu\Documents\Films Chlamys\20170822\fap57-050xuni1\	fap57-050xuni1_1-1_10-1_x100_4	0.22537	4.8312	3.5913	23.4418	28.3688	0.033112	0.17675	-0.038039	0.10089	1.3992	0.49378	-1.5223	56.3395	0.027453	0.082617	-0.023639	0.32812	0.0087568	0.42844	-0.080626	0.69723	28.3007	21.9753	-0.15508	2.3001	0.028442	23.8435	4.3205	19.8293	-0.028364	0.25101	-5.0475	104.636	1.0788	8.0117	-7.4099	107.899	-21.6882	58.7935	-49.7794	40.745	-47.2756	77.7966	0.80375	84.2005	22.7546	77.4537
fap57-050_1-1	C:\Users\Matieu\Documents\Films Chlamys\20170822\fap57-050xuni1\	fap57-050xuni1_1-1_8-2_x100_1	0.70569	9.1864	2.7885	31.5655	54.7945	2.2059	0.26627	-0.076362	0.085249	1.5147	2.2096	-20.2962	177.63	1.0808	1.5391	-1.1234	1.3663	1.0081	0.97457	-0.6784	0.81772	690.399	809.307	-10.9323	14.0847	5.5363	144.722	4.7333	142.802	0.52076	1.3811	-2.2319	62.6147	15.6715	12.7542	-18.5467	69.6941	14.4137	30.0027	-13.122	23.3118	-62.4161	25.6419	-64.782	24.9845	-44.038	24.4558
fap57-050_1-1	C:\Users\Matieu\Documents\Films Chlamys\20170822\fap57-050xuni1\	fap57-050xuni1_1-1_10-1_x100_3	0.59621	9.702	3.7603	39.1075	41.6667	0.25384	0.26858	-0.047744	0.10952	1.5786	2.4147	2.4434	102.955	0.18231	1.4387	0.13321	0.83038	-0.23503	1.0014	0.021402	0.65677	370.414	142.505	0.28227	11.6534	1.6656	113.142	10.8476	69.4556	-0.00062407	1.0923	3.0335	57.2044	4.5827	16.0672	-6.8173	66.1282	-1.5227	58.3362	-14.9001	53.2094	-0.44021	60.3236	-11.8307	58.1673	-7.6232	54.6992
fap57-050_1-1	C:\Users\Matieu\Documents\Films Chlamys\20170822\fap57-050xuni1\	fap57-050xuni1_1-1_5-4_x100_7	0.74305	11.0477	3.549	30.9511	53.3333	0.77178	0.28339	-0.10347	0.15731	2.0908	2.4455	2.222	178.68	0.24772	1.6178	-0.21595	1.9204	0.2792	0.91047	0.62806	1.3314	606.413	607.273	-3.1875	21.4951	3.8581	65.8632	4.5736	58.34	0.018233	1.5467	-31.2568	88.6115	28.9278	12.9652	-64.9843	85.0314	-106.429	33.8442	-56.5026	25.7268	-1.6007	37.1711	-16.7827	27.3358	-41.7009	19.7908
fap57-050_1-1	E:\Analyse chlamys\Xisomaps\Article fap57\	fap57-050xuni1_1-1_8-2_x100_4	0.1483	9.9141	3.3378	10.1996	11.6959	0.168	0.32001	-0.073044	0.14962	2.3585	1.8157	4.1612	81.9312	0.23032	0.59972	-0.11002	0.81807	0.0081145	0.5854	-0.13379	0.52332	162.588	152.496	-1.6899	7.7966	0.66255	9.4283	1.495	6.4965	0.062367	0.63305	-10.0971	94.4365	10.5176	16.819	-24.5185	99.7512	-58.0622	62.3937	-27.6144	57.7692	1.4409	69.0098	13.7685	64.5235	15.5737	70.5407
fap57-050_1-1	E:\Films Chlamys\20190605 - fap57xuni1\	20190605_fap57-050xuni1_8-2_x100_3	0.38462	9.9117	3.887	31.2227	35.0877	0.25491	0.32774	-0.026743	0.15686	1.8888	2.3976	-7.7503	177.873	0.18486	2.5473	0.27233	2.106	0.078062	1.9777	0.26945	3.1753	1250.82	1194.16	2.3426	25.9652	3.9576	394.917	18.8562	228.173	-0.11403	2.1419	-15.5195	97.4289	4.0757	19.055	-23.5966	101.316	-61.0318	75.0321	-38.9976	64.3282	-4.9719	82.025	4.395	65.1532	-3.5628	44.1572
fap57-050_1-1	C:\Users\Matieu\Documents\Films Chlamys\20170822\fap57-050xuni1\	fap57-050xuni1_1-1_7-1_x100_3	0.72087	7.4781	2.9998	39.254	54.7945	1.5778	0.33316	-0.15924	0.17751	1.1825	1.8729	10.8726	145.697	0.17433	1.2841	-0.11801	0.92029	-0.34472	1.3315	0.089839	1.3621	413.356	359.723	-1.0829	8.8799	6.9848	156.364	4.7613	89.2338	0.080345	1.0191	-32.495	112.039	23.3309	14.7658	-59.0594	110.814	-145.358	78.7087	-93.2728	66.9077	-45.6281	66.207	-6.1763	62.8869	6.8522	69.7215
fap57-050_1-1	E:\Films Chlamys\20190605 - fap57xuni1\	20190605_fap57-050xuni1_8-2_x100_6	0.5635	10.7676	3.2955	38.973	54.7945	0.0012647	0.37127	-0.070554	0.20833	2.061	2.3634	-1.9719	199.28	0.39483	1.684	0.045528	1.9163	-0.097662	1.7422	-0.14338	2.0168	1082.92	647.345	0.080146	20.5425	0.67374	198.171	9.5484	140.736	0.052685	1.6801	-23.9049	147.016	20.1695	16.9877	-48.8895	153.195	-54.0531	117.256	-35.0777	80.333	-22.5824	91.8405	-24.3289	70.0104	-48.9222	54.0365
fap57-050_1-1	C:\Users\Matieu\Documents\Films Chlamys\20170822\fap57-050xuni1\	fap57-050xuni1_1-1_5-4_x100_2_400-650	0.76969	8.6153	3.211	62.6887	63.4921	0.33978	0.40947	-0.10578	0.24382	1.4855	2.1516	3.1227	199.591	0.40785	1.9216	0.29783	1.4239	0.27764	3.6635	-0.18016	3.7541	1045.92	570.383	1.5447	14.4626	1.8757	950.296	22.5062	468.078	-0.012341	1.5563	-23.5473	179.519	15.914	19.3371	-47.5641	188.248	-115.239	162.987	-85.0445	118.929	-47.5641	122.177	-7.0516	125.857	-18.0849	122.457
fap57-050_1-1	E:\Films Chlamys\20190605 - fap57xuni1\	20190605_fap57-050xuni1_7-1_x100_6	0.38398	11.4855	2.9575	23.2237	25	1.1008	0.49056	-0.057411	0.20731	2.8907	2.3293	1.0052	257.762	0.56551	1.9058	0.041629	3.2014	-0.32915	2.9078	-0.48454	3.0483	1748.63	1574.53	3.0929	29.7415	4.4407	668.961	15.9729	330.261	-0.11527	2.2546	19.6215	108.704	-0.2664	24.1424	25.3522	122.237	10.6193	105.973	15.3983	86.9621	27.4418	89.3473	39.5823	87.3588	40.6546	89.1509
fap57-050_1-1	E:\Films Chlamys\20190605 - fap57xuni1\	20190605_fap57-050xuni1_10-1_x100_5	0.68316	12.4276	3.549	54.5156	56.338	0.2007	0.49619	-0.089317	0.32177	1.7654	3.0683	0.30879	227.189	0.78056	3.072	0.59985	2.848	0.17154	2.7742	0.24393	3.4616	2697.97	1171.6	3.4367	25.9463	1.1547	671.683	22.3716	449.202	-0.00069946	2.3116	-13.0729	212.725	27.1131	23.1787	-41.8543	220.392	-62.2867	147.057	-43.135	109.151	-10.0108	140.372	-32.8996	99.8139	9.2548	100.682
fap57-050_1-1	C:\Users\Matieu\Documents\Films Chlamys\20170822\fap57-050xuni1\	fap57-050xuni1_1-1_5-4_x100_6	0.76445	6.9461	3.042	55.094	58.8235	0.40899	0.50504	-0.074357	0.31805	1.5946	1.6184	4.8856	345.444	0.54753	1.6417	0.19067	2.3704	0.24709	1.3217	0.23942	4.0297	1358.09	729.283	1.1506	16.8362	1.659	858.281	20.5094	676.099	-0.030474	1.7257	-10.8649	228.719	1.8506	34.0556	-23.0592	243.69	-103.034	224.527	-46.6891	199.564	6.9318	224.82	-10.4015	196.355	-6.8676	160.646
fap57-050_1-1	E:\Films Chlamys\20190605 - fap57xuni1\	20190605_fap57-050xuni1_8-2_x100_2	0.67974	11.1749	2.8308	47.0279	49.3827	0.32745	0.51679	-0.12388	0.26404	1.1708	3.0278	-4.1633	169.7	0.32796	2.2096	0.37158	1.456	-0.083313	3.2342	-0.080232	2.7356	1112.89	612.562	1.9023	13.3561	1.2265	483.834	11.6493	358.229	0.057408	1.565	-3.4824	182.93	34.0673	23.4035	-35.5537	192.251	-45.4205	147.968	-82.5582	99.615	-79.1705	107.249	-70.5199	91.7046	-12.1379	77.3812
fap57-050_1-1	C:\Users\Matieu\Documents\Films Chlamys\20170822\fap57-050xuni1\	fap57-050xuni1_1-1_8-2_x100_2	0.78473	7.2387	3.0842	70.1519	67.7966	0.9469	0.5291	-0.12131	0.29983	1.1019	1.9641	-0.8967	338.262	0.033325	3.171	0.61676	1.5805	-0.38598	3.0277	0.42031	4.1349	2057.61	969.805	4.3558	14.1116	4.0757	868.08	19.6683	520.198	-0.079586	2.0818	-1.4561	222.424	9.9592	31.3643	-16.2391	238.747	-67.2892	184.874	-73.8536	174.355	-113.273	209.088	-72.6774	181.921	-17.3555	160.672
fap57-050_1-1	E:\Films Chlamys\20190605 - fap57xuni1\	20190605_fap57-050xuni1_8-2_x100_1	0.71967	10.3547	3.2955	46.6902	45.4545	0.43075	0.54156	-0.080903	0.31086	1.9665	2.4465	0.74733	201.269	0.64539	2.6004	0.44243	2.7783	0.1076	1.7074	0.078825	2.6795	2068.93	939.659	5.2107	27.8593	2.0096	517.929	17	305.853	-0.2009	2.3156	-2.7518	224.285	13.5326	24.3626	-18.2118	236.334	-30.0586	197.445	-21.4961	139.617	-40.959	147.838	-29.8519	120.481	-3.9484	109.518
fap57-050_1-1	E:\Films Chlamys\20190605 - fap57xuni1\	20190605_fap57-050xuni1_7-1_x100_7	0.70007	13.1472	3.042	54.685	55.5556	0.78283	0.54329	-0.11631	0.24915	1.4518	3.3827	0.15513	223.633	0.80794	2.4319	0.54048	2.9925	0.81112	1.6934	0.37007	3.3731	2443.66	1318.42	2.4834	21.824	2.8068	365.811	10.8978	215.222	-0.13096	2.0766	5.6738	150.093	28.98	23.6746	-25.0393	159.304	-66.2292	109.233	-33.8695	86.1237	-8.235	106.012	-23.4722	82.0027	3.6885	85.8038
fap57-050_1-1	E:\Films Chlamys\20190605 - fap57xuni1\	20190605_fap57-050xuni1_5-4_x100_1	0.31765	12.8598	3.4645	39.2545	48.7805	0.63293	0.55539	-0.11798	0.21315	1.9401	2.9529	0.72079	163.711	0.33974	1.8642	-0.066555	1.929	0.089194	1.1441	-0.20339	2.1451	1255.73	764.79	-0.035377	19.6059	3.3453	185.657	10.761	128.497	0.028546	1.6307	-8.3558	125.57	41.8365	23.4974	-47.9568	137.024	-1.8133	99.5737	-39.4822	69.3821	-67.6789	75.3606	-93.7101	61.3782	-56.2617	66.264
fap57-050_1-1	C:\Users\Matieu\Documents\Films Chlamys\20170822\fap57-050xuni1\	fap57-050xuni1_1-1_5-4_x100_4	0.75451	10.7024	3.8025	70.5775	71.4286	0.95845	0.56859	-0.11847	0.30794	0.9975	2.8813	-5.8759	365.25	0.21774	3.3232	0.81862	3.2307	-0.8906	4.0065	0.11807	4.4829	3395.08	1418.55	6.7395	23.1897	7.0134	977.787	28.1958	524.808	-0.15632	2.4149	-16.0902	191.128	21.7104	31.6663	-42.323	206.434	-98.6313	155.754	-70.844	146.411	-70.478	166.576	-48.1816	140.301	-38.2075	136.37
fap57-050_1-1	E:\Films Chlamys\20190605 - fap57xuni1\	20190605_fap57-050xuni1_7-1_x100_2	0.36772	13.6359	3.4223	23.763	30.7692	0.28314	0.57209	-0.082761	0.23062	2.5989	3.1686	-1.5787	179.304	1.1994	2.8626	0.091992	2.8403	0.39054	2.2594	-0.54258	2.7704	2058.28	1506.98	0.27975	33.7506	1.131	388.729	15.5825	280.838	-0.081129	2.4726	13.021	125.594	18.7452	23.9489	-4.4502	138.496	27.4474	114.709	2.8445	86.3849	-17.2752	80.9434	-21.7709	60.3715	-9.4468	59.3536
fap57-050_1-1	E:\Films Chlamys\20190605 - fap57xuni1\	20190605_fap57-050xuni1_10-1_x100_8	0.80347	12.6527	2.8308	69.9763	67.7966	0.86746	0.57689	-0.093932	0.29387	1.8918	3.0972	-1.4987	243.196	1.3278	3.6854	0.81092	3.8512	0.65877	3.3404	0.27911	4.7265	4422.61	1648.78	5.3103	34.9388	2.7573	1256.19	21.2203	617.754	-0.13891	3.1685	12.5835	179.103	23.521	24.5412	-7.9767	192.915	16.0961	144.03	-16.9019	104.58	-28.6959	125.056	-36.922	105.702	-29.4114	92.783
fap57-050_1-1	E:\Films Chlamys\20190605 - fap57xuni1\	20190605_fap57-050xuni1_8-2_x100_5	0.41183	11.6319	2.7885	31.5729	30.7692	0.43634	0.58289	-0.093295	0.30626	2.5559	2.3613	-3.1877	175.351	0.6499	2.4278	0.21115	2.1789	0.2784	1.408	0.20658	2.7292	1580.58	1168.52	3.8581	24.2966	2.1851	358.646	10.5396	233.589	-0.33252	2.0223	15.4699	178.447	23.5986	25.1855	0.72513	192.719	16.3605	186.595	-24.4629	140.576	-34.6984	106.701	-1.5142	93.6702	6.6978	108.819
fap57-050_1-1	C:\Users\Matieu\Documents\Films Chlamys\20170822\fap57-050xuni1\	fap57-050xuni1_1-1_10-1_x100_1	0.79556	7.9466	3.2533	62.0956	60.6061	0.98336	0.58544	-0.12651	0.31997	1.502	2.0312	2.0808	269.982	0.62539	2.4182	0.42862	2.4175	0.52704	2.9292	0.17269	4.0106	2052.96	1132.66	4.2244	20.957	4.6317	1233.75	26.8331	750.221	-0.020988	2.1599	7.5657	244.708	11.3296	27.9991	-7.2773	260.499	-15.019	219.359	-53.0716	173.631	-104.332	181.182	-75.5636	174.281	-4.9605	163.858
fap57-050_1-1	C:\Users\Matieu\Documents\Films Chlamys\20170822\fap57-050xuni1\	fap57-050xuni1_1-1_10-1_x100_5	0.7312	12.4548	3.4223	47.1808	50	0.72788	0.58848	-0.10845	0.25156	2.377	2.8156	2.8153	231.558	1.1452	3.4356	0.57267	4.2861	-0.1091	3.2836	0.19881	4.2727	3841.96	1850.47	8.5799	41.6541	4.6263	865.035	22.2417	410.943	-0.28921	3.195	-4.2596	139.307	27.1058	25.925	-34.9079	152.747	-77.7464	134.805	-61.2297	104.171	-33.9718	108.393	-26.8922	96.5502	-23.1561	92.6619
fap57-050_1-1	C:\Users\Matieu\Documents\Films Chlamys\20170822\fap57-050xuni1\	fap57-050xuni1_1-1_7-1_x100_1	0.55821	12.9046	3.5068	38.7457	37.7358	0.77268	0.59033	-0.053027	0.23106	2.5631	3.2268	2.6328	258.704	1.4542	3.9491	0.70082	2.8604	-0.10608	5.3853	1.3442	3.4835	3392.7	1968.16	5.3634	34.0804	5.855	2052.57	39.1662	1349.03	-0.30859	2.8551	11.1438	120.037	3.1961	30.6339	8.618	137.002	-15.4667	97.3371	-4.0235	95.8684	16.2244	111.162	24.7381	100.382	19.4418	106.327
fap57-050_1-1	E:\Films Chlamys\20190605 - fap57xuni1\	20190605_fap57-050xuni1_7-1_x100_1	0.70344	11.3699	3.9293	47.0807	50	0.70956	0.60217	-0.079703	0.26524	2.6966	2.1221	-6.3267	307.538	1.4117	2.429	0.28023	4.399	-1.1841	3.8054	-0.25607	3.8353	3856.51	1731.51	6.4544	45.0739	5.6738	850.431	27.4346	654.989	-0.31953	3.1472	14.7349	153.343	9.1996	27.9617	4.2311	169.519	10.41	136.213	-16.3745	115.148	-3.0706	128.269	-0.34792	114.2	17.9983	109.276
fap57-050_1-1	E:\Films Chlamys\20190605 - fap57xuni1\	20190605_fap57-050xuni1_8-2_x100_4	0.71097	10.0847	2.6618	47.0763	50	0.96053	0.61313	-0.13428	0.29196	1.6489	2.5477	1.428	253.909	0.76143	2.6653	0.62882	2.6685	0.33012	2.6309	0.401	4.0079	2233.06	1103.06	5.2424	19.1584	1.7505	803.996	15.01	446.146	-0.16591	2.1037	8.0183	192.014	18.1525	31.2636	-13.8726	206.671	-23.8817	171.63	-36.2479	143.335	-3.842	158.984	-16.8524	135.748	-10.0015	123.241
fap57-050_1-1	E:\Films Chlamys\20190605 - fap57xuni1\	20190605_fap57-050xuni1_10-1_x100_3	0.58161	12.6964	2.9998	38.7184	40	1.1199	0.619	-0.1107	0.23814	1.6999	3.4302	4.504	212.101	0.75769	3.3949	0.8946	3.0069	0.11465	4.1765	0.46631	4.341	2713.19	1729.93	6.533	22.7767	3.414	1187.52	21.6321	646.24	-0.31344	2.5125	2.6104	140.472	18.3002	30.2216	-20.1074	154.225	-28.0091	100.308	-37.9606	89.6092	-19.634	112.837	-34.4536	97.8603	-9.3869	98.8862
fap57-050_1-1	E:\Films Chlamys\20190605 - fap57xuni1\	20190605_fap57-050xuni1_8-2_x100_8	0.7839	13.8592	3.6758	54.389	53.3333	1.0861	0.63831	-0.093704	0.28096	2.1127	3.4365	1.9374	308.586	1.53	5.1531	1.4107	5.0638	0.76111	2.5486	0.84177	5.7743	6577.59	3065.29	13.9861	48.9983	7.592	1427.44	34.0812	926.609	-0.36583	4	7.3269	152.842	16.4145	31.4648	-12.5886	168.35	-40.9593	109.272	-20.7988	105.105	-0.39462	129.444	-7.0516	109.405	5.9839	117.586
fap57-050_1-1	E:\Films Chlamys\20190605 - fap57xuni1\	20190605_fap57-050xuni1_5-4_x100_4	0.72457	12.9012	2.7463	62.3353	60.6061	0.69141	0.64468	-0.12898	0.30776	1.1978	3.4107	-1.9045	244.101	0.70369	3.1205	0.88639	4.1918	0.085394	1.8766	0.52851	3.7002	3723.08	1779.43	5.985	24.9241	2.1386	479.771	11.0312	247.077	-0.18117	2.6914	-12.0965	185.752	43.53	29.3945	-54.5041	196.372	-64.245	127.095	-55.4448	112.189	-55.8968	136.714	-79.2847	97.9852	-48.3757	106.892
fap57-050_1-1	E:\Films Chlamys\20190605 - fap57xuni1\	20190605_fap57-050xuni1_8-2_x100_7	0.78353	11.3387	3.4223	62.568	63.4921	0.8842	0.64666	-0.13187	0.30853	2.2596	2.3644	-2.0616	267.552	1.0139	3.6147	0.82139	4.9193	0.049318	2.1743	0.58627	3.3029	4988.93	2410.34	13.1679	45.2687	4.5802	534.871	16.0125	331.83	-0.37529	3.5254	-5.4075	208.156	29.9781	28.6561	-36.5767	221.923	-54.7934	151.709	-30.6551	121.021	-45.3062	152.739	-47.4501	122.682	-24.2618	117.972
fap57-050_1-1	C:\Users\Matieu\Documents\Films Chlamys\20170822\fap57-050xuni1\	fap57-050xuni1_1-1_8-2_x100_3	0.80434	8.9124	2.9575	62.5659	63.4921	1.1236	0.64961	-0.17799	0.34082	1.0885	2.4512	-2.9978	317.614	0.29732	3.0884	0.63566	2.9829	-0.088808	2.6702	0.96004	4.696	2777.25	1466	5.7426	18.1962	3.9115	710.583	14.6062	500.894	-0.12259	2.3107	-33.9993	230.733	31.3093	34.5981	-74.9314	244.197	-79.0387	206.358	-117.408	161.705	-106.668	189.788	-103.135	173.045	-91.2526	147.63
fap57-050_1-1	E:\Films Chlamys\20190605 - fap57xuni1\	20190605_fap57-050xuni1_7-1_x100_3	0.77147	13.261	3.2533	55.0834	58.8235	0.79752	0.65623	-0.1242	0.30283	2.0259	3.115	-3.1366	270.422	1.0513	2.7868	0.46361	3.8294	-0.44639	3.3032	-0.46936	4.859	3777.49	1796.37	6.5221	30.8035	3.4906	716.09	16.6543	418.591	-0.18419	2.7761	7.7885	183.352	32.5357	27.7881	-23.1609	195.781	-19.8698	124.139	-45.8317	106.627	-29.1482	123.16	-50.8049	91.7866	-1.2403	112.457
fap57-050_1-1	C:\Users\Matieu\Documents\Films Chlamys\20170822\fap57-050xuni1\	fap57-050xuni1_1-1_7-1_x100_2	0.73202	11.0764	3.887	54.5667	54.7945	1.037	0.65816	-0.12946	0.28944	1.7432	2.822	2.379	305.153	1.0109	3.0032	0.70073	3.9603	0.27918	5.0621	1.6745	5.4919	3596.67	1896.8	8.3869	31.6016	8.2799	1582.46	38.0367	928.097	-0.1785	2.7667	4.5427	170.675	21.0292	34.4277	-21.6662	189.39	-22.3778	147.987	-30.8312	130.861	-27.6702	149.877	-44.79	132.39	-44.8119	129.433
fap57-050_1-1	E:\Films Chlamys\20190605 - fap57xuni1\	20190605_fap57-050xuni1_10-1_x100_2	0.68956	11.7242	3.211	55.0919	57.971	1.4365	0.66557	-0.093076	0.31877	2.5619	2.3399	3.2309	343.893	1.687	2.5512	0.032283	3.7662	-0.8096	5.7952	0.21686	2.3541	4032.18	2185.98	3.2907	30.9157	6.2804	1885.52	32.8599	935.029	-0.19464	2.7031	20.1214	180.394	9.2895	31.5937	13.9293	201.601	4.8978	130.8	38.6847	123.085	15.0238	151.248	-2.8413	143.803	10.7078	158.873
fap57-050_1-1	E:\Films Chlamys\20190605 - fap57xuni1\	20190605_fap57-050xuni1_5-4_x100_6	0.4757	11.7636	2.9998	11.7247	13.1579	0.80365	0.69108	-0.049731	0.28407	2.7918	3.013	10.4966	160.052	0.56524	1.2226	-0.071583	2.028	0.078965	1.3438	-0.038228	1.751	895.199	931.969	1.8401	18.928	2.143	273.123	10.9727	207.476	-0.32511	1.3953	14.191	173.722	0.82173	30.1801	11.3981	186.52	27.3794	136.859	48.4835	103.039	71.0801	121.988	39.0297	104.362	8.2674	98.7418
fap57-050_1-1	E:\Films Chlamys\20190605 - fap57xuni1\	20190605_fap57-050xuni1_10-1_x100_7	0.61182	11.2034	3.8448	47.2311	50	0.7949	0.6957	-0.12905	0.3665	2.1359	2.4328	2.9573	245.885	0.78321	3.2223	0.57366	3.1735	0.39347	3.5399	-0.43015	2.8259	3260.97	1605.6	9.7292	33.8363	5.7424	492.569	19.1864	375.362	-0.36469	2.8033	-8.1599	232.86	37.5589	30.3403	-42.763	249.101	-49.6937	205.108	-41.8626	160.586	-56.9044	158.659	-67.8732	135.489	-40.6713	137.995
fap57-050_1-1	E:\Films Chlamys\20190605 - fap57xuni1\	20190605_fap57-050xuni1_7-1_x100_5	0.80106	11.7762	3.1688	62.7302	63.4921	0.75205	0.69604	-0.18692	0.39199	1.2757	2.962	-0.22351	255.588	0.012669	3.7991	0.79539	3.0306	-0.40407	2.4429	0.67378	3.752	3311.03	1295.52	7.7211	21.3041	3.2987	423.652	12.3458	211.951	-0.18775	2.6174	-10.047	261.217	52.824	29.6541	-58.2025	271.321	-109.64	200.593	-132.613	132.374	-104.018	152.283	-65.475	127.328	-7.4112	131.064
fap57-050_1-1	E:\Films Chlamys\20190605 - fap57xuni1\	20190605_fap57-050xuni1_5-4_x100_5	0.69464	13.8205	3.1265	38.9375	38.4615	1.2119	0.70205	-0.091863	0.33397	2.5749	3.2785	-5.1061	245.393	1.7626	4.4519	0.82045	4.4387	1.1261	3.2709	0.70794	4.2989	5243.77	3491.33	11.7066	43.7665	6.3375	1155.45	22.4272	527.471	-0.65949	3.543	1.4841	187.574	23.4526	30.9859	-22.1878	201.993	-93.6169	159.471	-67.3953	121.304	1.5452	135.587	12.4278	105.926	22.5196	103.022
fap57-050_1-1	E:\Films Chlamys\20190605 - fap57xuni1\	20190605_fap57-050xuni1_7-1_x100_4	0.82928	11.5514	2.7885	70.2344	70.1754	1.9359	0.70405	-0.15013	0.31304	1.4283	3.0529	2.8869	364.071	1.1562	3.6985	0.78144	3.9433	-0.50264	3.7578	-0.16131	4.0965	4908.57	1874.29	7.3457	24.4611	5.5964	1428.25	22.6171	792.03	-0.22152	2.9995	4.1629	187.538	34.071	36.0125	-22.9233	204.774	-14.6488	155.676	-49.3594	149.377	-72.3309	158.76	-57.4984	122.786	-37.41	129.387
fap57-050_1-1	C:\Users\Matieu\Documents\Films Chlamys\20170822\fap57-050xuni1\	fap57-050xuni1_1-1_5-4_x100_5	0.77009	12.7941	3.5913	54.4465	53.3333	0.98398	0.70691	-0.11928	0.33309	1.4932	3.2651	2.7321	330.288	0.34347	4.5986	1.6536	4.7359	-0.45755	2.5195	1.2948	4.1191	5597.46	2199.46	16.3173	34.9198	6.5645	552.199	17.6679	275.299	-0.38688	3.519	-13.5181	188.048	33.0121	36.4914	-49.9054	205.821	-44.9531	153.244	-31.6663	143.518	-42.7483	166.037	-37.4255	129.632	-64.9043	119.232
fap57-050_1-1	E:\Films Chlamys\20190605 - fap57xuni1\	20190605_fap57-050xuni1_5-4_x100_3	0.6591	14.7657	2.8308	46.7474	46.5116	1.2532	0.71506	-0.13059	0.29136	1.8629	3.6554	4.5892	228.513	0.86148	3.7983	0.91007	4.5404	0.031566	2.5865	0.76366	2.662	4403.11	1886.19	12.0407	39.8389	3.4658	444.249	10.6418	243.474	-0.50672	3.4122	3.5491	152.462	41.1446	31.274	-36.3985	165.744	-50.6625	121.85	-52.3456	101.834	-53.8648	102.542	-71.9815	78.9167	-35.5201	101.532
fap57-050_1-1	E:\Analyse chlamys\Xisomaps\Article fap57\	fap57-050xuni1_1-1_8-2_x100_5	0.69285	11.5089	3.8025	38.6214	35.7143	1.4484	0.73767	-0.088556	0.30751	2.4685	2.9572	-3.0798	283.883	1.21	4.0062	0.45399	2.7465	-0.82177	3.3286	-0.65259	3.2218	3463.18	2201.21	8.1146	29.0643	10.5432	1406.96	36.6241	723.109	-0.45959	2.7649	-4.8561	169.809	9.5849	39.7694	-22.5357	190.312	-54.2978	147.98	-47.2335	128.067	-5.0457	146.419	26.9709	138.015	11.1746	138.159
fap57-050_1-1	C:\Users\Matieu\Documents\Films Chlamys\20170822\fap57-050xuni1\	fap57-050xuni1_1-1_5-4_x100_3	0.77728	11.6033	3.7603	54.291	51.9481	0.92546	0.75386	-0.13662	0.38941	1.5923	2.8656	-3.7862	306.429	0.62617	3.738	1.2711	3.9746	-0.048081	3.2436	0.46572	4.9392	4274.01	1632.07	13.0363	30.2292	6.9959	688.652	20.9574	388.351	-0.26811	2.909	-7.0949	242.514	30.3169	37.7145	-41.783	260.945	-60.6612	191.079	-42.1968	172.783	1.3891	201.82	-42.2991	162.293	-46.2472	156.302
fap57-050_1-1	C:\Users\Matieu\Documents\Films Chlamys\20170822\fap57-050xuni1\	fap57-050xuni1_1-1_10-1_x100_2	0.76728	6.2223	2.8308	54.7432	54.7945	1.8947	0.75455	-0.16648	0.40054	1.5153	1.687	0.29744	400.706	0.2973	2.5463	0.58606	1.8499	0.47477	2.0341	0.39974	3.3169	1993.95	1045.72	4.8978	13.2044	5.489	947.796	18.9037	516.302	-0.38958	1.8252	-42.4177	258.592	8.9689	42.2554	-60.6843	280.647	-136.445	145.48	-189.388	183.316	-105.248	265.063	-50.1505	223.486	21.0151	211.555
fap57-050_1-1	E:\Films Chlamys\20190605 - fap57xuni1\	20190605_fap57-050xuni1_10-1_x100_1	0.77392	11.8897	2.7885	62.7778	63.4921	2.5613	0.76077	-0.13182	0.35817	1.7208	2.9549	-1.1436	342.913	1.0545	3.9961	1.0453	3.9196	-0.81195	3.653	-0.40739	3.4984	5748.5	2136.06	11.5366	25.0396	6.9626	1323.18	21.2439	806.92	-0.63086	3.1863	-6.9784	227.425	31.0349	35.136	-40.9005	245.729	-50.3057	171.364	-28.0663	155.233	-35.5287	182.88	-68.4191	136.282	-31.7461	136.151
fap57-050_1-1	E:\Films Chlamys\20190605 - fap57xuni1\	20190605_fap57-050xuni1_10-1_x100_4	0.77954	13.3612	3.2533	54.8213	55.5556	2.2595	0.77174	-0.14116	0.32161	2.0421	3.2638	1.3494	295.096	0.79729	4.8191	1.0847	4.2418	-0.16318	3.3918	-0.9129	3.7806	5873.71	2042.14	13.8857	28.6255	10.5761	1648.46	31.2054	999.992	-0.53377	3.5603	-1.9431	176.929	39.9207	35.0784	-42.5374	194.41	-55.6855	152.139	-63.941	128.261	-58.9814	134.767	-73.7453	108.107	-36.9894	109.496
fap57-050_1-1	E:\Films Chlamys\20190605 - fap57xuni1\	20190605_fap57-050xuni1_10-1_x100_6	0.7881	11.5161	2.6195	47.3392	51.2821	2.5968	0.79611	-0.10076	0.42827	2.1193	2.5732	2.8246	333.508	0.82633	3.9915	1.3768	3.0977	0.8072	2.4642	0.16669	2.2901	4760.49	2022.45	10.6897	23.6005	6.2902	1023.67	17.9421	683.764	-0.45231	2.881	10.5623	275.771	21.0224	37.1075	-10.9478	296.527	-32.474	216.679	-67.0402	189.783	-31.2531	223.277	-32.9383	179.706	8.7223	169.292
fap57-050_1-1	E:\Films Chlamys\20190605 - fap57xuni1\	20190605_fap57-050xuni1_5-4_x100_2	0.5779	13.8988	3.1265	31.3422	34.4828	1.3404	0.80475	-0.16483	0.34845	2.075	3.3972	2.3991	236.278	0.37363	4.6346	0.81825	3.9829	-0.013942	3.8087	0.91204	3.3282	4484.74	3220.14	16.2868	36.9198	5.459	615.095	13.136	308.704	-0.66336	3.4058	-11.9099	184.751	56.0624	33.9196	-67.0081	198.918	-148.506	156.558	-103.027	123.534	-81.306	118.514	-39.8556	99.2785	-4.3618	117.855
fap57-050_1-1	C:\Users\Matieu\Documents\Films Chlamys\20170822\fap57-050xuni1\	fap57-050xuni1_1-1_5-4_x100_1	0.73591	10.3149	3.8025	46.744	45.977	1.8825	0.84458	-0.095408	0.38204	2.3251	2.3572	-0.69765	350.373	0.49783	4.8615	1.2528	3.1564	-0.21983	3.0754	0.9145	4.1484	5066.25	2599.19	14.3045	33.5588	13.7207	1293.59	32.7894	1121.93	-0.41021	3.3399	-5.6594	224.885	11.3192	42.4982	-21.7628	253.308	-44.095	193.363	-34.7933	186.306	-116.735	198.816	-20.5937	180.032	0.36211	193.822
fap57-050_1-1	C:\Users\Matieu\Documents\Films Chlamys\20170822\fap57-050xuni1\	fap57-050xuni1_1-1_5-4_x100_1	0.73632	10.7603	3.6757	46.744	45.977	1.8825	0.84552	-0.099165	0.38868	2.2526	2.5303	-1.7789	355.661	0.95018	4.512	1.1235	3.7559	0.0095787	2.827	0.83292	3.7366	5347.4	2801.28	13.8727	37.2277	12.1875	1153.06	29.1255	995.116	-0.48124	3.366	-7.4014	228.467	13.4749	42.5464	-28.4209	255.934	-44.9734	197.371	-44.7079	186.847	-96.4074	196.194	-33.3824	178.845	-2.1128	192.598
[truncated: 8 more columns]

## Sheet: fap57-706
Type	file	Films	pks	Ldim (µm)	Radius (um)	Fp (Hz)	CBFav (Hz)	Rps (rot/s)	std(TH) (rad)	mean(CU) (rad/µm)	std(CU) (rad/µm)	std(x) (µm)	std(y) (µm)	mean(SV) (rad/s)	std(SV) (rad/s)	mean(fix) (pN)	std(fix) (pN)	mean(Fiy) (pN)	std(Fiy) (pN)	mean(Fx-body) (pN)	std(Fx-body) (pN)	mean(Fy-body) (pN)	std(Fy-body) (pN)	mean(Power) (aW)	std(Power) (aW)	mean(torque) (pN.um)	std(torque) (pN.um)	mean(torque-body)	mean(power-body)	std(torque-body)	std(power-body)	median M drag	std(Md rag)	median M elastic	std(M elastic)	median M shear	std(M shear)	median(M dynein)	std(M dynein)	med(dynein) 25% L	std(dynein) 25% L	med(dynein) 33% L	std(dynein) 33% L	med(dynein) 50% L	std(dynein) 50% L	med(dynein) 66% L	std(dynein) 66% L	med(dynein) 75% L	std(dynein) 75% L
fap57-706_4-1	C:\Users\Matieu\Documents\Films Chlamys\20170912 - fap57-706\fap57-706_4-1xuni1\	fap57-706_4-1xuni1_4-3_x100_4	0.77051	9.8696	2.9153	31.3992	51.2821	1.0318	0.27196	-0.066461	0.088182	2.3607	1.6343	-7.4534	177.812	0.3193	1.1146	-0.59466	2.0073	-0.050826	0.94718	-0.14795	1.5467	680.347	614.756	-4.8985	18.6136	3.3004	94.682	4.7504	86.5258	0.19871	1.5408	-1.2325	61.628	13.2661	11.9355	-11.5575	68.7759	20.5967	35.6956	-11.5285	28.1248	-51.6754	29.647	-63.8384	31.9093	-33.3399	36.3044
fap57-706_5-1	C:\Users\Matieu\Documents\Films Chlamys\20170912 - fap57-706\fap57-706_5-1xuni1\	fap57-706_5-1xuni1_2-1_x100_5	0.75411	5.113	2.9575	70.3173	61.5385	0.014733	0.32543	-0.19218	0.10442	0.87117	1.2088	-3.8235	101.756	0.023123	0.45025	-0.025275	0.40495	0.067367	1.7717	-0.007516	0.74214	81.684	81.5571	-0.15115	2.9247	8.2669e-16	44.9044	2.2017	37.922	-0.0049211	0.40199	-34.2381	117.759	23.7347	13.0781	-60.3073	127.982	52.015	37.3381	-7.7694	26.8216	-109.398	37.0762	-139.728	33.5292	-123.02	28.8633
fap57-706_4-1	C:\Users\Matieu\Documents\Films Chlamys\20170912 - fap57-706\fap57-706_4-1xuni1\	fap57-706_4-1xuni1_1-5_x100_2	0.53245	10.7547	3.38	2.9348	12.3077	-0.18502	0.35458	-0.089484	0.096945	2.9086	0.98702	1.3869	24.8318	0.046062	0.12935	-0.077797	0.36112	0.032716	0.19735	0.0053688	0.16208	16.7224	12.2559	-0.953	3.4944	-0.43822	1.2585	0.61593	0.93648	0.042337	0.24411	-22.3311	36.8628	34.005	14.0824	-54.1994	48.4381	-15.596	15.4049	-38.0972	10.7348	-73.8342	9.832	-80.7799	8.3702	-74.6456	12.1124
fap57-706_4-1	C:\Users\Matieu\Documents\Films Chlamys\20170912 - fap57-706\fap57-706_4-1xuni1\	fap57-706_4-1xuni1_4-3_x100_3	0.76761	7.5495	3.3378	78.1109	74.0741	0.36739	0.39955	-0.1287	0.2096	1.5065	1.6726	5.7741	277.564	0.21679	1.3499	0.21847	1.8476	-0.17391	1.4374	-0.53117	2.0221	959.432	501.32	1.675	14.018	2.0557	297.85	13.7034	195.562	-0.022791	1.3763	-27.8749	121.762	18.3931	22.3712	-52.4107	128.022	-84.7227	121.504	-69.4901	91.2863	-80.0405	102.973	-68.4796	90.7073	-76.6693	62.0309
fap57-706_4-1	C:\Users\Matieu\Documents\Films Chlamys\20170912 - fap57-706\fap57-706_4-1xuni1\	fap57-706_4-1xuni1_1-5_x100_4	0.48354	8.3148	3.6758	46.7018	48.7805	0.20739	0.40934	-0.088192	0.17953	1.3589	2.141	1.687	217.324	0.27271	2.2146	0.31478	1.429	-0.22834	2.2488	-0.44967	1.9425	1087.48	928.84	2.0185	16.5876	2.1431	285.267	14.8516	159.046	-0.14862	1.7053	-6.201	108.904	8.6727	20.8501	-21.5422	121.596	-11.1609	109.693	-49.1899	90.9783	-68.7114	85.3361	-39.5836	92.2644	-13.3154	100.701
fap57-706_4-1	C:\Users\Matieu\Documents\Films Chlamys\20170912 - fap57-706\fap57-706_4-1xuni1\	fap57-706_4-1xuni1_1-5_x100_7	0.70153	10.2381	3.7603	54.3496	54.0541	0.34785	0.46151	-0.08529	0.21055	1.8958	2.3429	3.0648	261.243	0.52352	2.3404	0.47029	2.7623	-0.13138	1.5818	-0.53888	3.2028	1869.08	1130.53	3.7472	26.397	2.2848	318.258	15.8369	235.978	0.018563	2.1767	3.8909	112.109	11.6643	27.3208	-12.2385	128.173	-27.1224	107.894	-16.6503	102.899	-16.7423	119.272	-4.2927	109.262	-24.5906	98.1226
fap57-706_5-1	C:\Users\Matieu\Documents\Films Chlamys\20170912 - fap57-706\fap57-706_5-1xuni1\	fap57-706_5-1xuni1_3-1_x100_8	0.75365	8.3544	3.0842	70.5556	72.7273	0.28755	0.49396	-0.15914	0.26701	1.3576	2.0439	-0.78616	318.658	0.28415	2.1205	-0.44344	2.5201	-0.24123	2.5641	-0.2406	2.7206	1742.86	809.388	-3.7226	17.1647	-1.8009	313.584	10.4276	134.046	0.12079	1.8151	49.8899	155.156	-25.1458	29.2218	87.6337	164.023	129.049	146.523	80.4729	134.133	52.7467	143.499	55.691	116.509	78.3851	98.3292
fap57-706_5-1	E:\Films Chlamys\20190605 - fap57xuni1\	20190605_fap57-706xuni1_2-1_x100_6	0.18636	12.7653	3.3378	23.5171	37.7358	1.0764	0.50756	-0.091018	0.18526	1.4283	3.3566	7.7929	157.507	0.026094	3.7895	0.69078	2.0165	-0.51972	3.7355	0.56102	3.1903	2164.78	1602.78	5.1754	26.6448	5.697	383.289	9.6666	164.697	-0.039995	2.623	-4.3892	102.611	22.6716	20.5902	-27.7705	114.84	-10.2227	78.182	-43.8294	66.6923	-72.8891	71.2732	-60.8867	66.514	-38.4627	74.8171
fap57-706_4-1	C:\Users\Matieu\Documents\Films Chlamys\20170912 - fap57-706\fap57-706_4-1xuni1\	fap57-706_4-1xuni1_1-5_x100_6	0.63548	4.6456	3.5068	54.3483	54.0541	0.65475	0.51107	-0.196	0.32231	1.0995	1.0063	1.1334	170.414	0.090522	0.75669	0.17461	0.99529	0.368	1.5449	0.59662	2.4977	417.23	320.012	1.3941	7.1043	4.0362	249.685	12.0226	173.468	-0.16654	0.85707	24.0226	349.306	13.86	20.5627	11.5	362.373	32.7875	236.701	-51.0044	276.142	-200.906	334.161	-216.408	244.649	-55.0999	186.46
fap57-706_5-1	C:\Users\Matieu\Documents\Films Chlamys\20170825\fap57-706_5-1_uni1\	fap57-706_5-1_uni1_1-2_x100_3	0.66295	8.8276	3.0842	46.7135	68.9655	0.31816	0.52167	-0.13376	0.30373	1.4098	2.0454	-2.2303	310.635	0.40518	1.5368	0.33534	2.1658	-0.35003	2.1961	0.12406	0.44766	1542.54	821.712	1.9891	13.9031	1.4502	93.9064	5.2232	62.9842	-0.048042	1.4549	-12.4598	215.691	22.1759	27.5189	-37.9729	230.141	-15.7644	173.78	-44.3137	159.176	-38.5317	191.435	-59.24	166.423	-63.0275	158.557
fap57-706_4-1	C:\Users\Matieu\Documents\Films Chlamys\20170912 - fap57-706\fap57-706_4-1xuni1\	fap57-706_4-1xuni1_4-3_x100_7	0.79322	10.0482	3.8025	62.4044	61.5385	0.71918	0.52219	-0.093252	0.25038	1.2018	2.6881	-3.1116	301.976	0.39949	3.0494	0.65908	1.9527	0.23609	3.5282	-0.31107	4.6796	2193.09	966.961	4.7763	19.2259	5.3295	866.355	26.4378	428.817	-0.12711	2.1168	5.6544	155.919	9.383	29.8199	-7.0751	173.871	-8.0185	106.055	-16.1488	117.351	-40.4805	151.666	-54.8789	130.98	-26.9087	129.672
fap57-706_5-1	C:\Users\Matieu\Documents\Films Chlamys\20170825\fap57-706_5-1_uni1\	fap57-706_5-1_uni1_1-2_x100_1	0.71113	10.9871	3.8448	14.3749	66.6667	0.31575	0.52434	-0.12929	0.26189	1.2419	2.8377	-11.7209	323.88	0.37192	2.6425	0.66172	3.1981	-0.29683	1.8145	0.4267	3.0224	2582.83	1544.44	5.011	25.9556	2.6075	199.219	10.1106	132.722	0.036688	2.1885	-29.0524	150.196	32.2668	29.1168	-69.1328	160.665	-71.0167	122.328	-49.0208	123.968	-57.2842	136.173	-54.7548	100.762	-66.1682	92.9427
fap57-706_4-1	C:\Users\Matieu\Documents\Films Chlamys\20170912 - fap57-706\fap57-706_4-1xuni1\	fap57-706_4-1xuni1_1-5_x100_5	0.61391	10.5473	3.3378	46.9193	54.0541	0.53654	0.52991	-0.11102	0.27448	1.5014	2.5751	2.4913	255.58	0.37237	2.4617	0.65011	2.6525	-0.14767	1.1913	0.34162	1.786	2063.6	1287.11	5.4548	23.2249	2.8036	148.323	8.3299	115.538	-0.099199	2.0814	-3.5257	168.796	20.6106	26.3362	-26.2142	183.384	-54.7809	136.041	-47.6221	130.391	-37.5951	145.041	-20.4275	127.055	-33.39	135.941
fap57-706_4-1	C:\Users\Matieu\Documents\Films Chlamys\20170912 - fap57-706\fap57-706_4-1xuni1\	fap57-706_4-1xuni1_1-5_x100_1	0.75695	11.2613	3.549	62.4102	62.5	0.33265	0.5315	-0.12375	0.29445	1.0273	2.9929	-5.7367	206.178	0.41716	2.435	0.45658	2.5334	0.11744	2.6508	-0.055237	2.5799	1893.7	891.385	2.8009	20.9234	1.6397	299.701	12.2212	155.486	0.013509	1.8703	-18.5454	206.83	37.9084	23.5087	-54.6922	215.966	-67.477	139.188	-60.8856	108.414	-72.8691	146.789	-65.4626	113.069	-61.1967	96.1272
fap57-706_5-1	C:\Users\Matieu\Documents\Films Chlamys\20170912 - fap57-706\fap57-706_5-1xuni1\	fap57-706_5-1xuni1_2-1_x100_1	0.69798	11.589	3.1265	54.8562	57.1429	1.131	0.53999	-0.10033	0.25344	1.444	3.1432	-8.2114	246.23	0.48128	4.685	0.70021	2.9125	0.40728	3.0047	0.41255	4.4971	3523.04	1662.32	5.5011	31.3896	4.1668	1029.36	21.6737	556.207	-0.03283	3.129	-14.2128	157.173	23.8566	25.8349	-43.3683	169.12	-49.792	143.643	-39.6353	103.203	-20.677	119.87	-52.2304	107.121	-48.2679	90.1258
fap57-706_5-1	E:\Films Chlamys\20190605 - fap57xuni1\	20190605_fap57-706xuni1_2-1_x100_4	0.75217	10.7564	3.1688	54.7506	55.5556	0.69777	0.54185	-0.10633	0.27269	1.5211	2.8145	-0.66938	250.937	0.60555	2.4739	0.35928	2.0822	0.067731	3.0138	-0.29662	5.3459	1751.55	887.354	2.8241	19.0162	2.9093	1070.28	21.4667	586.983	-0.011714	1.8917	-11.7253	185.716	21.144	28.4878	-38.3914	197.123	-48.3664	149.528	-26.9093	117.986	-34.0827	150.843	-34.6874	125.26	-31.7909	92.7522
fap57-706_4-1	C:\Users\Matieu\Documents\Films Chlamys\20170912 - fap57-706\fap57-706_4-1xuni1\	fap57-706_4-1xuni1_4-3_x100_5	0.69559	10.9206	3.7603	39.4679	43.2432	0.67837	0.55707	-0.12885	0.31753	1.7391	2.7553	4.4448	205.238	0.41821	3.0185	0.55973	2.6291	0.35885	2.4256	1.0347	3.7928	2124.98	1357.03	6.6722	25.1662	5.4479	678.228	23.6433	532.964	-0.30102	2.2571	-22.301	219.536	32.1727	25.9675	-55.4516	226.787	-92.9567	180.101	-85.1027	120.785	13.6882	143.311	-3.3838	110.487	0.64522	85.5856
fap57-706_4-1	C:\Users\Matieu\Documents\Films Chlamys\20170825\fap57-706_4-1_uni1\	fap57-706_4-1_uni1_1-5_x100_1	0.76228	9.0442	2.9153	58.7803	58.8235	0.69114	0.5643	-0.15389	0.28924	1.0791	2.3153	5.4142	203.552	0.39645	1.7237	0.50278	1.8419	0.28015	1.1082	0.29662	1.6405	1236.13	455.714	2.9387	11.9472	2.2392	90.9599	4.2308	52.824	-0.053523	1.4241	-18.8286	208.381	26.8544	26.0556	-51.7967	222.169	-84.9294	160.466	-86.7052	136.775	-114.66	175.005	-90.4619	151.49	-53.9503	139.189
fap57-706_5-1	C:\Users\Matieu\Documents\Films Chlamys\20170825\fap57-706_5-1_uni1\	fap57-706_5-1_uni1_1-2_x100_2	0.81138	10.4877	3.211	77.7839	74.0741	0.56779	0.56814	-0.15393	0.27678	1.2045	2.6612	1.1915	261.251	0.44999	2.2962	0.56829	2.1278	-0.13016	1.912	-0.4071	2.0495	2106.79	735.091	3.9743	15.3457	2.6976	187.978	8.2992	110.825	-0.12983	1.8162	-26.4476	181.432	37.1111	25.0525	-67.1999	191.634	-84.2788	131.325	-78.6773	114.224	-65.6177	146.04	-69.0218	121.981	-74.5315	108.653
fap57-706_5-1	C:\Users\Matieu\Documents\Films Chlamys\20170912 - fap57-706\fap57-706_5-1xuni1\	fap57-706_5-1xuni1_2-1_x100_6	0.75517	12.0326	3.549	70.0654	67.7966	0.87591	0.57952	-0.13295	0.20563	2.2012	2.7275	7.1968	239.261	1.314	3.034	0.24548	4.0399	0.78826	3.6292	0.38155	4.7512	3831.77	1870.43	3.036	36.4945	4.82	1662.87	36.0657	1138.44	-0.062506	2.9938	-1.909	118.76	30.5194	25.6168	-37.9103	130.434	-31.9568	101.944	-39.6006	79.9509	-36.3669	100.116	-52.6046	93.516	-52.0444	81.558
fap57-706_5-1	C:\Users\Matieu\Documents\Films Chlamys\20170825\fap57-706_5-1_uni1\	fap57-706_5-1_uni1_1-2_x100_5	0.79095	9.676	3.2533	77.925	72.7273	0.7116	0.59575	-0.13937	0.28104	1.2887	2.4655	5.723	321.892	0.50771	3.3999	0.90254	3.7397	0.15007	2.5275	0.07288	3.4813	3820.51	1919	7.4192	28.6425	3.3724	309.832	9.8488	206.595	-0.095673	2.8815	-11.1567	180.332	23.9754	29.6445	-36.7931	198.234	-36.1798	141.086	-66.1189	133.96	-123.306	155.407	-78.9717	141.971	-50.8084	147.766
fap57-706_4-1	C:\Users\Matieu\Documents\Films Chlamys\20170912 - fap57-706\fap57-706_4-1xuni1\	fap57-706_4-1xuni1_1-5_x100_3	0.82133	11.4808	3.7603	70.3219	68.9655	0.48097	0.61101	-0.1112	0.34267	1.1366	2.9298	2.4991	270.902	0.36162	3.1004	1.1273	3.2961	0.39835	1.9433	0.3126	3.9733	3534.79	1182.67	8.7242	27.1619	3.5558	355.903	15.0123	222.056	-0.074452	2.5579	-9.0607	225.671	28.6202	26.9632	-37.4034	239.688	-37.7878	159.504	-21.2779	140.486	-21.5304	167.533	-45.93	134.969	-44.0146	144.196
fap57-706_5-1	C:\Users\Matieu\Documents\Films Chlamys\20170912 - fap57-706\fap57-706_5-1xuni1\	fap57-706_5-1xuni1_2-1_x100_7	0.7246	12.2014	3.0842	54.7616	54.7945	0.9312	0.61259	-0.13067	0.2139	1.8086	3.1287	-1.0449	271.725	0.79976	3.875	0.88559	4.3455	0.19827	3.0664	0.33946	4.1384	4246.42	3325.76	9.37	39.5749	3.6956	818.538	18.4751	462.288	-0.16347	3.3287	-6.0484	109.474	25.3538	28.7366	-40.3049	123.02	-66.1712	95.5395	-50.7614	81.1289	-22.0278	100.388	-31.2988	94.07	-53.2657	85.8051
fap57-706_4-1	C:\Users\Matieu\Documents\Films Chlamys\20170825\fap57-706_4-1_uni1\	fap57-706_4-1_uni1_2-4_x100_2	0.6371	9.3515	3.1688	54.9942	57.971	1.0233	0.61888	-0.16984	0.30098	1.1709	2.4753	1.7257	265.464	0.31334	3.0174	0.63272	2.7199	-0.59134	2.2795	0.46546	2.5645	2497.72	1585.12	5.5068	21.0613	4.0255	299.369	10.6963	205.344	-0.13653	2.2759	-11.0085	212.296	25.9196	29.1381	-43.1554	226.143	-109.098	177.395	-91.5282	151.727	-71.6189	167.799	-36.4784	147.309	-13.2317	149.264
fap57-706_4-1	C:\Users\Matieu\Documents\Films Chlamys\20170912 - fap57-706\fap57-706_4-1xuni1\	fap57-706_4-1xuni1_4-3_x100_2	0.76766	12.931	3.5068	54.2703	51.2821	0.88519	0.6252	-0.10332	0.25716	1.9943	3.1175	-8.3619	244.125	0.9599	3.8488	0.98414	4.3186	-0.27157	2.7049	-0.34304	2.646	4584.24	2613.39	10.8133	38.818	5.8994	525.694	18.5836	314.014	-0.40455	3.2908	-0.42645	138.252	24.6144	27.2049	-29.9637	154.218	-54.6049	123.121	-55.7082	96.9444	-21.1686	113.983	-24.1792	106.73	-39.3987	100.23
fap57-706_5-1	E:\Films Chlamys\20190605 - fap57xuni1\	20190605_fap57-706xuni1_3-1_x100_2	0.7191	13.794	2.9153	46.8435	47.0588	1.0277	0.63553	-0.12469	0.24715	1.818	3.5086	0.69503	199.238	0.97573	3.6692	0.89453	3.2557	0.52633	5.309	-0.50789	5.2338	3550.02	1728.06	7.5318	32.8846	4.0629	1033.81	15.3761	511.814	-0.068648	2.9462	-0.43733	135.192	34.2074	26.4103	-36.814	147.341	-72.3957	111.085	-72.0524	81.627	-30.3139	97.1684	-46.1224	84.9609	-37.2968	84.1685
fap57-706_5-1	E:\Films Chlamys\20190605 - fap57xuni1\	20190605_fap57-706xuni1_2-1_x100_1	0.58575	9.8158	3.4223	46.8159	51.9481	0.85034	0.63781	-0.16663	0.30966	1.4259	2.4654	-1.4729	227.164	0.25748	2.963	0.58133	2.3969	0.32843	1.9666	0.56881	3.1614	2135.58	1049.7	6.5741	22.6699	4.6892	389.097	14.6736	230.107	-0.14993	2.2632	-10.9409	211.331	34.3599	26.8904	-47.1675	225.193	-78.4917	187.502	-86.1066	151.975	-93.9066	142.697	-67.002	125.65	-16.0267	131.263
fap57-706_5-1	E:\Films Chlamys\20190605 - fap57xuni1\	20190605_fap57-706xuni1_2-1_x100_7	0.78686	12.0428	4.0137	62.2125	59.7015	0.6766	0.64277	-0.15912	0.30897	1.4379	3.011	-0.67365	233.6	0.59227	3.3477	0.69125	3.446	0.42503	1.9193	0.20263	3.2712	3214.15	1396.42	7.4344	31.6588	5.5354	417.591	19.3694	272.863	-0.17323	2.6926	-4.6901	199.4	42.5293	27.3703	-43.3021	210.162	-74.6588	148.535	-76.5574	117.692	-54.3504	138.873	-43.2166	106.856	-26.5689	108.643
fap57-706_5-1	C:\Users\Matieu\Documents\Films Chlamys\20170912 - fap57-706\fap57-706_5-1xuni1\	fap57-706_5-1xuni1_2-1_x100_4	0.76566	10.425	3.1265	62.3287	61.5385	1.1357	0.65037	-0.12609	0.26765	2.0684	2.4598	-0.37134	326.885	1.1652	3.0926	0.53898	4.4009	-0.083152	5.1999	0.31593	4.9696	4088.42	1860.2	8.1311	33.9603	4.3867	1617.14	27.214	868.077	-0.28398	3.0381	4.6859	157.848	14.3439	35.2026	-14.1536	179.748	2.4617	111.253	-7.9391	127.737	-15.5128	162.71	-43.1577	142.336	-34.4349	137.043
fap57-706_4-1	C:\Users\Matieu\Documents\Films Chlamys\20170825\fap57-706_4-1_uni1\	fap57-706_4-1_uni1_2-4_x100_1	0.74222	9.4177	3.042	54.5936	58.8235	0.68838	0.65381	-0.18062	0.36392	1.268	2.2915	0.99394	241.039	0.43262	1.8542	0.58083	2.4341	0.0090001	1.7414	0.27851	2.0982	1795.96	742.666	4.647	14.5535	2.3827	188.395	7.2458	92.3459	-0.15496	1.6662	-44.0943	263.207	36.8853	28.5079	-88.3273	276.335	-144.898	176.584	-117.205	146.723	-106.636	201.723	-101.72	178.973	-67.2734	173.558
fap57-706_5-1	E:\Films Chlamys\20190605 - fap57xuni1\	20190605_fap57-706xuni1_2-1_x100_3	0.63305	12.9878	3.5068	38.8624	37.7358	1.1184	0.65428	-0.10137	0.2921	2.4108	2.9669	6.9742	231.177	0.97491	2.9761	0.29704	3.1221	-0.12196	2.8082	-0.2145	2.751	3037.67	1946.15	6.4717	32.945	6.2198	572.069	19.1288	272.501	-0.43455	2.6476	6.7815	160.308	27.4109	27.9548	-19.7496	176.06	-52.8243	156.81	-36.4063	119.292	-52.0902	113.007	-28.1694	91.9202	10.987	89.8813
fap57-706_5-1	E:\Films Chlamys\20190605 - fap57xuni1\	20190605_fap57-706xuni1_3-1_x100_7_top	0.68453	13.2719	3.0842	47.1204	50	1.0801	0.6581	-0.11545	0.27452	1.7393	3.3421	-2.0482	292.148	1.0483	2.8727	0.67678	3.6739	-0.71029	3.2022	-0.18074	4.1385	3565.33	1987.18	6.3228	27.3973	3.6357	745.317	16.9046	355.92	-0.26561	2.5944	-4.6138	150.83	25.8724	31.4444	-34.3051	167.006	-26.2096	106.96	-44.8763	106.897	-52.3663	127.538	-45.7364	104.725	-22.4049	111.404
fap57-706_5-1	C:\Users\Matieu\Documents\Films Chlamys\20170912 - fap57-706\fap57-706_5-1xuni1\	fap57-706_5-1xuni1_3-1_x100_2	0.82308	9.0486	2.873	70.0003	66.6667	1.7297	0.66334	-0.17475	0.28446	1.4293	2.3334	6.4296	309.977	0.069966	3.5535	0.5764	2.2665	0.29561	4.5408	0.56313	4.1145	2802.35	1590.4	6.7455	17.5855	5.9268	1348.13	21.9687	895.437	-0.21042	2.4563	9.8629	191.669	23.122	32.6429	-14.6962	210.423	-35.9962	139.938	-52.8103	138.03	-116.187	183.747	-82.6552	161.302	-65.3943	144.161
fap57-706_5-1	E:\Films Chlamys\20190605 - fap57xuni1\	20190605_fap57-706xuni1_3-1_x100_6	0.79439	8.9048	3.042	70.3664	71.4286	1.1791	0.6668	-0.20257	0.30751	1.0727	2.3671	-3.6147	347.524	0.27466	2.8063	0.59067	2.5035	0.24981	2.8619	-0.63893	2.3069	2576.65	1052.19	5.8245	15.6111	4.2365	547.652	15.2426	275.715	-0.24399	2.1338	-9.2794	193.864	32.8785	33.6587	-46.1338	210.712	-82.6072	188.287	-111.06	163.676	-98.433	163.478	-74.1743	150.889	-44.4741	155.933
fap57-706_5-1	E:\Films Chlamys\20190605 - fap57xuni1\	20190605_fap57-706xuni1_3-1_x100_4	0.7931	12.0512	3.042	70.4592	72.7273	1.2347	0.6717	-0.15787	0.25447	1.7617	2.8902	1.2079	305.67	-0.1656	4.7241	1.05	3.9805	-0.11474	2.4624	0.35963	3.6261	5055.76	1710.45	11.3182	24.1005	4.4248	536.841	13.6568	293.697	-0.4992	3.292	2.7517	147.219	35.7468	30.7772	-27.9281	161.864	-34.9559	115.223	-37.7175	111.419	-60.9373	123.608	-63.3812	100.616	-31.8244	104.621
fap57-706_5-1	E:\Films Chlamys\20190605 - fap57xuni1\	20190605_fap57-706xuni1_3-1_x100_1	0.63195	13.0465	3.5913	15.3912	72.7273	0.82111	0.68071	-0.16529	0.24043	1.8294	3.0405	-0.48679	263.298	0.67629	2.4903	0.62965	4.4732	-0.0098622	1.4224	0.2231	2.7077	3775.51	1421.17	7.158	30.0416	4.8433	244.187	11.9992	186.554	-0.30206	2.6737	-7.0434	135.721	48.2053	28.8447	-51.9389	145.712	-70.7053	96.6409	-37.1666	84.0631	-69.4536	104.928	-76.9661	88.9302	-49.9903	93.7601
fap57-706_5-1	C:\Users\Matieu\Documents\Films Chlamys\20170912 - fap57-706\fap57-706_5-1xuni1\	fap57-706_5-1xuni1_2-1_x100_2	0.77376	9.8552	3.6758	62.135	58.8235	1.2066	0.68651	-0.15945	0.28198	1.8336	2.4646	-0.14862	351.256	0.97141	3.2396	0.25941	3.7278	-1.9899	6.1934	-1.2689	6.8357	3613.12	1788.33	5.8391	32.812	6.777	1843.13	33.2348	1036.22	-0.025904	2.8704	-15.7533	163.439	22.8467	38.031	-46.7904	183.655	-34.6287	124.777	-37.2244	131.532	-51.0667	172.36	-47.5853	149.32	-37.477	136.4
fap57-706_5-1	E:\Films Chlamys\20190605 - fap57xuni1\	20190605_fap57-706xuni1_2-1_x100_2	0.73738	9.5562	2.873	54.8229	55.5556	0.79483	0.68809	-0.18422	0.32594	1.2888	2.3993	-5.727	236.386	-0.029801	2.5396	0.49938	2.0582	-0.041625	2.295	-0.35495	2.4351	1909.83	771.581	6.1424	12.7571	2.489	311.959	9.2743	165.58	-0.32399	1.8945	-7.6776	244.881	34.4399	29.4499	-37.8268	260.493	-19.3565	197.737	-42.3209	159.162	-105.658	169.871	-56.6178	139.901	-23.6807	140.947
fap57-706_5-1	C:\Users\Matieu\Documents\Films Chlamys\20170912 - fap57-706\fap57-706_5-1xuni1\	fap57-706_5-1xuni1_3-1_x100_5	0.82369	9.6364	3.549	70.1616	68.9655	1.6432	0.6927	-0.18144	0.30115	1.531	2.3031	1.7625	264.413	-0.29853	3.7113	0.50484	2.6854	-0.7697	2.6041	0.66626	4.6493	3213.53	1406.91	8.3808	18.1287	9.6691	1098.7	27.4362	800.178	-0.31625	2.6348	-5.0188	212.681	32.6441	30.5323	-38.5066	229.843	-47.3929	156.553	-80.9625	133.637	-114.963	172.611	-95.9479	156.371	-74.0396	151.86
fap57-706_5-1	C:\Users\Matieu\Documents\Films Chlamys\20170912 - fap57-706\fap57-706_5-1xuni1\	fap57-706_5-1xuni1_2-1_x100_3	0.81422	11.7151	3.2955	62.374	61.5385	1.1871	0.72518	-0.15365	0.33782	1.454	2.9962	0.087651	262.435	0.71733	3.5532	0.88538	4.2786	-0.0075329	3.4025	0.19087	4.546	4375.63	1804.79	10.6997	31.9399	6.1289	1109.31	24.3157	649.671	-0.24523	3.121	-11.6516	219.109	41.3235	32.0395	-53.4318	234.714	-52.4473	182.35	-46.1744	138.654	-63.2515	164.998	-70.0872	130.954	-61.0487	115.8
fap57-706_5-1	E:\Films Chlamys\20190605 - fap57xuni1\	20190605_fap57-706xuni1_3-1_x100_3	0.80769	13.7419	3.211	70.3779	68.9655	0.75709	0.72665	-0.18522	0.30825	1.6415	3.3269	-2.8423	269.558	0.16165	4.2002	0.84575	3.8751	-0.14454	2.3789	0.38072	3.4012	4097.02	1711.43	6.3652	25.5696	2.8465	452.67	13.6953	261.695	-0.056633	2.8937	-18.7872	173.302	65.0321	32.2151	-78.0148	179.539	-115.129	123.99	-93.6432	98.7229	-81.0884	114.932	-85.097	75.5042	-35.1801	86.5445
fap57-706_5-1	E:\Films Chlamys\20190605 - fap57xuni1\	20190605_fap57-706xuni1_2-1_x100_5	0.57312	12.2856	3.2533	23.6262	25.974	1.4794	0.73295	-0.11746	0.28393	2.6436	3.0365	-7.734	270.449	0.62431	3.7932	0.19061	2.3619	0.36481	2.1687	-0.17184	2.959	2795.4	2374.5	5.8198	25.8795	6.8813	681.963	18.7014	468.855	-0.40934	2.5066	7.1212	160.692	24.6497	31.3716	-16.6838	175.103	-15.2103	147.356	-16.6634	108.154	-11.7558	102.559	-34.7716	89.8237	-15.6963	99.0952
fap57-706_4-1	C:\Users\Matieu\Documents\Films Chlamys\20170912 - fap57-706\fap57-706_4-1xuni1\	fap57-706_4-1xuni1_4-3_x100_6	0.78473	11.0456	3.38	62.1825	59.7015	1.41	0.73784	-0.1687	0.3456	1.4569	2.8488	-5.5525	372.915	0.25706	3.7987	0.98679	3.7933	-3.8423	4.6955	-0.057327	5.3849	4398.01	2212.86	12.4154	27.1431	7.0383	1152.81	19.661	562.404	-0.36526	2.9147	-25.7227	200.391	35.6346	37.7944	-72.4099	218.007	-124.938	169.353	-57.8523	148.684	-57.3108	173.911	-66.099	150.641	-71.0937	147.063
fap57-706_5-1	C:\Users\Matieu\Documents\Films Chlamys\20170912 - fap57-706\fap57-706_5-1xuni1\	fap57-706_5-1xuni1_3-1_x100_1	0.80388	12.9878	3.3378	62.7001	63.4921	1.5413	0.75035	-0.16307	0.27907	1.4095	3.3685	2.4297	298.063	0.66786	3.9191	1.1064	4.9899	0.45183	3.8315	1.0208	4.0257	5378.44	2391.86	10.656	31.9359	7.8751	1188.73	25.2113	827.188	-0.28733	3.3761	-0.61085	157.425	49.3749	33.6814	-46.0867	172.389	-53.2562	130.215	-71.7183	112.499	-80.282	128.214	-92.3115	103.926	-53.4744	99.8138
fap57-706_5-1	C:\Users\Matieu\Documents\Films Chlamys\20170912 - fap57-706\fap57-706_5-1xuni1\	fap57-706_5-1xuni1_3-1_x100_3	0.81968	11.3489	3.4645	70.2235	68.9655	1.9615	0.7557	-0.18398	0.32686	1.3932	2.9575	-5.7776	375.68	0.50022	4.3221	0.8957	3.8943	-0.25335	3.3665	-0.48309	4.8742	4953.99	1887.19	10.343	25.1299	11.7929	1400.92	30.0198	990.612	-0.19168	3.1338	-21.2293	172.247	44.4357	37.9034	-72.78	190.034	-106.56	164.849	-97.9999	145.815	-77.229	154.913	-75.5127	138.565	-73.9671	132.059
fap57-706_5-1	C:\Users\Matieu\Documents\Films Chlamys\20170912 - fap57-706\fap57-706_5-1xuni1\	fap57-706_5-1xuni1_2-1_x100_8	0.82441	10.7498	3.211	70.6652	72.7273	2.163	0.76353	-0.16995	0.32302	1.9624	2.4322	1.4278	324.646	1.0904	4.0767	0.42206	4.3493	0.55742	4.1	0.52884	3.325	5956.85	2177.07	11.8556	35.1251	9.1569	1457.96	27.9202	1041.15	-0.64171	3.466	-0.19263	201.013	35.1101	33.7305	-38.0885	219.639	-26.6969	170.309	-41.2077	144.372	-83.9513	167.956	-89.2783	150.577	-43.3959	136.843
fap57-706_5-1	C:\Users\Matieu\Documents\Films Chlamys\20170912 - fap57-706\fap57-706_5-1xuni1\	fap57-706_5-1xuni1_3-1_x100_6	0.8225	10.1094	3.1265	70.3164	70.1754	2.8202	0.77449	-0.19496	0.31604	1.6669	2.4967	0.086155	361.35	0.20495	4.6568	0.72805	3.722	-0.51023	3.0366	0.014284	1.8851	5110.6	1639.97	10.9973	22.7951	12.4859	1255.26	25.0952	975.415	-0.34575	3.292	-11.1612	175.376	37.7163	37.9316	-51.87	198.292	-15.3452	173.365	-68.9979	162.434	-107.973	163.566	-93.6107	141.707	-90.8996	141.023
fap57-706_5-1	E:\Films Chlamys\20190605 - fap57xuni1\	20190605_fap57-706xuni1_3-1_x100_7_bottom	0.82012	10.6495	2.873	70.1536	68.9655	1.8704	0.77881	-0.19972	0.36631	1.7254	2.4615	3.6231	316.968	1.026	3.5406	0.59692	4.0171	0.096268	2.964	0.65236	2.897	4631.91	1875.38	9.4199	25.8486	5.4846	690.587	14.8361	457.526	-0.44407	2.9609	-8.1098	255.614	45.8731	34.5689	-53.1953	270.829	-44.1188	194.079	-63.7126	159.56	-120.412	186.927	-91.9971	152.831	-53.0566	147.476
fap57-706_5-1	C:\Users\Matieu\Documents\Films Chlamys\20170912 - fap57-706\fap57-706_5-1xuni1\	fap57-706_5-1xuni1_3-1_x100_4	0.83067	13.4954	3.549	62.8913	65.5738	1.5603	0.78171	-0.16056	0.32355	1.5405	3.3528	-2.1702	289.458	0.35676	4.2131	1.2159	4.3675	-0.91343	4.581	0.21239	3.1802	5396.99	1573.75	13.075	28.7053	9.7274	1287.01	30.0285	827.72	-0.30647	3.3078	-9.7282	183.014	53.6392	34.9558	-59.2007	197.884	-66.5065	139.059	-76.4162	122.439	-83.3742	145.858	-90.534	112.409	-82.2704	108.563
fap57-706_5-1	E:\Films Chlamys\20190605 - fap57xuni1\	20190605_fap57-706xuni1_3-1_x100_5	0.81331	11.9749	3.3378	62.6847	63.4921	1.9725	0.78785	-0.17805	0.32944	1.7505	3.0127	-0.85002	379.441	0.74348	4.6485	0.80701	5.5107	0.11553	4.2724	0.21813	3.6142	7094.43	3191.24	17.2914	37.1777	10.5312	1140.83	24.6831	737.074	-1.362	3.8453	12.865	199.576	33.1207	38.4584	-18.0834	214.194	-52.3923	149.822	-57.5459	140.553	-61.1957	159.349	-48.2815	125.229	1.7937	124.147
fap57-706_5-1	C:\Users\Matieu\Documents\Films Chlamys\20170912 - fap57-706\fap57-706_5-1xuni1\	fap57-706_5-1xuni1_3-1_x100_7	0.74766	14.2125	3.042	46.6796	45.977	2.0976	0.79647	-0.13143	0.28196	2.2702	3.7405	-3.7558	303.307	1.5474	4.919	1.1126	4.888	0.1159	4.0082	-0.44264	2.4953	6136.48	3179.11	15.0898	36.6486	8.0971	1660.97	28.579	840.252	-0.31946	3.7902	-9.0973	135.958	35.0973	39.496	-53.9111	156.192	-49.5353	107.386	-52.6633	101.871	-29.2497	129.883	-67.4817	113.862	-70.606	108.987
[truncated: 8 more columns]

## Sheet: graph comp
																													WT
																													fap57-706
																													fap57-050

## Sheet: for stats
Ldim (µm)	6.3874	7.9466	9.0442	Rps (rot/s)	2.0207	0.98336	0.69114	CBFav (Hz)	61.5385	60.6061	58.8235	std(TH) (rad)	0.79988	0.58544	0.5643	mean(CU) (rad/µm)	-0.33321	-0.12651	-0.15389	mean(torque) (pN.um)	3.7896	4.2244	2.9387	std(M dynein)	210.945	260.499	222.169					Ldim	rps	CBF	std(TH)	mean(CU)	mean(torque)	std(dynein)
	6.9327	6.2223	9.4177		5.5907	1.8947	0.68838		72.7273	54.7945	58.8235		0.79987	0.75455	0.65381		-0.29015	-0.16648	-0.18062		1.2424	4.8978	4.647		251.177	280.647	276.335				uni1-2	11.0499	2.63336	57.3833	0.823281	-0.195018	10.486	193.116
	7.2901	9.702	9.3515		1.2123	0.25384	1.0233		71.4286	41.6667	57.971		0.71989	0.26858	0.61888		-0.25303	-0.047744	-0.16984		6.7561	0.28227	5.5068		256.015	66.1282	226.143				fap57-050;uni1-2	11.0998	0.99681	49.6227	0.587465	-0.106904	5.83582	188.458
	7.5214	4.8312	11.2613		2.8661	0.033112	0.33265		55.5556	28.3688	62.5		0.87859	0.17675	0.5315		-0.25231	-0.038039	-0.12375		8.4141	-0.15508	2.8009		224.604	107.899	215.966				fap57-706;uni1-2	10.7435	0.994239	59.0569	0.611234	-0.143618	6.34601	186.631
	7.5771	12.4548	10.7547		1.1238	0.72788	-0.18502		65.5738	50	12.3077		0.6897	0.58848	0.35458		-0.19674	-0.10845	-0.089484		5.6391	8.5799	-0.953		281.216	152.747	48.4381
	7.801	10.3149	11.4808		2.8473	1.8825	0.48097		55.5556	45.977	68.9655		0.78112	0.84458	0.61101		-0.18796	-0.095408	-0.1112		4.0802	14.3045	8.7242		207.573	253.308	239.688				uni1-2	1.94064	1.00154	8.60134	0.0813316	0.0416954	5.79486	42.2717
	7.9255	10.7603	8.3148		3.4707	1.8825	0.20739		59.7015	45.977	48.7805		0.80043	0.84552	0.40934		-0.25653	-0.099165	-0.088192		6.0144	13.8727	2.0185		158.329	255.934	121.596				fap57-050;uni1-2	2.12517	0.635585	13.5126	0.1613	0.035669	5.57286	56.0547
	8.2158	8.6153	10.5473		2.1223	0.33978	0.53654		61.5385	63.4921	54.0541		0.8386	0.40947	0.52991		-0.29235	-0.10578	-0.11102		4.9862	1.5447	5.4548		219.347	188.248	183.384				fap57-706;uni1-2	1.98691	0.600405	12.4889	0.124265	0.0353335	4.34441	53.0106
	8.2685	11.6033	4.6456		0.78735	0.92546	0.65475		50	51.9481	54.0541		0.72225	0.75386	0.51107		-0.21777	-0.13662	-0.196		4.2258	13.0363	1.3941		291.329	260.945	362.373
	8.2788	10.7024	10.2381		2.893	0.95845	0.34785		67.7966	71.4286	54.0541		0.82301	0.56859	0.46151		-0.27448	-0.11847	-0.08529		8.9098	6.7395	3.7472		278.602	206.434	128.173
	8.2885	12.7941	12.931		3.489	0.98398	0.88519		71.4286	53.3333	51.2821		0.8764	0.70691	0.6252		-0.28113	-0.11928	-0.10332		11.5651	16.3173	10.8133		236.346	205.821	154.218
	8.2953	6.9461	7.5495		4.1803	0.40899	0.36739		44.9438	58.8235	74.0741		0.90722	0.50504	0.39955		-0.23501	-0.074357	-0.1287		4.2302	1.1506	1.675		141.483	243.69	128.022			S2 Data. Data to determine swimming behavior of wild-type and mutant strains
	8.2985	11.0477	9.8696		1.8246	0.77178	1.0318		65.5738	53.3333	51.2821		0.70469	0.28339	0.27196		-0.20762	-0.10347	-0.066461		5.8405	-3.1875	-4.8985		200.839	85.0314	68.7759
	8.4187	12.9046	10.9206		1.3657	0.77268	0.67837		66.6667	37.7358	43.2432		0.75394	0.59033	0.55707		-0.2512	-0.053027	-0.12885		9.8464	5.3634	6.6722		255.275	137.002	226.787
	8.4566	11.0764	11.0456		2.157	1.037	1.41		68.9655	54.7945	59.7015		0.83333	0.65816	0.73784		-0.24613	-0.12946	-0.1687		4.7135	8.3869	12.4154		238.128	189.39	218.007
	8.5135	7.4781	10.0482		3.7571	1.5778	0.71918		63.4921	54.7945	61.5385		0.83902	0.33316	0.52219		-0.24783	-0.15924	-0.093252		8.5431	-1.0829	4.7763		182.147	110.814	173.871
	8.5328	9.1864	10.9871		2.7512	2.2059	0.31575		61.5385	54.7945	66.6667		0.79359	0.26627	0.52434		-0.17742	-0.076362	-0.12929		11.5073	-10.9323	5.011		205.263	69.6941	160.665
	8.6721	7.2387	10.4877		3.0421	0.9469	0.56779		63.4921	67.7966	74.0741		0.74609	0.5291	0.56814		-0.20252	-0.12131	-0.15393		8.6623	4.3558	3.9743		228.599	238.747	191.634
	8.7078	8.9124	8.8276		1.9402	1.1236	0.31816		63.4921	63.4921	68.9655		0.79889	0.64961	0.52167		-0.23335	-0.17799	-0.13376		11.0793	5.7426	1.9891		264.475	244.197	230.141
	8.709	9.9141	9.676		2.8776	0.168	0.7116		70.1754	11.6959	72.7273		0.9361	0.32001	0.59575		-0.30165	-0.073044	-0.13937		8.0025	-1.6899	7.4192		338.034	99.7512	198.234
	8.8241	11.5089	11.589		3.0544	1.4484	1.131		60.6061	35.7143	57.1429		0.73905	0.73767	0.53999		-0.18399	-0.088556	-0.10033		7.3431	8.1146	5.5011		190.986	190.312	169.12
	8.938	12.8598	9.8552		1.7883	0.63293	1.2066		46.5116	48.7805	58.8235		0.74805	0.55539	0.68651		-0.18535	-0.11798	-0.15945		5.741	-0.035377	5.8391		250.345	137.024	183.655
	8.9713	13.8988	11.7151		2.6055	1.3404	1.1871		43.956	34.4828	61.5385		0.81195	0.80475	0.72518		-0.15807	-0.16483	-0.15365		7.7468	16.2868	10.6997		184.376	198.918	234.714
	9.0267	14.7657	10.425		3.1533	1.2532	1.1357		43.0108	46.5116	61.5385		0.88855	0.71506	0.65037		-0.21096	-0.13059	-0.12609		10.9264	12.0407	8.1311		138.782	165.744	179.748
	9.0328	12.9012	5.113		3.0642	0.69141	0.014733		60.6061	60.6061	61.5385		0.73602	0.64468	0.32543		-0.17348	-0.12898	-0.19218		9.6879	5.985	-0.15115		201.038	196.372	127.982
	9.065	13.8205	12.0326		3.9466	1.2119	0.87591		48.7805	38.4615	67.7966		0.92982	0.70205	0.57952		-0.24589	-0.091863	-0.13295		6.1777	11.7066	3.036		226.364	201.993	130.434
	9.1021	11.7636	12.2014		2.1628	0.80365	0.9312		61.5385	13.1579	54.7945		0.81189	0.69108	0.61259		-0.26356	-0.049731	-0.13067		6.4734	1.8401	9.37		245.504	186.52	123.02
	9.1222	11.3699	10.7498		2.8695	0.70956	2.163		67.7966	50	72.7273		0.80206	0.60217	0.76353		-0.22392	-0.079703	-0.16995		5.0841	6.4544	11.8556		290.398	169.519	219.639
	9.128	13.6359	12.9878		3.3314	0.28314	1.5413		57.971	30.7692	63.4921		0.90177	0.57209	0.75035		-0.22125	-0.082761	-0.16307		16.8855	0.27975	10.656		165.868	138.496	172.389
	9.1627	13.261	9.0486		1.9007	0.79752	1.7297		60.6061	58.8235	66.6667		0.76594	0.65623	0.66334		-0.22896	-0.1242	-0.17475		8.3601	6.5221	6.7455		187.742	195.781	210.423
	9.2073	11.5514	11.3489		4.855	1.9359	1.9615		74.0741	70.1754	68.9655		0.78688	0.70405	0.7557		-0.24693	-0.15013	-0.18398		2.1351	7.3457	10.343		154.877	204.774	190.034
	9.2242	11.7762	13.4954		4.044	0.75205	1.5603		65.5738	63.4921	65.5738		0.80368	0.69604	0.78171		-0.21404	-0.18692	-0.16056		6.4261	7.7211	13.075		168.055	271.321	197.884
	9.34	11.4855	9.6364		2.2396	1.1008	1.6432		64.5161	25	68.9655		0.82023	0.49056	0.6927		-0.25878	-0.057411	-0.18144		8.8633	3.0929	8.3808		248.173	122.237	229.843
	9.371	13.1472	10.1094		2.3554	0.78283	2.8202		54.7945	55.5556	70.1754		0.78055	0.54329	0.77449		-0.16646	-0.11631	-0.19496		12.9757	2.4834	10.9973		221.074	159.304	198.292
	9.4041	10.3547	14.2125		1.6408	0.43075	2.0976		65.5738	45.4545	45.977		0.74513	0.54156	0.79647		-0.18412	-0.080903	-0.13143		10.9698	5.2107	15.0898		244.559	236.334	156.192
	9.4536	11.1749	8.3544		2.4313	0.32745	0.28755		65.5738	49.3827	72.7273		0.74795	0.51679	0.49396		-0.20347	-0.12388	-0.15914		9.6331	1.9023	-3.7226		204.001	192.251	164.023
	9.5676	9.9117	9.8158		2.701	0.25491	0.85034		61.5385	35.0877	51.9481		0.69509	0.32774	0.63781		-0.1644	-0.026743	-0.16663		8.2664	2.3426	6.5741		139.721	101.316	225.193
	9.5917	10.0847	9.5562		1.459	0.96053	0.79483		48.7805	50	55.5556		0.66182	0.61313	0.68809		-0.19645	-0.13428	-0.18422		3.2493	5.2424	6.1424		223.037	206.671	260.493
	9.6528	11.6319	12.9878		1.7244	0.43634	1.1184		27.027	30.7692	37.7358		0.66153	0.58289	0.65428		-0.1428	-0.093295	-0.10137		-0.99832	3.8581	6.4717		137.146	192.719	176.06
	9.6557	10.7676	10.7564		2.2984	0.0012647	0.69777		68.9655	54.7945	55.5556		0.76028	0.37127	0.54185		-0.19784	-0.070554	-0.10633		9.8299	0.080146	2.8241		211.132	153.195	197.123
	9.6711	11.3387	12.2856		3.3295	0.8842	1.4794		44.4444	63.4921	25.974		0.83391	0.64666	0.73295		-0.19359	-0.13187	-0.11746		11.984	13.1679	5.8198		134.508	221.923	175.103
	9.7028	13.8592	12.7653		2.6316	1.0861	1.0764		62.5	53.3333	37.7358		0.86091	0.63831	0.50756		-0.21576	-0.093704	-0.091018		9.3477	13.9861	5.1754		214.443	168.35	114.84
	9.7578	11.8897	12.0428		1.6123	2.5613	0.6766		65.5738	63.4921	59.7015		0.66866	0.76077	0.64277		-0.17555	-0.13182	-0.15912		6.6863	11.5366	7.4344		176.152	245.729	210.162
	9.8214	11.7242	13.0465		2.1747	1.4365	0.82111		50	57.971	72.7273		0.84711	0.66557	0.68071		-0.20881	-0.093076	-0.16529		13.0885	3.2907	7.158		238.041	201.601	145.712
	9.8586	12.6964	13.794		2.3621	1.1199	1.0277		52.6316	40	47.0588		0.84043	0.619	0.63553		-0.19666	-0.1107	-0.12469		14.9496	6.533	7.5318		209.38	154.225	147.341
	9.8588	13.3612	13.7419		2.3208	2.2595	0.75709		57.1429	55.5556	68.9655		0.79132	0.77174	0.72665		-0.10413	-0.14116	-0.18522		8.4961	13.8857	6.3652		209.825	194.41	179.539
	9.8775	12.4276	12.0512		2.6303	0.2007	1.2347		62.5	56.338	72.7273		0.86171	0.49619	0.6717		-0.20149	-0.089317	-0.15787		9.7957	3.4367	11.3182		200.329	220.392	161.864
	9.9096	11.5161	11.9749		3.3424	2.5968	1.9725		50	51.2821	63.4921		0.9008	0.79611	0.78785		-0.21883	-0.10076	-0.17805		11.1888	10.6897	17.2914		214.444	296.527	214.194
	9.9931	11.2034	8.9048		2.397	0.7949	1.1791		62.5	50	71.4286		0.8592	0.6957	0.6668		-0.23818	-0.12905	-0.20257		11.0266	9.7292	5.8245		248.512	249.101	210.712
	9.9956	12.6527	10.6495		3.4744	0.86746	1.8704		70.1754	67.7966	68.9655		0.83732	0.57689	0.77881		-0.22343	-0.093932	-0.19972		14.9943	5.3103	9.4199		145.751	192.915	270.829
	10.0575		13.2719		1.5736		1.0801		35.0877		50		0.74811		0.6581		-0.12584		-0.11545		8.0918		6.3228		195.262		167.006
	10.0718				3.1453				57.1429				0.89132				-0.22113				10.7321				202.124
	10.1515				3.1568				57.1429				1.0219				-0.28506				20.4082				190.848
	10.1567				2.6159				52.6316				0.77191				-0.15938				6.9232				166.375
	10.1624				3.3347				60.6061				0.87762				-0.18958				17.9015				250.148
	10.2008				1.7789				61.5385				0.76808				-0.19486				8.8361				247.195
	10.2126				2.6541				56.7376				0.77835				-0.16141				3.5659				260.409
	10.2291				2.3601				67.7966				0.85007				-0.23058				13.0403				251.105
	10.2357				1.8441				64.5161				0.76651				-0.19419				8.0155				248.766
	10.2401				3.5569				51.2821				0.86478				-0.18812				9.2301				186.077
	10.2515				4.2204				64.5161				0.9877				-0.25599				19.9505				203.818
	10.2846				4.5832				63.4921				0.91894				-0.26057				6.9203				158.551
	10.5478				1.4123				43.4783				0.6861				-0.13069				0.82362				176.514
	10.5604				2.9758				61.5385				0.86608				-0.20128				10.9471				266.46
	10.5636				2.9798				60.6061				0.81349				-0.18814				14.0187				213.967
	10.5933				1.4012				51.9481				0.67213				-0.17067				5.8234				157.309
	10.5942				2.1537				64.5161				0.82156				-0.25167				5.9572				223.862
	10.6089				3.611				61.5385				0.82123				-0.21516				8.9061				145.317
	10.6484				3.435				57.1429				0.82997				-0.19102				15.2222				148.168
	10.6487				2.8771				71.4286				0.80896				-0.20732				10.4442				235.446
	10.7275				2.0512				44.9438				0.97041				-0.27136				3.8784				248.904
	10.7998				3.0741				59.7015				0.77992				-0.17112				9.1405				167.227
	10.8267				0.90035				57.1429				0.74681				-0.15746				14.9158				212.19
	10.9127				2.4433				45.4545				0.83535				-0.14611				14.3665				171.178
	10.9415				2.2895				61.5385				0.78691				-0.18479				8.9675				252.98
	10.95				3.9291				58.8235				0.76292				-0.1845				7.4447				126.783
	10.9768				3.4703				59.7015				0.86454				-0.20648				16.5408				157.322
	11.0951				3.9206				54.0541				0.91805				-0.19573				17.271				200.155
	11.3419				3.6357				61.5385				0.86984				-0.22009				7.6692				148.803
	11.4015				1.9203				41.6667				0.88013				-0.11312				12.4846				162.226
	11.4072				3.1154				54.7945				0.76174				-0.17982				8.562				126.007
	11.4825				2.3523				63.4921				0.8832				-0.218				8.005				260.83
	11.4946				2.0592				44.9438				0.71981				-0.16291				1.7602				114.892
	11.5194				2.2758				64.5161				0.76208				-0.17271				12.93				183.907
	11.521				1.3123				49.3827				0.80045				-0.13985				4.8528				190.699
	11.5435				3.3874				50.6329				0.90465				-0.23589				7.4239				141.208
	11.6099				4.3705				66.6667				0.98692				-0.23387				26.1072				153.574
	11.664				3.6795				59.7015				0.89271				-0.22703				11.596				188.421
	11.6861				2.9019				57.971				0.90789				-0.20953				20.9849				184.584
	11.7127				5.0588				59.7015				0.94623				-0.21753				15.0522				148.911
	11.7149				1.7871				48.1928				0.80725				-0.14558				13.1737				208.359
	11.7313				2.1035				36.3636				0.85041				-0.12792				14.5547				158.888
	11.7737				2.8007				62.5				0.79688				-0.1914				10.855				155.56
	11.7989				2.5623				47.619				0.87628				-0.1738				5.9283				178.664
	11.8059				0.80839				37.037				0.80162				-0.13478				10.3908				247.131
	11.808				1.9215				54.0541				0.8123				-0.1572				13.8395				243.408
	11.8273				2.5508				65.5738				0.84097				-0.19721				21.3429				169.895
	11.8329				2.4245				60.6061				0.79577				-0.18473				17.4966				156.995
	11.8596				1.8475				57.971				0.81881				-0.19934				13.5026				190.56
	11.8918				2.7112				67.7966				0.76425				-0.19217				10.0227				194.933
	11.9903				1.556				55.5556				0.66057				-0.16293				6.5376				156.912
	11.9977				5.8303				72.7273				0.91954				-0.2008				8.1601				193.985
	12.0088				1.7471				50				0.73521				-0.1558				8.1871				208.322
	12.0165				5.1001				64.5161				1.0802				-0.28431				3.6774				275.454
	12.0679				3.5419				60.6061				0.85926				-0.1872				16.5579				179.532
	12.168				4.3113				58.8235				0.86552				-0.18021				13.864				157.791
	12.2252				2.8198				66.6667				1.0182				-0.25367				10.3519				257.804
	12.246				3.1881				52.6316				0.83459				-0.17297				12.7288				182.317
	12.2611				1.2205				62.5				0.71322				-0.17894				9.642				184.814
	12.3021				1.2454				58.8235				0.79862				-0.20153				14.5431				180.315
	12.3476				1.894				37.7358				0.84007				-0.14549				16.1007				227.107
	12.3547				2.4827				53.3333				0.9089				-0.19096				18.2281				228.951
	12.3811				2.7528				60.6061				0.76881				-0.17713				11.0404				163.542
	12.4061				1.6375				37.037				0.84734				-0.1425				-10.451				182.587
	12.4185				2.6067				44.9438				0.88803				-0.13921				16.8379				203.785
	12.4222				1.3736				44.9438				0.65102				-0.12764				2.0942				127.98
	12.4249				1.1197				63.4921				0.73249				-0.1627				12.6394				192.066
	12.4396				2.1268				57.971				0.77973				-0.17601				13.8321				178.189
	12.4687				4.2496				57.1429				0.88231				-0.15848				8.3102				167.461
	12.5204				4.0626				47.3373				0.89431				-0.1599				13.6049				142.888
	12.5494				2.3769				51.2821				0.65652				-0.13322				-3.8532				155.083
	12.588				1.9132				54.7945				0.77602				-0.16767				15.7479				191.639
	12.628				2.0685				55.5556				0.8273				-0.19873				11.6085				193.361
	12.6571				1.6409				58.8235				0.89303				-0.20889				12.3172				192.561
	12.6775				3.109				58.8235				0.86434				-0.19159				19.9499				152.936
	12.8647				2.6022				51.9481				0.85391				-0.16988				15.1525				211.737
	12.9411				3.1308				57.971				0.84163				-0.18247				14.3897				164.362
	12.9457				1.5768				64.5161				0.85548				-0.19797				9.5868				179.429
	12.9771				3.8169				62.5				0.86562				-0.16932				9.5303				149.509
	13.0051				3.6927				56.338				1.0143				-0.22098				19.6957				195.923
	13.0488				1.2621				45.4545				0.70584				-0.13664				7.648				151.349
	13.1043				2.6				51.2821				0.79606				-0.16612				9.9834				175.438
	13.11				3.5827				67.7966				0.94992				-0.21267				15.7817				186.566
	13.1587				4.291				60.6061				0.88578				-0.16675				22.7668				134.541
	13.1722				1.2709				50.3145				0.76129				-0.17128				12.1983				170.22
	13.2051				2.7381				57.1429				0.91335				-0.20579				16.7007				174.015
	13.3374				4.0714				63.4921				0.93641				-0.18447				15.9549				178.954
	13.3471				3.1137				54.7945				0.88418				-0.20172				5.1461				153.288
	13.4123				2.8259				47.9042				0.61242				-0.1292				-5.2085				95.7862
	13.5406				1.5736				59.7015				0.77917				-0.15484				12.9021				184.053
	13.5406				1.5736				59.7015				0.77917				-0.15484				12.9021				184.053
	13.6755				3.005				57.1429				0.81558				-0.16988				16.3188				149.865
	13.6843				3.2204				46.5116				0.91963				-0.17926				26.3243				166.51
	13.7417				1.39				60.6061				0.79361				-0.17916				12.6051				140.317
	13.7529				1.2585				47.619				0.77817				-0.18025				11.7399				182.76
	13.9343				1.7819				62.5				0.80295				-0.18093				13.1596				151.579
	14.3432				3.0799				57.1429				0.90779				-0.19663				6.1883				176.844
	14.8675				1.4275				62.5				0.84266				-0.15381				10.0663				167.017
	14.9118				2.2189				64.5161				0.87758				-0.14661				18.0995				181.311
	15.5447				0.93413				51.2821				0.8131				-0.14599				-1.1168				122.651
	15.6876				1.9801				62.5				0.8416				-0.15322				13.5263				153.941
	15.886				2.0654				47.619				0.86148				-0.13081				18.8197				161.963
	16.268				3.2902				56.338				0.92608				-0.17752				29.0414				158.224
