# Supplementary material for: Mutation of CFAP57, a protein required for the asymmetric targeting of a subset of inner dynein arms in Chlamydomonas, causes primary ciliary dyskinesia
Source: PLoS Genet. 2020 Aug 7;16(8):e1008691. doi: 10.1371/journal.pgen.1008691 (PMC7444499; doi:10.1371/journal.pgen.1008691)
Supplement: S3 Data — Peptide data for Table 2, S3 Table and S7 Fig. (XLSM) [file pgen.1008691.s022.xlsm]

## Sheet: Quantitative Spectrum Report fo
CC-125-1, Quantitative Spectrum report created on 02/28/2020
Experiment: CC-125-1
	Identification Criteria:
		Scaffold Version: Scaffold_4.9.0
		Quantification Type: TMT 10-Plex
		Peak Quantitation Measurement: Centroided Peak Intensity
		Protein Thresholds: 99.0% minimum and 1 peptide minimum
		Peptide Thresholds: 75.0% minimum
	Purity Correction Set:
		TMT 10-Plex RG234622:
			Purity Correction Values: [0.000,0.000,0.000,0.000,0.951,0.0490,0.000,0.000,0.000]; [0.000,0.000,0.000,0.00200,0.940,0.0580,0.000,0.000,0.000]; [0.000,0.000,0.000,0.00300,0.949,0.0480,0.000,0.000,0.000]; [0.000,0.000,0.000,0.00300,0.961,0.0360,0.000,0.000,0.000]; [0.000,0.000,0.000,0.00600,0.955,0.0390,0.000,0.000,0.000]; [0.000,0.000,0.000,0.00800,0.962,0.0300,0.000,0.000,0.000]; [0.000,0.000,0.…
			Samples Applied To: All Samples
	Quantitation Preferences:
		Minimum Value Preference:
			Use Minimum Absolute Intensity: false
			Minimum Absolute Intensity: 0.0
			Minimum Value: 0.01
		Condenser Preference:
			Use Intensity Weighting: true
			Use Standard Deviation Estimation: true
			Use Non-Exclusive Peptides: false
		View Preference:
			View Type: Log2 Ratio
		Normalization Preference:
			Calculation Type: Median
			Blocking Level: Unique Peptides
			Use Inter Experiment Normalization: true
			Use Intra Sample Normalization: true
			Use Peptide Normalization: true
			Use Protein Average As Reference: true
			Use Iterative Normalization: true
			Spectrum Quality Filter: No filter
	Normalization Factors:
		Inter-Experiment Normalization Factors:
			Mudpit_Dutcher_Algae_TMT8plex_F: 20180116_rf_1533_Dutcher_Algae_TMT8plex_F01: 0.000
		Intra-Sample Normalization Factors:
			Mudpit_Dutcher_Algae_TMT8plex_F: 20180116_rf_1533_Dutcher_Algae_TMT8plex_F01:
				01. CC-125-1: 0.187
				02. CC-4533-1: 0.333
				03. FAP57-705: -0.270
				04. FAP57-050: -0.153
				05. CC-125-2: -0.188
				06. CC-4533-2: -0.255
				Quant 7: 31.180
				Quant 8: 31.180
				07. FAP57-7061: 0.211
				08. FAP57_0503: 0.301
	Quantitated Spectra:
		Total thresholded spectra: 37701
		Total quantitated spectra : 25292
	Analysis Settings:
		Analysis Type: Intensity-based
		Experimental design: Between-subjects (Independent Groups)
Experiment	Protein Name	Accession Numbers	Valid	Assigned	Exclusive	Sequence	Prob	Modifications	SEQUEST XCorr	SEQUEST deltaCn	01. CC-125-1	05. CC-125-2	02. CC-4533-1	06. CC-4533-2	03. FAP57-705	07. FAP57-7061	04. FAP57-050	08. FAP57_0503	01. CC-125-1 Raw	05. CC-125-2 Raw	02. CC-4533-1 Raw	06. CC-4533-2 Raw	03. FAP57-705 Raw	07. FAP57-7061 Raw	04. FAP57-050 Raw	08. FAP57_0503 Raw	Weight	Stdev	Log Intensity	Observed	Actual Mass	Charge	Delta Da	Delta PPM	Spectrum ID	Bio Sample	MS/MS Sample
CC-125-1	Tubulin beta-1/beta-2 chain OS=Chlamydomonas reinhardtii GN=TUBB1 PE=3 SV=1	sp|P04690|TBB_CHLRE	TRUE	TRUE	TRUE	aILMDLEPGTMDSVR	0.86	TMT6plex (+229)	1.1166	0.554317	-0.2316	-0.1721	0.4857	-0.2046	-0.2566	0.1584	-0.1193	0.4672	16876	23885	25639	24480	24232	22468	24547	25902	0.898878	0.42056	17.5206	938.986	1875.96	2	0.00730036	3.88945	Dutcher_Algae_TMT8plex_F-67332-7091_7091	Alage_TMT8plex	Mudpit_Dutcher_Algae_TMT8plex_F: 20180116_rf_1533_Dutcher_Algae_TMT8plex_F01
CC-125-1	Tubulin beta-1/beta-2 chain OS=Chlamydomonas reinhardtii GN=TUBB1 PE=3 SV=1	sp|P04690|TBB_CHLRE	TRUE	TRUE	TRUE	aLTVPELTQQMWDAk	0.95	TMT6plex (+229), TMT6plex (+229)	1.31768	0.499453	-0.1231	-0.1683	-1.133	-1.026	-0.5235	0.1604	0.1519	-0.0165	122.47	162.18	60.963	96.118	130.84	150.48	196.74	125.62	0.0021978	0.800685	10.0298	730.407	2188.2	3	0.00202457	0.924795	Dutcher_Algae_TMT8plex_F-85972-13665_13665	Alage_TMT8plex	Mudpit_Dutcher_Algae_TMT8plex_F: 20180116_rf_1533_Dutcher_Algae_TMT8plex_F01
CC-125-1	Tubulin beta-1/beta-2 chain OS=Chlamydomonas reinhardtii GN=TUBB1 PE=3 SV=1	sp|P04690|TBB_CHLRE	TRUE	TRUE	TRUE	aLTVPELTQQMWDAk	1	TMT6plex (+229), TMT6plex (+229)	2.29125	0.62517	0.1246	-0.3302	-0.2078	-0.2517	-0.3307	-0.08353	-0.06133	-0.05608	1169.1	1168	891.8	1280.7	1220.8	1025.5	1378.5	981.1	0.00274901	0.500113	13.1541	730.408	2188.2	3	0.00458804	2.09575	Dutcher_Algae_TMT8plex_F-69054-8921_8921	Alage_TMT8plex	Mudpit_Dutcher_Algae_TMT8plex_F: 20180116_rf_1533_Dutcher_Algae_TMT8plex_F01
CC-125-1	Tubulin beta-1/beta-2 chain OS=Chlamydomonas reinhardtii GN=TUBB1 PE=3 SV=1	sp|P04690|TBB_CHLRE	TRUE	TRUE	TRUE	aLTVPELTQQMWDAk	0.95	TMT6plex (+229), TMT6plex (+229)	1.21011	0.506861	-0.2535	-0.3206	-1.092	0.3551	0.3578	-0.1578	-0.1335	0.1781	100.6	131.84	56.038	215.43	213.7	109.3	151.09	128.24	0.0021978	0.800685	10.1114	730.407	2188.2	3	0.00165836	0.757515	Dutcher_Algae_TMT8plex_F-85928-13593_13593	Alage_TMT8plex	Mudpit_Dutcher_Algae_TMT8plex_F: 20180116_rf_1533_Dutcher_Algae_TMT8plex_F01
CC-125-1	Tubulin beta-1/beta-2 chain OS=Chlamydomonas reinhardtii GN=TUBB1 PE=3 SV=1	sp|P04690|TBB_CHLRE	TRUE	TRUE	TRUE	aLTVPELTQQMWDAk	1	TMT6plex (+229), TMT6plex (+229)	2.77538	0.631483	-0.4482	-0.657	1.423	-0.2187	-0.4271	-0.07269	0.507	0.3076	4950.4	6059.2	16335	8143.8	7858.5	6508.6	12572	7867	0.00291571	0.427577	16.1011	730.406	2188.2	3	1.0408e-05	0.00475422	Dutcher_Algae_TMT8plex_F-81206-8526_8526	Alage_TMT8plex	Mudpit_Dutcher_Algae_TMT8plex_F: 20180116_rf_1533_Dutcher_Algae_TMT8plex_F01
CC-125-1	Tubulin beta-1/beta-2 chain OS=Chlamydomonas reinhardtii GN=TUBB1 PE=3 SV=1	sp|P04690|TBB_CHLRE	TRUE	TRUE	TRUE	aLTVPELTQQMWDAk	0.99	TMT6plex (+229), TMT6plex (+229)	1.66768	0.517225	-0.1394	0.2696	1.017	-0.587	0.5694	-0.3573	-0.152	-0.5104	236.71	420.52	483.1	253.88	557.32	204.87	328.09	173.74	0.00245727	0.608117	11.3763	730.407	2188.2	3	0.00220767	1.00844	Dutcher_Algae_TMT8plex_F-40312-7902_7902	Alage_TMT8plex	Mudpit_Dutcher_Algae_TMT8plex_F: 20180116_rf_1533_Dutcher_Algae_TMT8plex_F01
CC-125-1	Tubulin beta-1/beta-2 chain OS=Chlamydomonas reinhardtii GN=TUBB1 PE=3 SV=1	sp|P04690|TBB_CHLRE	TRUE	TRUE	TRUE	aLTVPELTQQMWDAk	1	TMT6plex (+229), TMT6plex (+229)	3.03117	0.691849	-0.1804	-0.3536	-0.09635	-0.254	-0.1514	0.05088	-0.14	-0.08595	9667.9	11718	9673.1	13049	14081	11466	13442	9837.2	0.00292975	0.424672	16.5039	730.406	2188.2	3	0.000172697	0.078886	Dutcher_Algae_TMT8plex_F-29230-7552_7552	Alage_TMT8plex	Mudpit_Dutcher_Algae_TMT8plex_F: 20180116_rf_1533_Dutcher_Algae_TMT8plex_F01
CC-125-1	Tubulin beta-1/beta-2 chain OS=Chlamydomonas reinhardtii GN=TUBB1 PE=3 SV=1	sp|P04690|TBB_CHLRE	TRUE	TRUE	TRUE	aLTVPELTQQMWDAk	1	TMT6plex (+229), TMT6plex (+229)	2.03489	0.517879	-0.1764	-0.6047	-0.02731	-0.4216	0.09622	-0.1149	-0.06882	-0.1855	252.01	258.66	263.32	301.18	432.37	266.92	369.13	239.84	0.00241854	0.63061	11.2188	730.407	2188.2	3	0.00110904	0.506595	Dutcher_Algae_TMT8plex_F-59082-8244_8244	Alage_TMT8plex	Mudpit_Dutcher_Algae_TMT8plex_F: 20180116_rf_1533_Dutcher_Algae_TMT8plex_F01
CC-125-1	Tubulin beta-1/beta-2 chain OS=Chlamydomonas reinhardtii GN=TUBB1 PE=3 SV=1	sp|P04690|TBB_CHLRE	TRUE	TRUE	TRUE	aLTVPELTQQMWDAk	0.98	TMT6plex (+229), TMT6plex (+229)	1.36303	0.571353	0.3268	-1.316	-0.7238	0.7206	-0.4111	-0.3895	0.2559	0.09816	151.41	72.228	73.405	275.4	128.78	93.971	190.89	121.93	0.0021978	0.800685	10.1137	730.407	2188.2	3	0.00239078	1.09208	Dutcher_Algae_TMT8plex_F-85862-13493_13493	Alage_TMT8plex	Mudpit_Dutcher_Algae_TMT8plex_F: 20180116_rf_1533_Dutcher_Algae_TMT8plex_F01
CC-125-1	Tubulin beta-1/beta-2 chain OS=Chlamydomonas reinhardtii GN=TUBB1 PE=3 SV=1	sp|P04690|TBB_CHLRE	TRUE	TRUE	TRUE	aLTVPELTQQMWDAk	1	TMT6plex (+229), TMT6plex (+229)	2.39179	0.678962	-1.99	-1.258	3.311	-0.09204	Value missing (-11.086149)	-0.1993	1.645	1.523	162.17	422.55	5321.2	785.37	309.71	553.83	2399.4	1614.2	0.00277004	0.482981	13.4979	730.406	2188.2	3	0.00127133	0.580727	Dutcher_Algae_TMT8plex_F-40242-7825_7825	Alage_TMT8plex	Mudpit_Dutcher_Algae_TMT8plex_F: 20180116_rf_1533_Dutcher_Algae_TMT8plex_F01
CC-125-1	Tubulin beta-1/beta-2 chain OS=Chlamydomonas reinhardtii GN=TUBB1 PE=3 SV=1	sp|P04690|TBB_CHLRE	TRUE	TRUE	TRUE	aLTVPELTQQMWDAk	1	TMT6plex (+229), TMT6plex (+229)	2.85537	0.669396	-0.1857	-0.3976	-0.0151	-0.1455	-0.1552	0.07247	-0.1459	-0.1142	3771.9	4459.6	3993.9	5491.7	5512.2	4555.8	5241.6	3782.8	0.00288799	0.438092	15.1678	1095.11	2188.2	2	0.00417425	1.90674	Dutcher_Algae_TMT8plex_F-81146-8462_8462	Alage_TMT8plex	Mudpit_Dutcher_Algae_TMT8plex_F: 20180116_rf_1533_Dutcher_Algae_TMT8plex_F01
CC-125-1	Tubulin beta-1/beta-2 chain OS=Chlamydomonas reinhardtii GN=TUBB1 PE=3 SV=1	sp|P04690|TBB_CHLRE	TRUE	TRUE	TRUE	aLTVPELTQQMWDAk	0.99	TMT6plex (+229), TMT6plex (+229)	1.76989	0.59543	-0.2487	-0.3106	1.219	-0.04265	-0.5395	-0.466	0.3739	0.06505	225.05	298.62	565.27	365.89	286.03	196.7	455.29	262.66	0.00245727	0.608117	11.3748	730.406	2188.2	3	0.000376619	0.172035	Dutcher_Algae_TMT8plex_F-49830-8059_8059	Alage_TMT8plex	Mudpit_Dutcher_Algae_TMT8plex_F: 20180116_rf_1533_Dutcher_Algae_TMT8plex_F01
CC-125-1	Tubulin beta-1/beta-2 chain OS=Chlamydomonas reinhardtii GN=TUBB1 PE=3 SV=1	sp|P04690|TBB_CHLRE	TRUE	TRUE	TRUE	aLTVPELTQQMWDAk	0.77	TMT6plex (+229), TMT6plex (+229)	0.945868	0.345289	Value missing (-8.141348)	-2.017	4.113	-0.4161	Value missing (-8.597565)	0.1247	2.323	2.008	0	60.876	1650.5	111.3	85.46	124.02	682.96	401.47	0.00249365	0.592245	11.6058	1095.11	2188.2	2	0.000708567	0.323664	Dutcher_Algae_TMT8plex_F-40224-7805_7805	Alage_TMT8plex	Mudpit_Dutcher_Algae_TMT8plex_F: 20180116_rf_1533_Dutcher_Algae_TMT8plex_F01
CC-125-1	Tubulin beta-1/beta-2 chain OS=Chlamydomonas reinhardtii GN=TUBB1 PE=3 SV=1	sp|P04690|TBB_CHLRE	TRUE	TRUE	TRUE	aLTVPELTQQMWDAk	1	TMT6plex (+229), TMT6plex (+229)	2.96759	0.666121	-0.1202	-0.3236	-0.3207	-0.1517	-0.1397	0.1154	-0.04627	-0.1888	17134	20391	14249	23786	23997	20371	24320	15660	0.00293856	0.424075	17.2869	730.407	2188.2	3	0.0029401	1.343	Dutcher_Algae_TMT8plex_F-81126-8441_8441	Alage_TMT8plex	Mudpit_Dutcher_Algae_TMT8plex_F: 20180116_rf_1533_Dutcher_Algae_TMT8plex_F01
CC-125-1	Tubulin beta-1/beta-2 chain OS=Chlamydomonas reinhardtii GN=TUBB1 PE=3 SV=1	sp|P04690|TBB_CHLRE	TRUE	TRUE	TRUE	aLTVPELTQQMWDAk	0.98	TMT6plex (+229), TMT6plex (+229)	1.34131	0.640118	0.1711	-0.8077	0.0902	-0.2227	-0.0687	-0.637	-0.03398	-0.8807	154.18	109.38	138.44	164.95	186.98	88.762	180.43	70.886	0.0021978	0.800685	10.0954	730.407	2188.2	3	0.00275699	1.25936	Dutcher_Algae_TMT8plex_F-85800-13411_13411	Alage_TMT8plex	Mudpit_Dutcher_Algae_TMT8plex_F: 20180116_rf_1533_Dutcher_Algae_TMT8plex_F01
CC-125-1	Tubulin beta-1/beta-2 chain OS=Chlamydomonas reinhardtii GN=TUBB1 PE=3 SV=1	sp|P04690|TBB_CHLRE	TRUE	TRUE	TRUE	aLTVPELTQQMWDAk	1	TMT6plex (+229), TMT6plex (+229)	2.7816	0.646734	0.06784	-0.2123	-0.3417	-0.1284	-0.2171	-0.05654	-0.163	-0.0662	2013.5	2257.2	1462.6	2499.2	2349.5	1871.2	2319.3	1747	0.00282075	0.463731	14.0119	730.407	2188.2	3	0.000925935	0.422955	Dutcher_Algae_TMT8plex_F-68950-8811_8811	Alage_TMT8plex	Mudpit_Dutcher_Algae_TMT8plex_F: 20180116_rf_1533_Dutcher_Algae_TMT8plex_F01
CC-125-1	Tubulin beta-1/beta-2 chain OS=Chlamydomonas reinhardtii GN=TUBB1 PE=3 SV=1	sp|P04690|TBB_CHLRE	TRUE	TRUE	TRUE	aLTVPELTQQMWDAk	1	TMT6plex (+229), TMT6plex (+229)	2.16183	0.600116	-0.163	-0.187	-0.5675	-0.004057	0.02687	0.2312	-0.5611	-0.1284	393.76	522.63	287.48	623.16	631.58	521.14	415.86	385.43	0.00253103	0.573286	11.8846	730.406	2188.2	3	0.000376619	0.172035	Dutcher_Algae_TMT8plex_F-58982-8138_8138	Alage_TMT8plex	Mudpit_Dutcher_Algae_TMT8plex_F: 20180116_rf_1533_Dutcher_Algae_TMT8plex_F01
CC-125-1	Tubulin beta-1/beta-2 chain OS=Chlamydomonas reinhardtii GN=TUBB1 PE=3 SV=1	sp|P04690|TBB_CHLRE	TRUE	TRUE	TRUE	aLTVPELTQQMWDAk	1	TMT6plex (+229), TMT6plex (+229)	2.33498	0.646002	-0.1263	-0.6085	0.5154	-0.1651	-0.3794	0.2758	0.2583	-0.2205	745.89	747.77	1077.2	1022.7	922.12	991.58	1289.3	671.29	0.00269752	0.509766	12.8665	730.406	2188.2	3	0.000538908	0.246166	Dutcher_Algae_TMT8plex_F-40172-7749_7749	Alage_TMT8plex	Mudpit_Dutcher_Algae_TMT8plex_F: 20180116_rf_1533_Dutcher_Algae_TMT8plex_F01
CC-125-1	Tubulin beta-1/beta-2 chain OS=Chlamydomonas reinhardtii GN=TUBB1 PE=3 SV=1	sp|P04690|TBB_CHLRE	TRUE	TRUE	TRUE	aLTVPELTQQMWDAk	0.97	TMT6plex (+229), TMT6plex (+229)	1.53293	0.467845	-0.04801	0.1485	-0.9278	-0.7808	-0.00261	-0.07006	-0.2415	-0.2213	167.43	257.62	90.541	148.35	241.9	166.51	200.6	141.38	0.00226939	0.731203	10.4659	730.407	2188.2	3	0.00239078	1.09208	Dutcher_Algae_TMT8plex_F-98908-14386_14386	Alage_TMT8plex	Mudpit_Dutcher_Algae_TMT8plex_F: 20180116_rf_1533_Dutcher_Algae_TMT8plex_F01
CC-125-1	Tubulin beta-1/beta-2 chain OS=Chlamydomonas reinhardtii GN=TUBB1 PE=3 SV=1	sp|P04690|TBB_CHLRE	TRUE	TRUE	TRUE	aLTVPELTQQMWDAk	1	TMT6plex (+229), TMT6plex (+229)	2.01008	0.638425	-0.2625	-0.5532	-0.3468	0.1795	-0.1022	-0.1892	0.06046	-0.0532	307.24	349.48	275.63	585.22	486.68	327.43	516.47	336.4	0.00249365	0.592245	11.6369	730.406	2188.2	3	0.000376619	0.172035	Dutcher_Algae_TMT8plex_F-49764-7986_7986	Alage_TMT8plex	Mudpit_Dutcher_Algae_TMT8plex_F: 20180116_rf_1533_Dutcher_Algae_TMT8plex_F01
CC-125-1	Tubulin beta-1/beta-2 chain OS=Chlamydomonas reinhardtii GN=TUBB1 PE=3 SV=1	sp|P04690|TBB_CHLRE	TRUE	TRUE	TRUE	aLTVPELTQQMWDAk	1	TMT6plex (+229), TMT6plex (+229)	2.02715	0.657381	-1.965	-1.004	2.579	-0.3057	-2.052	0.01436	0.7671	0.7943	103.44	286.07	2068.6	439.72	257.64	401.01	849.79	631.4	0.00260084	0.545752	12.2985	730.406	2188.2	3	0.00108822	0.497087	Dutcher_Algae_TMT8plex_F-29428-7762_7762	Alage_TMT8plex	Mudpit_Dutcher_Algae_TMT8plex_F: 20180116_rf_1533_Dutcher_Algae_TMT8plex_F01
CC-125-1	Tubulin beta-1/beta-2 chain OS=Chlamydomonas reinhardtii GN=TUBB1 PE=3 SV=1	sp|P04690|TBB_CHLRE	TRUE	TRUE	TRUE	aLTVPELTQQMWDAk	0.93	TMT6plex (+229), TMT6plex (+229)	1.35399	0.412178	-0.4408	-0.1415	-0.4327	0.02115	-0.1499	0.06622	0.3255	-0.3088	457.08	775.06	435.63	892.43	792.49	653.75	1035.8	478.6	0.00263491	0.532429	12.4307	1095.1	2188.2	2	0.00192927	0.881266	Dutcher_Algae_TMT8plex_F-40128-7702_7702	Alage_TMT8plex	Mudpit_Dutcher_Algae_TMT8plex_F: 20180116_rf_1533_Dutcher_Algae_TMT8plex_F01
CC-125-1	Tubulin beta-1/beta-2 chain OS=Chlamydomonas reinhardtii GN=TUBB1 PE=3 SV=1	sp|P04690|TBB_CHLRE	TRUE	TRUE	TRUE	aLTVPELTQQMWDAk	0.98	TMT6plex (+229), TMT6plex (+229)	1.6513	0.505629	0.08121	-0.1666	-0.3266	-0.2099	-0.002611	-0.1247	0.05771	-0.2156	1221.5	1405.9	888.89	1424	1631.1	1070.9	1623	947.14	0.00274901	0.491068	13.318	1095.1	2188.2	2	0.00168513	0.769746	Dutcher_Algae_TMT8plex_F-29184-7503_7503	Alage_TMT8plex	Mudpit_Dutcher_Algae_TMT8plex_F: 20180116_rf_1533_Dutcher_Algae_TMT8plex_F01
CC-125-1	Tubulin beta-1/beta-2 chain OS=Chlamydomonas reinhardtii GN=TUBB1 PE=3 SV=1	sp|P04690|TBB_CHLRE	TRUE	TRUE	TRUE	aLTVPELTQQMWDAk	1	TMT6plex (+229), TMT6plex (+229)	2.90145	0.672199	-0.2595	-0.393	-0.2477	-0.1463	-0.145	-0.11	-0.1288	-0.07635	58878	73539	56215	90168	90618	66174	87132	63581	0.0029075	0.408966	19.1613	1095.11	2188.2	2	2.38544e-05	0.0108964	Dutcher_Algae_TMT8plex_F-81048-8358_8358	Alage_TMT8plex	Mudpit_Dutcher_Algae_TMT8plex_F: 20180116_rf_1533_Dutcher_Algae_TMT8plex_F01
CC-125-1	Tubulin beta-1/beta-2 chain OS=Chlamydomonas reinhardtii GN=TUBB1 PE=3 SV=1	sp|P04690|TBB_CHLRE	TRUE	TRUE	TRUE	aLTVPELTQQMWDAk	1	TMT6plex (+229), TMT6plex (+229)	2.64888	0.622751	-0.2813	-0.2879	-0.2055	-0.04277	-0.06144	0.1147	-0.1297	-0.1617	68545	93197	68256	114450	113350	90996	103260	71201	0.00289825	0.40792	19.4641	730.407	2188.2	3	0.00348941	1.59392	Dutcher_Algae_TMT8plex_F-81046-8356_8356	Alage_TMT8plex	Mudpit_Dutcher_Algae_TMT8plex_F: 20180116_rf_1533_Dutcher_Algae_TMT8plex_F01
CC-125-1	Tubulin beta-1/beta-2 chain OS=Chlamydomonas reinhardtii GN=TUBB1 PE=3 SV=1	sp|P04690|TBB_CHLRE	TRUE	TRUE	TRUE	aLTVPELTQQMWDAk	1	TMT6plex (+229), TMT6plex (+229)	2.93793	0.680659	-0.1788	-0.2503	-0.08352	-0.3043	-0.1141	-0.1772	-0.04255	-0.1035	16806	21834	16942	21976	25076	17058	24923	16831	0.00293806	0.424075	17.3007	730.406	2188.2	3	0.00182065	0.831648	Dutcher_Algae_TMT8plex_F-40094-7665_7665	Alage_TMT8plex	Mudpit_Dutcher_Algae_TMT8plex_F: 20180116_rf_1533_Dutcher_Algae_TMT8plex_F01
CC-125-1	Tubulin beta-1/beta-2 chain OS=Chlamydomonas reinhardtii GN=TUBB1 PE=3 SV=1	sp|P04690|TBB_CHLRE	TRUE	TRUE	TRUE	aLTVPELTQQMWDAk	1	TMT6plex (+229), TMT6plex (+229)	1.99754	0.643998	-0.4193	-0.4613	0.3313	-0.1542	-0.6933	-0.1372	0.01621	-0.05515	384.8	515.08	597.52	652.58	471.95	472.94	688.53	468.8	0.00256624	0.559856	12.054	730.406	2188.2	3	0.00127133	0.580727	Dutcher_Algae_TMT8plex_F-49700-7915_7915	Alage_TMT8plex	Mudpit_Dutcher_Algae_TMT8plex_F: 20180116_rf_1533_Dutcher_Algae_TMT8plex_F01
CC-125-1	Tubulin beta-1/beta-2 chain OS=Chlamydomonas reinhardtii GN=TUBB1 PE=3 SV=1	sp|P04690|TBB_CHLRE	TRUE	TRUE	TRUE	aLTVPELTQQMWDAk	0.8	TMT6plex (+229), TMT6plex (+229)	1.17431	0.308101	Value missing (-8.994722)	Value missing (-9.368952)	3.924	0.08624	Value missing (-9.450939)	-0.3776	2.283	2.045	0	62.973	2615.8	281.88	55.477	163	1195.7	742.79	0.00260084	0.545752	12.3213	1095.1	2188.19	2	0.00241755	1.10431	Dutcher_Algae_TMT8plex_F-29362-7692_7692	Alage_TMT8plex	Mudpit_Dutcher_Algae_TMT8plex_F: 20180116_rf_1533_Dutcher_Algae_TMT8plex_F01
CC-125-1	Tubulin beta-1/beta-2 chain OS=Chlamydomonas reinhardtii GN=TUBB1 PE=3 SV=1	sp|P04690|TBB_CHLRE	TRUE	TRUE	TRUE	aLTVPELTQQMWDAk	1	TMT6plex (+229), TMT6plex (+229)	3.18934	0.67706	-0.2207	-0.2593	-0.2801	-0.1524	-0.1024	0.08556	-0.139	-0.1221	2005.5	2662.4	1828.2	2987.6	3089.1	2505.8	2876.1	2052.8	0.00283494	0.45586	14.2883	730.405	2188.19	3	0.00475033	2.1699	Dutcher_Algae_TMT8plex_F-81396-8727_8727	Alage_TMT8plex	Mudpit_Dutcher_Algae_TMT8plex_F: 20180116_rf_1533_Dutcher_Algae_TMT8plex_F01
CC-125-1	Tubulin beta-1/beta-2 chain OS=Chlamydomonas reinhardtii GN=TUBB1 PE=3 SV=1	sp|P04690|TBB_CHLRE	TRUE	TRUE	TRUE	aLTVPELTQQMWDAk	1	TMT6plex (+229), TMT6plex (+229)	2.30582	0.630487	-0.416	-0.2915	0.3992	-0.1716	-0.2125	0.06875	0.0422	-0.1197	523.03	781.03	848.55	877.82	875.19	738.53	962.19	612.68	0.00266697	0.521103	12.6025	730.404	2188.19	3	0.00713071	3.25722	Dutcher_Algae_TMT8plex_F-58876-8022_8022	Alage_TMT8plex	Mudpit_Dutcher_Algae_TMT8plex_F: 20180116_rf_1533_Dutcher_Algae_TMT8plex_F01
CC-125-1	Tubulin beta-1/beta-2 chain OS=Chlamydomonas reinhardtii GN=TUBB1 PE=3 SV=1	sp|P04690|TBB_CHLRE	TRUE	TRUE	TRUE	aLTVPELTQQMWDAk	1	TMT6plex (+229), TMT6plex (+229)	2.9922	0.720424	-0.09495	-0.2307	-0.2161	-0.1512	-0.02294	-0.1466	-0.09722	-0.1448	65686	81537	57518	89814	97948	64237	88997	60452	0.0029075	0.408966	19.2094	730.406	2188.2	3	0.000193513	0.0883944	Dutcher_Algae_TMT8plex_F-80886-8186_8186	Alage_TMT8plex	Mudpit_Dutcher_Algae_TMT8plex_F: 20180116_rf_1533_Dutcher_Algae_TMT8plex_F01
CC-125-1	Tubulin beta-1/beta-2 chain OS=Chlamydomonas reinhardtii GN=TUBB1 PE=3 SV=1	sp|P04690|TBB_CHLRE	TRUE	TRUE	TRUE	aLTVPELTQQMWDAk	1	TMT6plex (+229), TMT6plex (+229)	2.97491	0.659636	-1.405	-1.351	3.599	-0.301	Value missing (-11.363285)	0.00961	1.935	1.56	291.05	510.4	7876.1	824.55	277.79	769.26	3543.5	2007.3	0.00282075	0.463731	13.9748	730.406	2188.2	3	0.000722014	0.329807	Dutcher_Algae_TMT8plex_F-29344-7673_7673	Alage_TMT8plex	Mudpit_Dutcher_Algae_TMT8plex_F: 20180116_rf_1533_Dutcher_Algae_TMT8plex_F01
CC-125-1	Tubulin beta-1/beta-2 chain OS=Chlamydomonas reinhardtii GN=TUBB1 PE=3 SV=1	sp|P04690|TBB_CHLRE	TRUE	TRUE	TRUE	aLTVPELTQQMWDAk	1	TMT6plex (+229), TMT6plex (+229)	2.26206	0.533156	-0.05441	-0.2785	-0.6306	-0.02763	-0.2099	-0.08146	-0.4166	0.05018	395.82	459.85	258.69	570.81	501.74	393.66	420.72	403.28	0.00249365	0.592245	11.7333	548.056	2188.2	4	0.000857531	0.391709	Dutcher_Algae_TMT8plex_F-40056-7624_7624	Alage_TMT8plex	Mudpit_Dutcher_Algae_TMT8plex_F: 20180116_rf_1533_Dutcher_Algae_TMT8plex_F01
CC-125-1	Tubulin beta-1/beta-2 chain OS=Chlamydomonas reinhardtii GN=TUBB1 PE=3 SV=1	sp|P04690|TBB_CHLRE	TRUE	TRUE	TRUE	aLTVPELTQQMWDAk	1	TMT6plex (+229), TMT6plex (+229)	2.32389	0.618143	-0.1746	-0.3743	-0.1616	-0.03021	-0.1298	0.01015	-0.009763	-0.1878	2103.8	2518.9	2009.7	3284.8	3091.4	2414.4	3175.6	1989.4	0.00284728	0.45586	14.3295	1095.1	2188.2	2	0.00168513	0.769746	Dutcher_Algae_TMT8plex_F-40052-7620_7620	Alage_TMT8plex	Mudpit_Dutcher_Algae_TMT8plex_F: 20180116_rf_1533_Dutcher_Algae_TMT8plex_F01
CC-125-1	Tubulin beta-1/beta-2 chain OS=Chlamydomonas reinhardtii GN=TUBB1 PE=3 SV=1	sp|P04690|TBB_CHLRE	TRUE	TRUE	TRUE	aLTVPELTQQMWDAk	1	TMT6plex (+229), TMT6plex (+229)	2.47295	0.550142	-0.1382	-0.1367	-0.2056	-0.1532	-0.1278	-0.0922	-0.2254	-0.1976	11747	15938	10649	16570	16829	12265	15031	10748	0.0029338	0.422393	16.7442	548.055	2188.19	4	0.00598448	2.73364	Dutcher_Algae_TMT8plex_F-80984-8290_8290	Alage_TMT8plex	Mudpit_Dutcher_Algae_TMT8plex_F: 20180116_rf_1533_Dutcher_Algae_TMT8plex_F01
CC-125-1	Tubulin beta-1/beta-2 chain OS=Chlamydomonas reinhardtii GN=TUBB1 PE=3 SV=1	sp|P04690|TBB_CHLRE	TRUE	TRUE	TRUE	aLTVPELTQQMWDAk	1	TMT6plex (+229), TMT6plex (+229)	2.75816	0.640198	-0.238	-0.1001	-0.2993	-0.1845	-0.1033	-0.1069	-0.1916	0.02384	3086	4600.4	2809.9	4572	4805.4	3432.8	4330.7	3518.6	0.00287943	0.441967	14.9272	730.406	2188.2	3	0.000376619	0.172035	Dutcher_Algae_TMT8plex_F-68824-8677_8677	Alage_TMT8plex	Mudpit_Dutcher_Algae_TMT8plex_F: 20180116_rf_1533_Dutcher_Algae_TMT8plex_F01
CC-125-1	Tubulin beta-1/beta-2 chain OS=Chlamydomonas reinhardtii GN=TUBB1 PE=3 SV=1	sp|P04690|TBB_CHLRE	TRUE	TRUE	TRUE	aLTVPELTQQMWDAk	1	TMT6plex (+229), TMT6plex (+229)	2.74432	0.647555	-0.1585	-0.1531	-0.1155	-0.148	-0.1434	0.0727	0.1111	-0.2912	1117.8	1534.8	1088.8	1603	1612.2	1322.4	1807.3	976.5	0.00277004	0.482981	13.4334	730.406	2188.2	3	0.00127133	0.580727	Dutcher_Algae_TMT8plex_F-40028-7594_7594	Alage_TMT8plex	Mudpit_Dutcher_Algae_TMT8plex_F: 20180116_rf_1533_Dutcher_Algae_TMT8plex_F01
CC-125-1	Tubulin beta-1/beta-2 chain OS=Chlamydomonas reinhardtii GN=TUBB1 PE=3 SV=1	sp|P04690|TBB_CHLRE	TRUE	TRUE	TRUE	aLTVPELTQQMWDAk	1	TMT6plex (+229), TMT6plex (+229)	2.23124	0.6144	-0.1491	-0.2581	-0.2715	-0.1281	-0.1795	-0.04466	-0.05343	-0.1423	359430	455560	314370	517740	500680	390770	517440	344140	0.00271112	0.320423	21.6972	1095.1	2188.19	2	0.0051031	2.33103	Dutcher_Algae_TMT8plex_F-80968-8273_8273	Alage_TMT8plex	Mudpit_Dutcher_Algae_TMT8plex_F: 20180116_rf_1533_Dutcher_Algae_TMT8plex_F01
CC-125-1	Tubulin beta-1/beta-2 chain OS=Chlamydomonas reinhardtii GN=TUBB1 PE=3 SV=1	sp|P04690|TBB_CHLRE	TRUE	TRUE	TRUE	aLTVPELTQQMWDAk	1	TMT6plex (+229), TMT6plex (+229)	2.78972	0.675184	-0.07148	-0.2606	-0.2406	-0.153	-0.08376	-0.1614	-0.1383	-0.08268	921770	1102600	782290	1237300	1297800	879580	1193500	871290	0.00262049	0.179454	22.9823	730.405	2188.19	3	0.00255307	1.16621	Dutcher_Algae_TMT8plex_F-80966-8271_8271	Alage_TMT8plex	Mudpit_Dutcher_Algae_TMT8plex_F: 20180116_rf_1533_Dutcher_Algae_TMT8plex_F01
CC-125-1	Tubulin beta-1/beta-2 chain OS=Chlamydomonas reinhardtii GN=TUBB1 PE=3 SV=1	sp|P04690|TBB_CHLRE	TRUE	TRUE	TRUE	aLTVPELTQQMWDAk	1	TMT6plex (+229), TMT6plex (+229)	2.53735	0.667637	-0.08137	-0.2887	-0.4025	-0.2601	-0.08272	-0.1304	-0.161	-0.09493	3779.5	4463.5	2908.4	4754.3	5342.3	3703.8	4855.3	3563.3	0.00287943	0.438772	15.0263	730.406	2188.2	3	0.000376619	0.172035	Dutcher_Algae_TMT8plex_F-49476-7675_7675	Alage_TMT8plex	Mudpit_Dutcher_Algae_TMT8plex_F: 20180116_rf_1533_Dutcher_Algae_TMT8plex_F01
CC-125-1	Tubulin beta-1/beta-2 chain OS=Chlamydomonas reinhardtii GN=TUBB1 PE=3 SV=1	sp|P04690|TBB_CHLRE	TRUE	TRUE	TRUE	aLTVPELTQQMWDAk	1	TMT6plex (+229), TMT6plex (+229)	2.46041	0.655269	-0.1119	-0.3149	-0.04792	-0.3096	-0.1886	-0.04832	-0.1248	-0.1666	946.42	1122.3	934.31	1175.1	1284.3	999.98	1266.1	868.86	0.00272468	0.500113	13.0697	730.407	2188.2	3	0.00165836	0.757515	Dutcher_Algae_TMT8plex_F-49622-7831_7831	Alage_TMT8plex	Mudpit_Dutcher_Algae_TMT8plex_F: 20180116_rf_1533_Dutcher_Algae_TMT8plex_F01
CC-125-1	Tubulin beta-1/beta-2 chain OS=Chlamydomonas reinhardtii GN=TUBB1 PE=3 SV=1	sp|P04690|TBB_CHLRE	TRUE	TRUE	TRUE	aLTVPELTQQMWDAk	1	TMT6plex (+229), TMT6plex (+229)	2.10783	0.557204	-0.1698	-0.4038	0.2356	-0.2827	-0.341	0.01389	-0.04972	-0.1216	2256	2631.4	2786.3	2960	2910	2588.3	3282.1	2223.2	0.00284728	0.451312	14.4012	1095.11	2188.2	2	0.000267995	0.122417	Dutcher_Algae_TMT8plex_F-68782-8632_8632	Alage_TMT8plex	Mudpit_Dutcher_Algae_TMT8plex_F: 20180116_rf_1533_Dutcher_Algae_TMT8plex_F01
CC-125-1	Tubulin beta-1/beta-2 chain OS=Chlamydomonas reinhardtii GN=TUBB1 PE=3 SV=1	sp|P04690|TBB_CHLRE	TRUE	TRUE	TRUE	aLTVPELTQQMWDAk	1	TMT6plex (+229), TMT6plex (+229)	2.64295	0.693067	-0.2272	-0.1597	-0.1292	-0.2587	0.01917	-0.2815	-0.1317	0.0472	1735.1	2469.8	1753.1	2423.4	2921.6	1699.7	2523.4	1985.1	0.00282075	0.463731	14.096	730.406	2188.2	3	0.000193513	0.0883944	Dutcher_Algae_TMT8plex_F-58796-7937_7937	Alage_TMT8plex	Mudpit_Dutcher_Algae_TMT8plex_F: 20180116_rf_1533_Dutcher_Algae_TMT8plex_F01
CC-125-1	Tubulin beta-1/beta-2 chain OS=Chlamydomonas reinhardtii GN=TUBB1 PE=3 SV=1	sp|P04690|TBB_CHLRE	TRUE	TRUE	TRUE	aLTVPELTQQMWDAk	0.89	TMT6plex (+229), TMT6plex (+229)	1.11678	0.437425	-0.3138	-0.3213	0.07342	-0.07896	-0.08449	-0.3546	-0.2069	0.07268	353.57	479.62	431.9	588.37	592.96	349.55	517.3	435.71	0.00253103	0.573286	11.8723	1095.1	2188.19	2	0.00266169	1.21583	Dutcher_Algae_TMT8plex_F-29262-7586_7586	Alage_TMT8plex	Mudpit_Dutcher_Algae_TMT8plex_F: 20180116_rf_1533_Dutcher_Algae_TMT8plex_F01
CC-125-1	Tubulin beta-1/beta-2 chain OS=Chlamydomonas reinhardtii GN=TUBB1 PE=3 SV=1	sp|P04690|TBB_CHLRE	TRUE	TRUE	TRUE	aLTVPELTQQMWDAk	1	TMT6plex (+229), TMT6plex (+229)	2.9125	0.602291	-0.005542	-0.1972	-0.4931	-0.3172	-0.02944	-0.3139	-0.0942	-0.02015	7025	8376.1	4859.8	8089.3	9748.8	5780.8	8966.3	6600.2	0.00290903	0.428922	15.8593	548.056	2188.19	4	0.0030548	1.39539	Dutcher_Algae_TMT8plex_F-80904-8205_8205	Alage_TMT8plex	Mudpit_Dutcher_Algae_TMT8plex_F: 20180116_rf_1533_Dutcher_Algae_TMT8plex_F01
CC-125-1	Tubulin beta-1/beta-2 chain OS=Chlamydomonas reinhardtii GN=TUBB1 PE=3 SV=1	sp|P04690|TBB_CHLRE	TRUE	TRUE	TRUE	aLTVPELTQQMWDAk	1	TMT6plex (+229), TMT6plex (+229)	2.42492	0.662644	-0.517	-0.5485	0.9386	-0.1298	-0.5125	-0.1615	0.1329	0.1292	5955.4	8078.4	14842	10952	9068.9	7730	12349	8807.2	0.00292018	0.426931	16.2472	730.407	2188.2	3	0.00257388	1.17572	Dutcher_Algae_TMT8plex_F-68728-8575_8575	Alage_TMT8plex	Mudpit_Dutcher_Algae_TMT8plex_F: 20180116_rf_1533_Dutcher_Algae_TMT8plex_F01
CC-125-1	Tubulin beta-1/beta-2 chain OS=Chlamydomonas reinhardtii GN=TUBB1 PE=3 SV=1	sp|P04690|TBB_CHLRE	TRUE	TRUE	TRUE	aLTVPELTQQMWDAk	1	TMT6plex (+229), TMT6plex (+229)	2.28705	0.607347	-0.1947	-0.2259	-0.2629	-0.1157	-0.1099	-0.1586	-0.05872	-0.1328	2162.9	2889.8	1960.2	3245.5	3257.7	2247.3	3210.3	2148	0.00284728	0.451312	14.3664	1095.11	2188.2	2	0.00144099	0.658226	Dutcher_Algae_TMT8plex_F-49552-7756_7756	Alage_TMT8plex	Mudpit_Dutcher_Algae_TMT8plex_F: 20180116_rf_1533_Dutcher_Algae_TMT8plex_F01
CC-125-1	Tubulin beta-1/beta-2 chain OS=Chlamydomonas reinhardtii GN=TUBB1 PE=3 SV=1	sp|P04690|TBB_CHLRE	TRUE	TRUE	TRUE	aLTVPELTQQMWDAk	1	TMT6plex (+229), TMT6plex (+229)	2.66128	0.706668	-0.3757	-0.2921	-0.1872	-0.1446	-0.1029	-0.0349	-0.0917	-0.1468	13328	19298	14290	22194	22897	17076	21940	14906	0.00293856	0.424075	17.1549	730.407	2188.2	3	0.00147525	0.673875	Dutcher_Algae_TMT8plex_F-49550-7754_7754	Alage_TMT8plex	Mudpit_Dutcher_Algae_TMT8plex_F: 20180116_rf_1533_Dutcher_Algae_TMT8plex_F01
CC-125-1	Tubulin beta-1/beta-2 chain OS=Chlamydomonas reinhardtii GN=TUBB1 PE=3 SV=1	sp|P04690|TBB_CHLRE	TRUE	TRUE	TRUE	aLTVPELTQQMWDAk	1	TMT6plex (+229), TMT6plex (+229)	2.41259	0.551204	0.07839	-0.3182	-0.3841	-0.0607	-0.1786	0.1484	-0.1128	-0.5363	789.57	820.91	554.51	1015.4	937.63	833.44	933.94	498.26	0.00266697	0.521103	12.6402	548.056	2188.19	4	0.00232237	1.06083	Dutcher_Algae_TMT8plex_F-58734-7871_7871	Alage_TMT8plex	Mudpit_Dutcher_Algae_TMT8plex_F: 20180116_rf_1533_Dutcher_Algae_TMT8plex_F01
CC-125-1	Tubulin beta-1/beta-2 chain OS=Chlamydomonas reinhardtii GN=TUBB1 PE=3 SV=1	sp|P04690|TBB_CHLRE	TRUE	TRUE	TRUE	aLTVPELTQQMWDAk	1	TMT6plex (+229), TMT6plex (+229)	2.18477	0.561466	-0.04669	-0.2817	-0.3533	-0.1626	-0.1694	-0.1232	-0.1013	-0.1288	13941	16183	10824	18275	18176	13389	18124	12533	0.0029338	0.422393	16.8899	1095.1	2188.19	2	0.00363825	1.66191	Dutcher_Algae_TMT8plex_F-58732-7869_7869	Alage_TMT8plex	Mudpit_Dutcher_Algae_TMT8plex_F: 20180116_rf_1533_Dutcher_Algae_TMT8plex_F01
CC-125-1	Tubulin beta-1/beta-2 chain OS=Chlamydomonas reinhardtii GN=TUBB1 PE=3 SV=1	sp|P04690|TBB_CHLRE	TRUE	TRUE	TRUE	aLTVPELTQQMWDAk	1	TMT6plex (+229), TMT6plex (+229)	2.20182	0.549968	0.04033	-0.2651	0.1601	-0.2838	-0.232	-0.04772	-0.1429	-0.1485	471.77	520.02	482.78	536.48	563.5	448.01	560.46	393.35	0.00256624	0.573286	11.9572	548.056	2188.19	4	0.0030548	1.39539	Dutcher_Algae_TMT8plex_F-29206-7526_7526	Alage_TMT8plex	Mudpit_Dutcher_Algae_TMT8plex_F: 20180116_rf_1533_Dutcher_Algae_TMT8plex_F01
CC-125-1	Tubulin beta-1/beta-2 chain OS=Chlamydomonas reinhardtii GN=TUBB1 PE=3 SV=1	sp|P04690|TBB_CHLRE	TRUE	TRUE	TRUE	aLTVPELTQQMWDAk	1	TMT6plex (+229), TMT6plex (+229)	2.47104	0.644264	-0.1635	-0.3251	-0.1457	-0.109	-0.1457	0.01243	-0.09693	-0.2454	92515	113180	88650	136150	133530	105590	130830	83707	0.0028756	0.403338	19.7539	730.406	2188.19	3	0.00236996	1.08257	Dutcher_Algae_TMT8plex_F-58716-7852_7852	Alage_TMT8plex	Mudpit_Dutcher_Algae_TMT8plex_F: 20180116_rf_1533_Dutcher_Algae_TMT8plex_F01
CC-125-1	Tubulin beta-1/beta-2 chain OS=Chlamydomonas reinhardtii GN=TUBB1 PE=3 SV=1	sp|P04690|TBB_CHLRE	TRUE	TRUE	TRUE	aLTVPELTQQMWDAk	1	TMT6plex (+229), TMT6plex (+229)	2.20019	0.62982	0.005471	-0.13	-0.2629	-0.002023	-0.1925	-0.1614	-0.1682	-0.0921	588.02	727.3	467.76	830.15	729.62	530.16	705.54	521.1	0.00260084	0.545752	12.3162	730.408	2188.2	3	0.00495426	2.26303	Dutcher_Algae_TMT8plex_F-81908-9271_9271	Alage_TMT8plex	Mudpit_Dutcher_Algae_TMT8plex_F: 20180116_rf_1533_Dutcher_Algae_TMT8plex_F01
CC-125-1	Tubulin beta-1/beta-2 chain OS=Chlamydomonas reinhardtii GN=TUBB1 PE=3 SV=1	sp|P04690|TBB_CHLRE	TRUE	TRUE	TRUE	aLTVPELTQQMWDAk	0.9	TMT6plex (+229), TMT6plex (+229)	1.12862	0.520593	-0.1915	-0.4479	0.3622	0.4934	-0.3411	-0.09984	0.3161	Value missing (-7.3401065)	58.267	68.343	79.388	130.81	76.746	61.483	109.68	0	0.00205434	0.998174	9.19161	730.408	2188.2	3	0.00385562	1.7612	Dutcher_Algae_TMT8plex_F-73628-14135_14135	Alage_TMT8plex	Mudpit_Dutcher_Algae_TMT8plex_F: 20180116_rf_1533_Dutcher_Algae_TMT8plex_F01
CC-125-1	Tubulin beta-1/beta-2 chain OS=Chlamydomonas reinhardtii GN=TUBB1 PE=3 SV=1	sp|P04690|TBB_CHLRE	TRUE	TRUE	TRUE	aLTVPELTQQMWDAk	1	TMT6plex (+229), TMT6plex (+229)	2.18903	0.582979	-0.146	-0.4449	-0.0003633	-0.1152	-0.2214	-0.1454	-0.03476	-0.2071	2396.5	2682	2495.6	3459.8	3263.5	2425.3	3477.1	2187.5	0.00284728	0.451312	14.4504	1095.11	2188.2	2	0.000464427	0.212144	Dutcher_Algae_TMT8plex_F-68684-8528_8528	Alage_TMT8plex	Mudpit_Dutcher_Algae_TMT8plex_F: 20180116_rf_1533_Dutcher_Algae_TMT8plex_F01
CC-125-1	Tubulin beta-1/beta-2 chain OS=Chlamydomonas reinhardtii GN=TUBB1 PE=3 SV=1	sp|P04690|TBB_CHLRE	TRUE	TRUE	TRUE	aLTVPELTQQMWDAk	1	TMT6plex (+229), TMT6plex (+229)	2.33773	0.565885	-0.03716	-0.4101	-0.4105	-0.04691	-0.1307	-0.1607	-0.1166	-0.319	625.19	662.85	465.1	877.65	829.92	580.24	800.15	490.95	0.00263491	0.532429	12.3805	548.056	2188.2	4	0.000369249	0.168668	Dutcher_Algae_TMT8plex_F-49502-7703_7703	Alage_TMT8plex	Mudpit_Dutcher_Algae_TMT8plex_F: 20180116_rf_1533_Dutcher_Algae_TMT8plex_F01
CC-125-1	Tubulin beta-1/beta-2 chain OS=Chlamydomonas reinhardtii GN=TUBB1 PE=3 SV=1	sp|P04690|TBB_CHLRE	TRUE	TRUE	TRUE	aLTVPELTQQMWDAk	1	TMT6plex (+229), TMT6plex (+229)	2.22843	0.67072	-0.181	-0.3272	0.1591	-0.2056	0.08147	-0.1104	0.1445	-0.2744	901.78	1122.1	1068	1257.2	1544.6	956	1523.2	805.61	0.00274901	0.491068	13.164	730.406	2188.2	3	0.00200375	0.915289	Dutcher_Algae_TMT8plex_F-29164-7481_7481	Alage_TMT8plex	Mudpit_Dutcher_Algae_TMT8plex_F: 20180116_rf_1533_Dutcher_Algae_TMT8plex_F01
CC-125-1	Tubulin beta-1/beta-2 chain OS=Chlamydomonas reinhardtii GN=TUBB1 PE=3 SV=1	sp|P04690|TBB_CHLRE	TRUE	TRUE	TRUE	aLTVPELTQQMWDAk	1	TMT6plex (+229), TMT6plex (+229)	2.77866	0.616234	-0.1041	-0.139	-0.2556	-0.05168	-0.07551	-0.1524	-0.2125	-0.1765	681.29	902.39	584.92	1004.1	986.05	667.11	860.42	616.83	0.00266697	0.521103	12.6218	548.056	2188.2	4	0.00110167	0.503229	Dutcher_Algae_TMT8plex_F-58664-7796_7796	Alage_TMT8plex	Mudpit_Dutcher_Algae_TMT8plex_F: 20180116_rf_1533_Dutcher_Algae_TMT8plex_F01
CC-125-1	Tubulin beta-1/beta-2 chain OS=Chlamydomonas reinhardtii GN=TUBB1 PE=3 SV=1	sp|P04690|TBB_CHLRE	TRUE	TRUE	TRUE	aLTVPELTQQMWDAk	0.99	TMT6plex (+229), TMT6plex (+229)	1.82324	0.543556	-0.08268	-0.2476	-0.2904	-0.2163	0.03833	-0.1354	0.07327	-0.156	782.14	956.38	647.74	1014.1	1203.3	763.33	1177.3	707.38	0.00269752	0.509766	12.8241	1095.11	2188.2	2	0.000708567	0.323664	Dutcher_Algae_TMT8plex_F-49480-7679_7679	Alage_TMT8plex	Mudpit_Dutcher_Algae_TMT8plex_F: 20180116_rf_1533_Dutcher_Algae_TMT8plex_F01
CC-125-1	Tubulin beta-1/beta-2 chain OS=Chlamydomonas reinhardtii GN=TUBB1 PE=3 SV=1	sp|P04690|TBB_CHLRE	TRUE	TRUE	TRUE	aLTVPELTQQMWDAk	0.87	TMT6plex (+229), TMT6plex (+229)	0.985394	0.469993	0.6453	-0.3501	Value missing (-7.3890305)	0.02573	0.2163	-0.3097	-0.3939	0.01831	109.76	75.045	0	101	111.47	57.632	74.417	67.259	0.00205434	0.998174	9.22059	730.407	2188.2	3	0.00330631	1.51028	Dutcher_Algae_TMT8plex_F-73552-13900_13900	Alage_TMT8plex	Mudpit_Dutcher_Algae_TMT8plex_F: 20180116_rf_1533_Dutcher_Algae_TMT8plex_F01
CC-125-1	Tubulin beta-1/beta-2 chain OS=Chlamydomonas reinhardtii GN=TUBB1 PE=3 SV=1	sp|P04690|TBB_CHLRE	TRUE	TRUE	TRUE	aLTVPELTQQMWDAk	1	TMT6plex (+229), TMT6plex (+229)	2.36295	0.601425	-0.03647	-0.3226	-0.1892	-0.1295	-0.1619	-0.08534	-0.07648	-0.2771	3803.5	4270.6	3261	5056.3	4968.4	3713.7	4990.1	3072.7	0.00287943	0.438772	15.0161	1095.1	2188.2	2	0.00168513	0.769746	Dutcher_Algae_TMT8plex_F-58652-7784_7784	Alage_TMT8plex	Mudpit_Dutcher_Algae_TMT8plex_F: 20180116_rf_1533_Dutcher_Algae_TMT8plex_F01
CC-125-1	Tubulin beta-1/beta-2 chain OS=Chlamydomonas reinhardtii GN=TUBB1 PE=3 SV=1	sp|P04690|TBB_CHLRE	TRUE	TRUE	TRUE	aLTVPELTQQMWDAk	1	TMT6plex (+229), TMT6plex (+229)	3.11357	0.723206	0.01356	-0.2623	-0.2597	-0.1785	0.01975	-0.004075	-0.1364	-0.155	2469.7	2782.1	1959.9	3074.9	3511.7	2467.6	3030.7	2098.7	0.00284728	0.451312	14.385	730.406	2188.2	3	0.00127133	0.580727	Dutcher_Algae_TMT8plex_F-58640-7771_7771	Alage_TMT8plex	Mudpit_Dutcher_Algae_TMT8plex_F: 20180116_rf_1533_Dutcher_Algae_TMT8plex_F01
CC-125-1	Tubulin beta-1/beta-2 chain OS=Chlamydomonas reinhardtii GN=TUBB1 PE=3 SV=1	sp|P04690|TBB_CHLRE	TRUE	TRUE	TRUE	aLTVPELTQQMWDAk	1	TMT6plex (+229), TMT6plex (+229)	2.40201	0.673162	-1.201	-1.344	3.272	-0.2258	-3.032	-0.06559	1.588	1.388	1092.2	1605.6	20845	2880.3	1714.9	2416.7	9291.8	5915.7	0.00289556	0.433402	15.4819	730.405	2188.19	3	0.00255307	1.16621	Dutcher_Algae_TMT8plex_F-8388-9832_9832	Alage_TMT8plex	Mudpit_Dutcher_Algae_TMT8plex_F: 20180116_rf_1533_Dutcher_Algae_TMT8plex_F01
CC-125-1	Tubulin beta-1/beta-2 chain OS=Chlamydomonas reinhardtii GN=TUBB1 PE=3 SV=1	sp|P04690|TBB_CHLRE	TRUE	TRUE	TRUE	aLTVPELTQQMWDAk	0.8	TMT6plex (+229), TMT6plex (+229)	1.14528	0.431538	-0.2138	0.5195	-0.07757	-0.7934	-0.06005	-0.94	-1.087	-0.05573	92.439	202.72	95.737	92.888	146.28	57.39	72.757	96.813	0.00212359	0.894198	9.7432	730.408	2188.2	3	0.00440494	2.01211	Dutcher_Algae_TMT8plex_F-73518-13832_13832	Alage_TMT8plex	Mudpit_Dutcher_Algae_TMT8plex_F: 20180116_rf_1533_Dutcher_Algae_TMT8plex_F01
CC-125-1	Tubulin beta-1/beta-2 chain OS=Chlamydomonas reinhardtii GN=TUBB1 PE=3 SV=1	sp|P04690|TBB_CHLRE	TRUE	TRUE	TRUE	aLTVPELTQQMWDAk	0.91	TMT6plex (+229), TMT6plex (+229)	1.297	0.472935	0.0287	-0.5468	-0.8954	-0.2992	-0.3602	0.007868	0.3396	0.2772	108.13	101.75	56.765	121.99	116.61	108.26	177.7	121.52	0.00216133	0.844481	9.83405	730.408	2188.2	3	0.00422183	1.92847	Dutcher_Algae_TMT8plex_F-73480-13755_13755	Alage_TMT8plex	Mudpit_Dutcher_Algae_TMT8plex_F: 20180116_rf_1533_Dutcher_Algae_TMT8plex_F01
CC-125-1	Tubulin beta-1/beta-2 chain OS=Chlamydomonas reinhardtii GN=TUBB1 PE=3 SV=1	sp|P04690|TBB_CHLRE	TRUE	TRUE	TRUE	aLTVPELTQQMWDAk	0.97	TMT6plex (+229), TMT6plex (+229)	1.42214	0.53299	-0.0989	-1.258	-0.48	-0.1797	-0.0394	-0.1117	-0.6008	0.248	118.28	74.115	87.605	156.1	173.83	119.2	115.63	142.07	0.00216133	0.844481	9.94665	730.407	2188.2	3	0.00330631	1.51028	Dutcher_Algae_TMT8plex_F-73444-13681_13681	Alage_TMT8plex	Mudpit_Dutcher_Algae_TMT8plex_F: 20180116_rf_1533_Dutcher_Algae_TMT8plex_F01
CC-125-1	Tubulin beta-1/beta-2 chain OS=Chlamydomonas reinhardtii GN=TUBB1 PE=3 SV=1	sp|P04690|TBB_CHLRE	TRUE	TRUE	TRUE	aLTVPELTQQMWDAk	1	TMT6plex (+229), TMT6plex (+229)	2.05014	0.542248	-0.144	-0.3609	-0.4534	-0.2244	-0.1474	0.01341	-0.1354	0.002437	24584	28938	19060	33021	34717	27766	33452	25897	0.00293558	0.41498	17.7951	1095.1	2188.19	2	0.00339411	1.55039	Dutcher_Algae_TMT8plex_F-68582-8420_8420	Alage_TMT8plex	Mudpit_Dutcher_Algae_TMT8plex_F: 20180116_rf_1533_Dutcher_Algae_TMT8plex_F01
CC-125-1	Tubulin beta-1/beta-2 chain OS=Chlamydomonas reinhardtii GN=TUBB1 PE=3 SV=1	sp|P04690|TBB_CHLRE	TRUE	TRUE	TRUE	aLTVPELTQQMWDAk	1	TMT6plex (+229), TMT6plex (+229)	2.498	0.630138	-0.01675	-0.3494	-0.3559	-0.06864	0.02165	-0.1759	-0.1618	-0.1296	216860	235580	164990	296240	314660	196960	267270	190880	0.00280245	0.374274	20.8449	730.406	2188.2	3	0.00145444	0.664368	Dutcher_Algae_TMT8plex_F-68566-8403_8403	Alage_TMT8plex	Mudpit_Dutcher_Algae_TMT8plex_F: 20180116_rf_1533_Dutcher_Algae_TMT8plex_F01
CC-125-1	Tubulin beta-1/beta-2 chain OS=Chlamydomonas reinhardtii GN=TUBB1 PE=3 SV=1	sp|P04690|TBB_CHLRE	TRUE	TRUE	TRUE	aLTVPELTQQMWDAk	0.87	TMT6plex (+229), TMT6plex (+229)	1.13339	0.520766	Value missing (-8.037945)	0.006748	Value missing (-7.8915486)	-0.7489	0.2575	-0.02118	-0.2702	0.585	0	134.65	0	86.526	163.02	100.22	114.5	140.67	0.0020905	0.943123	9.53059	730.408	2188.2	3	0.00532047	2.43031	Dutcher_Algae_TMT8plex_F-73396-13596_13596	Alage_TMT8plex	Mudpit_Dutcher_Algae_TMT8plex_F: 20180116_rf_1533_Dutcher_Algae_TMT8plex_F01
CC-125-1	Tubulin beta-1/beta-2 chain OS=Chlamydomonas reinhardtii GN=TUBB1 PE=3 SV=1	sp|P04690|TBB_CHLRE	TRUE	TRUE	TRUE	aLTVPELTQQMWDAk	1	TMT6plex (+229), TMT6plex (+229)	3.37932	0.651017	-0.03889	-0.2327	-0.2771	-0.1894	-0.04084	-0.1597	-0.03779	-0.1317	11270	13460	9147.2	14450	15954	10514	15260	10069	0.00292975	0.42464	16.6114	730.406	2188.2	3	0.000722014	0.329807	Dutcher_Algae_TMT8plex_F-68412-8239_8239	Alage_TMT8plex	Mudpit_Dutcher_Algae_TMT8plex_F: 20180116_rf_1533_Dutcher_Algae_TMT8plex_F01
CC-125-1	Tubulin beta-1/beta-2 chain OS=Chlamydomonas reinhardtii GN=TUBB1 PE=3 SV=1	sp|P04690|TBB_CHLRE	TRUE	TRUE	TRUE	aLTVPELTQQMWDAk	1	TMT6plex (+229), TMT6plex (+229)	2.45442	0.654909	-0.132	-0.2813	-0.3145	-0.1536	-0.2162	-0.0514	-0.1378	-0.06238	16360	20131	13761	22884	21951	17516	21993	16336	0.00293856	0.424075	17.2035	730.407	2188.2	3	0.00165836	0.757515	Dutcher_Algae_TMT8plex_F-68646-8488_8488	Alage_TMT8plex	Mudpit_Dutcher_Algae_TMT8plex_F: 20180116_rf_1533_Dutcher_Algae_TMT8plex_F01
CC-125-1	Tubulin beta-1/beta-2 chain OS=Chlamydomonas reinhardtii GN=TUBB1 PE=3 SV=1	sp|P04690|TBB_CHLRE	TRUE	TRUE	TRUE	aLTVPELTQQMWDAk	1	TMT6plex (+229), TMT6plex (+229)	1.96802	0.594141	-0.1486	-0.1428	-0.08326	-0.2062	-0.1535	0.1056	0.1139	-0.1552	867.92	1191.2	857.74	1189.6	1235.9	1044.9	1395.8	826.2	0.00272468	0.500113	13.0717	730.407	2188.2	3	0.00074283	0.339315	Dutcher_Algae_TMT8plex_F-81746-9099_9099	Alage_TMT8plex	Mudpit_Dutcher_Algae_TMT8plex_F: 20180116_rf_1533_Dutcher_Algae_TMT8plex_F01
CC-125-1	Tubulin beta-1/beta-2 chain OS=Chlamydomonas reinhardtii GN=TUBB1 PE=3 SV=1	sp|P04690|TBB_CHLRE	TRUE	TRUE	TRUE	aLTVPELTQQMWDAk	1	TMT6plex (+229), TMT6plex (+229)	2.56086	0.5758	-0.3655	-0.3507	-0.1394	-0.152	-0.05174	0.02135	-0.2818	0.1529	6631.3	9124.5	7288.4	10887	11714	8807.2	9592.7	9033.7	0.00292018	0.426931	16.1572	548.055	2188.19	4	0.00671691	3.0682	Dutcher_Algae_TMT8plex_F-68518-8352_8352	Alage_TMT8plex	Mudpit_Dutcher_Algae_TMT8plex_F: 20180116_rf_1533_Dutcher_Algae_TMT8plex_F01
CC-125-1	Tubulin beta-1/beta-2 chain OS=Chlamydomonas reinhardtii GN=TUBB1 PE=3 SV=1	sp|P04690|TBB_CHLRE	TRUE	TRUE	TRUE	aLTVPELTQQMWDAk	1	TMT6plex (+229), TMT6plex (+229)	1.79823	0.609814	-0.3066	0.2177	0.01524	-0.3777	0.3417	0.2324	-0.3943	-0.35	146.92	282.6	172.16	202.74	325.16	214.32	194.05	136.79	0.00230754	0.701327	10.7097	730.407	2188.2	3	0.00220767	1.00844	Dutcher_Algae_TMT8plex_F-86854-15148_15148	Alage_TMT8plex	Mudpit_Dutcher_Algae_TMT8plex_F: 20180116_rf_1533_Dutcher_Algae_TMT8plex_F01
CC-125-1	Tubulin beta-1/beta-2 chain OS=Chlamydomonas reinhardtii GN=TUBB1 PE=3 SV=1	sp|P04690|TBB_CHLRE	TRUE	TRUE	TRUE	aLTVPELTQQMWDAk	1	TMT6plex (+229), TMT6plex (+229)	2.0373	0.656403	-0.2003	-0.09103	0.0554	-0.2183	-0.2195	0.3599	0.4318	-0.2149	1240.2	1843.3	1388.5	1750.8	1760.9	1837.5	2548.5	1179.7	0.00280604	0.47514	13.726	730.407	2188.2	3	0.00239078	1.09208	Dutcher_Algae_TMT8plex_F-93918-8191_8191	Alage_TMT8plex	Mudpit_Dutcher_Algae_TMT8plex_F: 20180116_rf_1533_Dutcher_Algae_TMT8plex_F01
CC-125-1	Tubulin beta-1/beta-2 chain OS=Chlamydomonas reinhardtii GN=TUBB1 PE=3 SV=1	sp|P04690|TBB_CHLRE	TRUE	TRUE	TRUE	aLTVPELTQQMWDAk	1	TMT6plex (+229), TMT6plex (+229)	2.32998	0.589897	-0.1729	-0.3083	-0.1297	-0.1617	-0.03263	-0.007766	-0.04331	-0.1808	304390	379410	296650	435270	476940	344830	450520	288940	0.00273378	0.335244	21.5054	1095.1	2188.19	2	0.00583552	2.6656	Dutcher_Algae_TMT8plex_F-68502-8335_8335	Alage_TMT8plex	Mudpit_Dutcher_Algae_TMT8plex_F: 20180116_rf_1533_Dutcher_Algae_TMT8plex_F01
CC-125-1	Tubulin beta-1/beta-2 chain OS=Chlamydomonas reinhardtii GN=TUBB1 PE=3 SV=1	sp|P04690|TBB_CHLRE	TRUE	TRUE	TRUE	aLTVPELTQQMWDAk	1	TMT6plex (+229), TMT6plex (+229)	2.4719	0.684239	-0.1214	-0.17	-0.2333	-0.1723	0.1485	0.2181	-0.06523	-0.3729	2837.4	3736.9	2501.4	3900.4	4831.7	3609.9	4025.5	2293.9	0.00286941	0.441967	14.7595	730.406	2188.2	3	0.00163754	0.748008	Dutcher_Algae_TMT8plex_F-8226-9660_9660	Alage_TMT8plex	Mudpit_Dutcher_Algae_TMT8plex_F: 20180116_rf_1533_Dutcher_Algae_TMT8plex_F01
CC-125-1	Tubulin beta-1/beta-2 chain OS=Chlamydomonas reinhardtii GN=TUBB1 PE=3 SV=1	sp|P04690|TBB_CHLRE	TRUE	TRUE	TRUE	aLTVPELTQQMWDAk	1	TMT6plex (+229), TMT6plex (+229)	2.59334	0.657042	-0.1518	-0.214	-0.2105	-0.1877	0.02344	0.1487	-0.1119	-0.1396	702380	916410	640710	975230	1123800	872870	982180	677670	0.00263458	0.204211	22.7163	730.405	2188.19	3	0.00255307	1.16621	Dutcher_Algae_TMT8plex_F-68486-8318_8318	Alage_TMT8plex	Mudpit_Dutcher_Algae_TMT8plex_F: 20180116_rf_1533_Dutcher_Algae_TMT8plex_F01
CC-125-1	Tubulin beta-1/beta-2 chain OS=Chlamydomonas reinhardtii GN=TUBB1 PE=3 SV=1	sp|P04690|TBB_CHLRE	TRUE	TRUE	TRUE	aLTVPELTQQMWDAk	0.95	TMT6plex (+229), TMT6plex (+229)	1.31506	0.556878	0.06384	-0.6342	0.1058	-0.08664	-0.2047	-0.708	0.3332	-0.3536	107.48	93.36	104.53	136.18	128.51	63.966	172.07	75.972	0.00216133	0.844481	9.78473	730.407	2188.2	3	0.00348941	1.59392	Dutcher_Algae_TMT8plex_F-73334-13493_13493	Alage_TMT8plex	Mudpit_Dutcher_Algae_TMT8plex_F: 20180116_rf_1533_Dutcher_Algae_TMT8plex_F01
CC-125-1	Tubulin beta-1/beta-2 chain OS=Chlamydomonas reinhardtii GN=TUBB1 PE=3 SV=1	sp|P04690|TBB_CHLRE	TRUE	TRUE	TRUE	aLTVPELTQQMWDAk	1	TMT6plex (+229), TMT6plex (+229)	2.88263	0.626515	-0.07122	-0.1389	-0.1235	-0.03715	-0.1547	-0.1524	-0.1559	-0.2141	8916.9	11560	8160.7	12978	12007	8523.5	11386	7685.2	0.0029258	0.426931	16.3095	548.056	2188.19	4	0.00256651	1.17235	Dutcher_Algae_TMT8plex_F-68438-8267_8267	Alage_TMT8plex	Mudpit_Dutcher_Algae_TMT8plex_F: 20180116_rf_1533_Dutcher_Algae_TMT8plex_F01
CC-125-1	Tubulin beta-1/beta-2 chain OS=Chlamydomonas reinhardtii GN=TUBB1 PE=3 SV=1	sp|P04690|TBB_CHLRE	TRUE	TRUE	TRUE	aLTVPELTQQMWDAk	1	TMT6plex (+229), TMT6plex (+229)	1.94096	0.606771	-0.7704	-0.5324	2.263	-0.3318	-1.026	0.04042	0.9521	0.9063	294.3	495.15	2134.4	557.29	466.74	524.4	1242.7	873.62	0.00266697	0.521103	12.6858	730.408	2188.2	3	0.00367252	1.67756	Dutcher_Algae_TMT8plex_F-105668-7963_7963	Alage_TMT8plex	Mudpit_Dutcher_Algae_TMT8plex_F: 20180116_rf_1533_Dutcher_Algae_TMT8plex_F01
CC-125-1	Tubulin beta-1/beta-2 chain OS=Chlamydomonas reinhardtii GN=TUBB1 PE=3 SV=1	sp|P04690|TBB_CHLRE	TRUE	TRUE	TRUE	aLTVPELTQQMWDAk	1	TMT6plex (+229), TMT6plex (+229)	2.59645	0.637444	-0.1047	-0.2939	-0.3191	-0.231	-0.04511	-0.1408	-0.1008	-0.1506	24249	29055	19991	31602	35790	23957	32969	22367	0.00293558	0.41498	17.747	1095.1	2188.19	2	0.00314997	1.43887	Dutcher_Algae_TMT8plex_F-68422-8250_8250	Alage_TMT8plex	Mudpit_Dutcher_Algae_TMT8plex_F: 20180116_rf_1533_Dutcher_Algae_TMT8plex_F01
CC-125-1	Tubulin beta-1/beta-2 chain OS=Chlamydomonas reinhardtii GN=TUBB1 PE=3 SV=1	sp|P04690|TBB_CHLRE	TRUE	TRUE	TRUE	aLTVPELTQQMWDAk	1	TMT6plex (+229), TMT6plex (+229)	2.35566	0.669372	-0.05188	-0.2013	-0.2587	-0.1993	-0.09852	-0.1929	0.05169	-0.02962	1992.3	2457.1	1649.9	2562.4	2739.9	1834.3	2881.4	1920.2	0.00283494	0.463731	14.1387	730.406	2188.2	3	0.00163754	0.748008	Dutcher_Algae_TMT8plex_F-81314-8640_8640	Alage_TMT8plex	Mudpit_Dutcher_Algae_TMT8plex_F: 20180116_rf_1533_Dutcher_Algae_TMT8plex_F01
CC-125-1	Tubulin beta-1/beta-2 chain OS=Chlamydomonas reinhardtii GN=TUBB1 PE=3 SV=1	sp|P04690|TBB_CHLRE	TRUE	TRUE	TRUE	aLTVPELTQQMWDAk	1	TMT6plex (+229), TMT6plex (+229)	2.67599	0.674295	-0.196	-0.2741	-0.1503	-0.1754	0.04423	0.06663	-0.02664	-0.141	4149.5	5377.5	4051.8	5981.1	6951	5028.5	6327.4	4118.8	0.00289556	0.433402	15.3576	730.406	2188.2	3	0.00108822	0.497087	Dutcher_Algae_TMT8plex_F-8148-9577_9577	Alage_TMT8plex	Mudpit_Dutcher_Algae_TMT8plex_F: 20180116_rf_1533_Dutcher_Algae_TMT8plex_F01
CC-125-1	Tubulin beta-1/beta-2 chain OS=Chlamydomonas reinhardtii GN=TUBB1 PE=3 SV=1	sp|P04690|TBB_CHLRE	TRUE	TRUE	TRUE	aLTVPELTQQMWDAk	0.97	TMT6plex (+229), TMT6plex (+229)	1.43144	0.618805	-0.2471	-0.09998	-0.2128	-0.2304	0.6285	-0.04809	-0.1192	-0.1722	70.844	106.43	68.868	102.35	181.91	82.073	108.44	70.955	0.00212359	0.894198	9.62912	730.408	2188.2	3	0.00367252	1.67756	Dutcher_Algae_TMT8plex_F-86136-13983_13983	Alage_TMT8plex	Mudpit_Dutcher_Algae_TMT8plex_F: 20180116_rf_1533_Dutcher_Algae_TMT8plex_F01
CC-125-1	Tubulin beta-1/beta-2 chain OS=Chlamydomonas reinhardtii GN=TUBB1 PE=3 SV=1	sp|P04690|TBB_CHLRE	TRUE	TRUE	TRUE	aLTVPELTQQMWDAk	1	TMT6plex (+229), TMT6plex (+229)	2.1886	0.639328	-0.2749	-0.07169	0.08526	-0.1542	-0.1408	-0.1505	-0.06012	-0.2002	603.41	942.92	723.86	936.6	949.69	664.01	944.88	603.1	0.00266697	0.521103	12.6367	730.407	2188.2	3	0.00239078	1.09208	Dutcher_Algae_TMT8plex_F-69458-9350_9350	Alage_TMT8plex	Mudpit_Dutcher_Algae_TMT8plex_F: 20180116_rf_1533_Dutcher_Algae_TMT8plex_F01
CC-125-1	Tubulin beta-1/beta-2 chain OS=Chlamydomonas reinhardtii GN=TUBB1 PE=3 SV=1	sp|P04690|TBB_CHLRE	TRUE	TRUE	TRUE	aLTVPELTQQMWDAk	1	TMT6plex (+229), TMT6plex (+229)	2.05701	0.582963	-0.06673	-0.1846	-0.1533	-0.1381	-0.1568	0.1093	-0.07453	-0.4541	1380.2	1733.2	1235.3	1868.8	1849	1569.6	1852.7	1016.6	0.00278887	0.47514	13.6103	1095.11	2188.2	2	0.00368596	1.6837	Dutcher_Algae_TMT8plex_F-93760-8023_8023	Alage_TMT8plex	Mudpit_Dutcher_Algae_TMT8plex_F: 20180116_rf_1533_Dutcher_Algae_TMT8plex_F01
CC-125-1	Tubulin beta-1/beta-2 chain OS=Chlamydomonas reinhardtii GN=TUBB1 PE=3 SV=1	sp|P04690|TBB_CHLRE	TRUE	TRUE	TRUE	aLTVPELTQQMWDAk	1	TMT6plex (+229), TMT6plex (+229)	2.80263	0.621226	-0.278	-0.1761	-0.05405	-0.1153	-0.2728	0.09446	-0.03795	-0.3276	4405.7	6445.3	4830.6	7012.3	6343.5	5743.3	6984.4	4081.2	0.00289556	0.433402	15.4845	730.408	2188.2	3	0.00550357	2.51395	Dutcher_Algae_TMT8plex_F-93746-8009_8009	Alage_TMT8plex	Mudpit_Dutcher_Algae_TMT8plex_F: 20180116_rf_1533_Dutcher_Algae_TMT8plex_F01
CC-125-1	Tubulin beta-1/beta-2 chain OS=Chlamydomonas reinhardtii GN=TUBB1 PE=3 SV=1	sp|P04690|TBB_CHLRE	TRUE	TRUE	TRUE	aLTVPELTQQMWDAk	1	TMT6plex (+229), TMT6plex (+229)	2.50272	0.580986	0.1313	0.224	-0.2174	-0.4093	-0.3777	-0.07397	0.1039	-0.4629	590.9	851.34	445.98	591.3	595.48	515.93	774.31	374.2	0.00260084	0.545752	12.2105	548.056	2188.2	4	0.00061339	0.280189	Dutcher_Algae_TMT8plex_F-93688-7947_7947	Alage_TMT8plex	Mudpit_Dutcher_Algae_TMT8plex_F: 20180116_rf_1533_Dutcher_Algae_TMT8plex_F01
CC-125-1	Tubulin beta-1/beta-2 chain OS=Chlamydomonas reinhardtii GN=TUBB1 PE=3 SV=1	sp|P04690|TBB_CHLRE	TRUE	TRUE	TRUE	aLTVPELTQQMWDAk	1	TMT6plex (+229), TMT6plex (+229)	2.35112	0.645674	-0.4591	-0.4057	1.031	-0.2566	-0.5081	-0.03479	0.3882	0.2068	1459.8	2105.3	3724.5	2375.6	2156.7	1985.9	3450.7	2190.3	0.00283494	0.45586	14.2474	730.407	2188.2	3	0.00165836	0.757515	Dutcher_Algae_TMT8plex_F-93832-8100_8100	Alage_TMT8plex	Mudpit_Dutcher_Algae_TMT8plex_F: 20180116_rf_1533_Dutcher_Algae_TMT8plex_F01
CC-125-1	Tubulin beta-1/beta-2 chain OS=Chlamydomonas reinhardtii GN=TUBB1 PE=3 SV=1	sp|P04690|TBB_CHLRE	TRUE	TRUE	TRUE	aLTVPELTQQMWDAk	1	TMT6plex (+229), TMT6plex (+229)	2.00342	0.638537	-1.159	-0.9597	3.049	-0.2242	Value missing (-10.050523)	-0.06719	1.2	0.8986	135.59	230.75	2168.5	351.64	131.49	287.85	860.12	512.43	0.00260084	0.545752	12.1918	730.407	2188.2	3	0.000925935	0.422955	Dutcher_Algae_TMT8plex_F-19276-8135_8135	Alage_TMT8plex	Mudpit_Dutcher_Algae_TMT8plex_F: 20180116_rf_1533_Dutcher_Algae_TMT8plex_F01
CC-125-1	Tubulin beta-1/beta-2 chain OS=Chlamydomonas reinhardtii GN=TUBB1 PE=3 SV=1	sp|P04690|TBB_CHLRE	TRUE	TRUE	TRUE	aLTVPELTQQMWDAk	1	TMT6plex (+229), TMT6plex (+229)	2.38294	0.664155	-0.1473	-0.05498	-0.7173	-0.5947	0.03583	0.1944	-0.1441	-0.3696	22923	33058	15064	24367	36526	29235	31345	18914	0.00293558	0.415912	17.6898	730.407	2188.2	3	0.00330631	1.51028	Dutcher_Algae_TMT8plex_F-105494-7779_7779	Alage_TMT8plex	Mudpit_Dutcher_Algae_TMT8plex_F: 20180116_rf_1533_Dutcher_Algae_TMT8plex_F01
CC-125-1	Tubulin beta-1/beta-2 chain OS=Chlamydomonas reinhardtii GN=TUBB1 PE=3 SV=1	sp|P04690|TBB_CHLRE	TRUE	TRUE	TRUE	aLTVPELTQQMWDAk	1	TMT6plex (+229), TMT6plex (+229)	2.86209	0.660341	-0.1971	-0.2603	0.06205	-0.2361	-0.1405	-0.1509	-0.1283	-0.05773	1634.7	2132.2	1834.6	2265	2436.8	1711.5	2318.3	1710.7	0.00282075	0.463731	13.9697	730.405	2188.19	3	0.00529965	2.42082	Dutcher_Algae_TMT8plex_F-81468-8804_8804	Alage_TMT8plex	Mudpit_Dutcher_Algae_TMT8plex_F: 20180116_rf_1533_Dutcher_Algae_TMT8plex_F01
CC-125-1	Tubulin beta-1/beta-2 chain OS=Chlamydomonas reinhardtii GN=TUBB1 PE=3 SV=1	sp|P04690|TBB_CHLRE	TRUE	TRUE	TRUE	aLTVPELTQQMWDAk	1	TMT6plex (+229), TMT6plex (+229)	2.51482	0.645744	-0.01869	-0.1784	-0.3398	-0.149	-0.1805	0.005927	-0.1424	-0.01329	19757	24059	15195	25703	25084	20356	24524	18886	0.00293806	0.42056	17.4051	1095.1	2188.19	2	0.00412654	1.88495	Dutcher_Algae_TMT8plex_F-93668-7926_7926	Alage_TMT8plex	Mudpit_Dutcher_Algae_TMT8plex_F: 20180116_rf_1533_Dutcher_Algae_TMT8plex_F01
CC-125-1	Tubulin beta-1/beta-2 chain OS=Chlamydomonas reinhardtii GN=TUBB1 PE=3 SV=1	sp|P04690|TBB_CHLRE	TRUE	TRUE	TRUE	aLTVPELTQQMWDAk	1	TMT6plex (+229), TMT6plex (+229)	2.70971	0.675374	-0.1137	-0.1322	-0.2052	-0.196	-0.1597	-0.008039	-0.1592	-0.008769	61588	82517	54955	83036	84944	67122	80814	63041	0.0029075	0.408966	19.1408	730.406	2188.2	3	0.000905119	0.413447	Dutcher_Algae_TMT8plex_F-93666-7924_7924	Alage_TMT8plex	Mudpit_Dutcher_Algae_TMT8plex_F: 20180116_rf_1533_Dutcher_Algae_TMT8plex_F01
CC-125-1	Tubulin beta-1/beta-2 chain OS=Chlamydomonas reinhardtii GN=TUBB1 PE=3 SV=1	sp|P04690|TBB_CHLRE	TRUE	TRUE	TRUE	aLTVPELTQQMWDAk	1	TMT6plex (+229), TMT6plex (+229)	2.46452	0.546208	-0.0827	0.103	-0.5155	-0.4825	-0.1516	-0.1398	-0.1253	-0.5214	659.55	1011.4	472.39	725.06	889.06	640.11	867.5	467.79	0.00263491	0.532429	12.485	548.057	2188.2	4	0.00158388	0.723493	Dutcher_Algae_TMT8plex_F-105464-7747_7747	Alage_TMT8plex	Mudpit_Dutcher_Algae_TMT8plex_F: 20180116_rf_1533_Dutcher_Algae_TMT8plex_F01
CC-125-1	Tubulin beta-1/beta-2 chain OS=Chlamydomonas reinhardtii GN=TUBB1 PE=3 SV=1	sp|P04690|TBB_CHLRE	TRUE	TRUE	TRUE	aLTVPELTQQMWDAk	1	TMT6plex (+229), TMT6plex (+229)	1.88426	0.622027	-0.2395	-0.5544	-0.1333	-0.008503	-0.1581	0.3051	-0.16	0.03191	314.89	348.93	319.71	519.7	475.16	462.71	449.79	362.36	0.00249365	0.592245	11.6677	730.407	2188.2	3	0.0029401	1.343	Dutcher_Algae_TMT8plex_F-73770-14806_14806	Alage_TMT8plex	Mudpit_Dutcher_Algae_TMT8plex_F: 20180116_rf_1533_Dutcher_Algae_TMT8plex_F01
CC-125-1	Tubulin beta-1/beta-2 chain OS=Chlamydomonas reinhardtii GN=TUBB1 PE=3 SV=1	sp|P04690|TBB_CHLRE	TRUE	TRUE	TRUE	aLTVPELTQQMWDAk	1	TMT6plex (+229), TMT6plex (+229)	2.19602	0.5266	-0.09827	-0.4108	0.02105	-0.09492	-0.2408	-0.2202	-0.009713	-0.1931	963.17	1067.4	985.7	1363.6	1253.7	897.25	1373.8	858.63	0.00272468	0.500113	13.0973	730.406	2188.2	3	0.000538908	0.246166	Dutcher_Algae_TMT8plex_F-69268-9148_9148	Alage_TMT8plex	Mudpit_Dutcher_Algae_TMT8plex_F: 20180116_rf_1533_Dutcher_Algae_TMT8plex_F01
CC-125-1	Tubulin beta-1/beta-2 chain OS=Chlamydomonas reinhardtii GN=TUBB1 PE=3 SV=1	sp|P04690|TBB_CHLRE	TRUE	TRUE	TRUE	aLTVPELTQQMWDAk	1	TMT6plex (+229), TMT6plex (+229)	2.99387	0.68171	0.1334	-0.1006	-0.3425	-0.2926	0.1471	0.1843	-0.1908	-0.2573	16045	18483	11185	17115	22832	16748	17602	11748	0.00293566	0.419859	17.0075	1095.11	2188.2	2	0.00319768	1.46066	Dutcher_Algae_TMT8plex_F-105446-7728_7728	Alage_TMT8plex	Mudpit_Dutcher_Algae_TMT8plex_F: 20180116_rf_1533_Dutcher_Algae_TMT8plex_F01
CC-125-1	Tubulin beta-1/beta-2 chain OS=Chlamydomonas reinhardtii GN=TUBB1 PE=3 SV=1	sp|P04690|TBB_CHLRE	TRUE	TRUE	TRUE	aLTVPELTQQMWDAk	0.92	TMT6plex (+229), TMT6plex (+229)	1.15416	0.505006	Value missing (-7.8832974)	-0.6865	-0.09812	-0.1893	-0.5939	0.02536	-0.102	0.3116	0	77.122	74.772	110.48	85.953	92.457	111	104.95	0.00205434	0.998174	9.35918	730.407	2188.2	3	0.0029401	1.343	Dutcher_Algae_TMT8plex_F-86226-14169_14169	Alage_TMT8plex	Mudpit_Dutcher_Algae_TMT8plex_F: 20180116_rf_1533_Dutcher_Algae_TMT8plex_F01
CC-125-1	Tubulin beta-1/beta-2 chain OS=Chlamydomonas reinhardtii GN=TUBB1 PE=3 SV=1	sp|P04690|TBB_CHLRE	TRUE	TRUE	TRUE	aLTVPELTQQMWDAk	1	TMT6plex (+229), TMT6plex (+229)	3.1378	0.629023	-0.2139	-0.07863	-0.3367	-0.1935	-0.005252	-0.09788	-0.02507	-0.2793	1325.3	1978.9	1159.9	1922.1	2166.1	1452.8	2046.6	1211.5	0.00278887	0.47514	13.6951	548.057	2188.2	4	0.000851454	0.388933	Dutcher_Algae_TMT8plex_F-93604-7858_7858	Alage_TMT8plex	Mudpit_Dutcher_Algae_TMT8plex_F: 20180116_rf_1533_Dutcher_Algae_TMT8plex_F01
CC-125-1	Tubulin beta-1/beta-2 chain OS=Chlamydomonas reinhardtii GN=TUBB1 PE=3 SV=1	sp|P04690|TBB_CHLRE	TRUE	TRUE	TRUE	aLTVPELTQQMWDAk	1	TMT6plex (+229), TMT6plex (+229)	2.51544	0.572615	-0.06777	-0.1935	-0.1872	-0.1517	0.002907	0.06529	-0.1396	-0.2054	6980	8705.1	6119.1	9370.3	10398	7726.8	9038	6069.6	0.00291571	0.427577	15.9749	1095.1	2188.19	2	0.00339411	1.55039	Dutcher_Algae_TMT8plex_F-93590-7843_7843	Alage_TMT8plex	Mudpit_Dutcher_Algae_TMT8plex_F: 20180116_rf_1533_Dutcher_Algae_TMT8plex_F01
CC-125-1	Tubulin beta-1/beta-2 chain OS=Chlamydomonas reinhardtii GN=TUBB1 PE=3 SV=1	sp|P04690|TBB_CHLRE	TRUE	TRUE	TRUE	aLTVPELTQQMWDAk	1	TMT6plex (+229), TMT6plex (+229)	3.11961	0.66243	-0.1137	-0.2438	-0.3138	-0.2079	-0.1087	-0.0341	-0.06282	-0.1776	20930	26113	17411	27914	29795	22360	29294	19104	0.00293751	0.415912	17.5576	730.406	2188.2	3	0.00108822	0.497087	Dutcher_Algae_TMT8plex_F-93586-7839_7839	Alage_TMT8plex	Mudpit_Dutcher_Algae_TMT8plex_F: 20180116_rf_1533_Dutcher_Algae_TMT8plex_F01
CC-125-1	Tubulin beta-1/beta-2 chain OS=Chlamydomonas reinhardtii GN=TUBB1 PE=3 SV=1	sp|P04690|TBB_CHLRE	TRUE	TRUE	TRUE	aLTVPELTQQMWDAk	1	TMT6plex (+229), TMT6plex (+229)	2.57664	0.608655	-0.1281	-0.1305	-0.4582	-0.2038	0.0333	0.04809	-0.1644	-0.1609	2195.6	2974.9	1681	2975.8	3461.3	2505.6	2922	2049.6	0.00284728	0.45586	14.3419	730.408	2188.2	3	0.0064191	2.93215	Dutcher_Algae_TMT8plex_F-105414-7694_7694	Alage_TMT8plex	Mudpit_Dutcher_Algae_TMT8plex_F: 20180116_rf_1533_Dutcher_Algae_TMT8plex_F01
CC-125-1	Tubulin beta-1/beta-2 chain OS=Chlamydomonas reinhardtii GN=TUBB1 PE=3 SV=1	sp|P04690|TBB_CHLRE	TRUE	TRUE	TRUE	aLTVPELTQQMWDAk	1	TMT6plex (+229), TMT6plex (+229)	2.26778	0.642667	-0.2525	-0.3261	-0.135	-0.1564	-0.0922	-0.0004988	-0.05472	-0.2416	1579.1	2055	1615.5	2393.2	2512.4	1897.6	2445.9	1519.7	0.00282075	0.463731	13.9674	730.407	2188.2	3	0.00110904	0.506595	Dutcher_Algae_TMT8plex_F-19148-7999_7999	Alage_TMT8plex	Mudpit_Dutcher_Algae_TMT8plex_F: 20180116_rf_1533_Dutcher_Algae_TMT8plex_F01
CC-125-1	Tubulin beta-1/beta-2 chain OS=Chlamydomonas reinhardtii GN=TUBB1 PE=3 SV=1	sp|P04690|TBB_CHLRE	TRUE	TRUE	TRUE	aLTVPELTQQMWDAk	0.99	TMT6plex (+229), TMT6plex (+229)	1.75702	0.548513	-0.009334	0.4543	-0.613	-0.1432	-0.1481	0.1067	-0.6488	-0.4372	185.85	340.81	119.38	245.82	238.02	202.51	166.17	132.58	0.00230754	0.701327	10.6717	730.406	2188.2	3	0.000193513	0.0883944	Dutcher_Algae_TMT8plex_F-59232-8404_8404	Alage_TMT8plex	Mudpit_Dutcher_Algae_TMT8plex_F: 20180116_rf_1533_Dutcher_Algae_TMT8plex_F01
CC-125-1	Tubulin beta-1/beta-2 chain OS=Chlamydomonas reinhardtii GN=TUBB1 PE=3 SV=1	sp|P04690|TBB_CHLRE	TRUE	TRUE	TRUE	aLTVPELTQQMWDAk	0.97	TMT6plex (+229), TMT6plex (+229)	1.56417	0.491638	-0.4815	-0.06774	0.4449	-0.3463	0.1249	0.02573	-0.2236	Value missing (-7.82642)	66.819	120.09	116.87	105.08	146.06	93.96	109.56	0	0.00212359	0.943123	9.56689	730.407	2188.2	3	0.0029401	1.343	Dutcher_Algae_TMT8plex_F-86116-13936_13936	Alage_TMT8plex	Mudpit_Dutcher_Algae_TMT8plex_F: 20180116_rf_1533_Dutcher_Algae_TMT8plex_F01
CC-125-1	Tubulin beta-1/beta-2 chain OS=Chlamydomonas reinhardtii GN=TUBB1 PE=3 SV=1	sp|P04690|TBB_CHLRE	TRUE	TRUE	TRUE	aLTVPELTQQMWDAk	0.99	TMT6plex (+229), TMT6plex (+229)	1.68118	0.534967	-0.1539	-0.3369	-0.1374	-0.114	0.001576	-0.2862	0.1347	-0.5186	370.47	449.94	354.84	539.11	586.25	340.71	608.86	274.15	0.00253103	0.573286	11.7831	1095.11	2188.2	2	0.000512136	0.233937	Dutcher_Algae_TMT8plex_F-19110-7957_7957	Alage_TMT8plex	Mudpit_Dutcher_Algae_TMT8plex_F: 20180116_rf_1533_Dutcher_Algae_TMT8plex_F01
CC-125-1	Tubulin beta-1/beta-2 chain OS=Chlamydomonas reinhardtii GN=TUBB1 PE=3 SV=1	sp|P04690|TBB_CHLRE	TRUE	TRUE	TRUE	aLTVPELTQQMWDAk	1	TMT6plex (+229), TMT6plex (+229)	2.13213	0.646507	-0.132	-0.5365	-0.1098	-0.1594	-0.2876	0.1845	-0.06156	-0.7752	557.35	581.22	535.31	771.56	717.17	696.2	785.11	347.7	0.00260084	0.545752	12.2853	730.407	2188.2	3	0.00348941	1.59392	Dutcher_Algae_TMT8plex_F-19088-7933_7933	Alage_TMT8plex	Mudpit_Dutcher_Algae_TMT8plex_F: 20180116_rf_1533_Dutcher_Algae_TMT8plex_F01
CC-125-1	Tubulin beta-1/beta-2 chain OS=Chlamydomonas reinhardtii GN=TUBB1 PE=3 SV=1	sp|P04690|TBB_CHLRE	TRUE	TRUE	TRUE	aLTVPELTQQMWDAk	1	TMT6plex (+229), TMT6plex (+229)	2.84566	0.652491	-0.03242	-0.2738	-0.1659	-0.1713	-0.109	-0.1255	-0.09235	-0.183	33637	38865	29206	43410	45411	31919	43639	28870	0.00293005	0.41807	18.1701	1095.11	2188.2	2	0.00144099	0.658226	Dutcher_Algae_TMT8plex_F-80888-8188_8188	Alage_TMT8plex	Mudpit_Dutcher_Algae_TMT8plex_F: 20180116_rf_1533_Dutcher_Algae_TMT8plex_F01
CC-125-1	Tubulin beta-1/beta-2 chain OS=Chlamydomonas reinhardtii GN=TUBB1 PE=3 SV=1	sp|P04690|TBB_CHLRE	TRUE	TRUE	TRUE	aLTVPELTQQMWDAk	0.94	TMT6plex (+229), TMT6plex (+229)	1.37995	0.425242	-0.1659	-0.9038	-0.3372	-0.08797	-0.1255	-0.4037	0.3025	0.3285	96.574	82.798	81.857	142.76	140.99	83.857	177.95	127.93	0.00216133	0.844481	9.86838	730.407	2188.2	3	0.000925935	0.422955	Dutcher_Algae_TMT8plex_F-86064-13828_13828	Alage_TMT8plex	Mudpit_Dutcher_Algae_TMT8plex_F: 20180116_rf_1533_Dutcher_Algae_TMT8plex_F01
CC-125-1	Tubulin beta-1/beta-2 chain OS=Chlamydomonas reinhardtii GN=TUBB1 PE=3 SV=1	sp|P04690|TBB_CHLRE	TRUE	TRUE	TRUE	aLTVPELTQQMWDAk	0.94	TMT6plex (+229), TMT6plex (+229)	1.41301	0.600502	-0.2883	-0.01728	-0.2741	0.3631	0.2329	0.0623	-0.2844	Value missing (-7.763161)	72.99	119.23	69.91	161.75	147.48	92.239	101.39	0	0.00212359	0.894198	9.57929	730.409	2188.2	3	0.0066022	3.01579	Dutcher_Algae_TMT8plex_F-86042-13786_13786	Alage_TMT8plex	Mudpit_Dutcher_Algae_TMT8plex_F: 20180116_rf_1533_Dutcher_Algae_TMT8plex_F01
CC-125-1	Tubulin beta-1/beta-2 chain OS=Chlamydomonas reinhardtii GN=TUBB1 PE=3 SV=1	sp|P04690|TBB_CHLRE	TRUE	TRUE	TRUE	aLTVPELTQQMWDAk	0.99	TMT6plex (+229), TMT6plex (+229)	1.6049	0.593345	-1.016	-0.2836	-0.007741	0.2034	0.01894	-1.112	-0.5519	0.598	57.684	129.58	106.69	188.75	167.88	56.806	110.32	164.52	0.00216133	0.844481	9.93993	730.407	2188.2	3	0.0029401	1.343	Dutcher_Algae_TMT8plex_F-86010-13733_13733	Alage_TMT8plex	Mudpit_Dutcher_Algae_TMT8plex_F: 20180116_rf_1533_Dutcher_Algae_TMT8plex_F01
CC-125-1	Tubulin beta-1/beta-2 chain OS=Chlamydomonas reinhardtii GN=TUBB1 PE=3 SV=1	sp|P04690|TBB_CHLRE	TRUE	TRUE	TRUE	aLTVPELTQQMWDAk	1	TMT6plex (+229), TMT6plex (+229)	2.90129	0.654428	-0.4962	-0.1899	-0.1015	0.04986	-0.407	0.1651	0.1711	-0.6082	1569.2	2664.6	1925.7	3243.3	2402.9	2493.1	3310.6	1408.1	0.00283494	0.45586	14.215	730.407	2188.2	3	0.00184146	0.841155	Dutcher_Algae_TMT8plex_F-68046-7850_7850	Alage_TMT8plex	Mudpit_Dutcher_Algae_TMT8plex_F: 20180116_rf_1533_Dutcher_Algae_TMT8plex_F01
CC-125-1	Tubulin beta-1/beta-2 chain OS=Chlamydomonas reinhardtii GN=TUBB1 PE=3 SV=1	sp|P04690|TBB_CHLRE	TRUE	TRUE	TRUE	aLTVPELTQQMWDAk	1	TMT6plex (+229), TMT6plex (+229)	2.0046	0.528163	-0.3563	-0.3713	0.8781	-0.1877	-0.4664	-0.1037	0.1167	0.2855	1580.8	2152.1	3394.3	2512.5	2209	1913.4	2907.7	2326.5	0.00283494	0.45586	14.2134	1095.11	2188.2	2	0.00368596	1.6837	Dutcher_Algae_TMT8plex_F-81234-8555_8555	Alage_TMT8plex	Mudpit_Dutcher_Algae_TMT8plex_F: 20180116_rf_1533_Dutcher_Algae_TMT8plex_F01
CC-125-1	Tubulin beta-1/beta-2 chain OS=Chlamydomonas reinhardtii GN=TUBB1 PE=3 SV=1	sp|P04690|TBB_CHLRE	TRUE	TRUE	TRUE	aLTVPELTQQmWDAk	1	TMT6plex (+229), Oxidation (+16), TMT6plex (+229)	2.33116	0.601907	-0.5369	-0.5288	0.2108	-0.1785	-0.513	0.06223	0.05474	-0.1129	423.56	589.33	656.75	765.62	629.31	646.37	847.03	540.21	0.00260084	0.545752	12.3158	735.738	2204.19	3	0.000599944	0.272059	Dutcher_Algae_TMT8plex_F-39252-6768_6768	Alage_TMT8plex	Mudpit_Dutcher_Algae_TMT8plex_F: 20180116_rf_1533_Dutcher_Algae_TMT8plex_F01
CC-125-1	Tubulin beta-1/beta-2 chain OS=Chlamydomonas reinhardtii GN=TUBB1 PE=3 SV=1	sp|P04690|TBB_CHLRE	TRUE	TRUE	TRUE	aLTVPELTQQmWDAk	1	TMT6plex (+229), Oxidation (+16), TMT6plex (+229)	2.58665	0.58511	-0.1258	-0.2877	-0.2154	-0.1483	-0.1431	-0.05889	-0.1416	-0.2006	1954.2	2383.8	1745.9	2731.5	2747.4	2068.2	2615.6	1768.7	0.00283494	0.463731	14.1369	552.055	2204.19	4	0.00134581	0.610291	Dutcher_Algae_TMT8plex_F-66914-6647_6647	Alage_TMT8plex	Mudpit_Dutcher_Algae_TMT8plex_F: 20180116_rf_1533_Dutcher_Algae_TMT8plex_F01
CC-125-1	Tubulin beta-1/beta-2 chain OS=Chlamydomonas reinhardtii GN=TUBB1 PE=3 SV=1	sp|P04690|TBB_CHLRE	TRUE	TRUE	TRUE	aLTVPELTQQmWDAk	1	TMT6plex (+229), Oxidation (+16), TMT6plex (+229)	2.64257	0.618083	-0.2519	-0.3482	-0.07722	-0.09076	-0.228	-0.1339	-0.1574	0.03694	5619.5	7186.1	5966	8893.9	8177.9	6194.3	8095.3	6519.4	0.00290903	0.428922	15.7898	735.738	2204.19	3	0.000132478	0.0600754	Dutcher_Algae_TMT8plex_F-92390-6568_6568	Alage_TMT8plex	Mudpit_Dutcher_Algae_TMT8plex_F: 20180116_rf_1533_Dutcher_Algae_TMT8plex_F01
CC-125-1	Tubulin beta-1/beta-2 chain OS=Chlamydomonas reinhardtii GN=TUBB1 PE=3 SV=1	sp|P04690|TBB_CHLRE	TRUE	TRUE	TRUE	aLTVPELTQQmWDAk	1	TMT6plex (+229), Oxidation (+16), TMT6plex (+229)	2.39304	0.608195	-0.09978	-0.165	-0.2449	-0.1925	-0.1578	-0.05576	-0.1336	-0.0818	3008.2	3908.8	2592.6	4021.9	4110.7	3140.9	3975.3	2901.1	0.00286941	0.441967	14.7555	1103.1	2204.19	2	0.00534724	2.42484	Dutcher_Algae_TMT8plex_F-80210-7467_7467	Alage_TMT8plex	Mudpit_Dutcher_Algae_TMT8plex_F: 20180116_rf_1533_Dutcher_Algae_TMT8plex_F01
CC-125-1	Tubulin beta-1/beta-2 chain OS=Chlamydomonas reinhardtii GN=TUBB1 PE=3 SV=1	sp|P04690|TBB_CHLRE	TRUE	TRUE	TRUE	aLTVPELTQQmWDAk	1	TMT6plex (+229), Oxidation (+16), TMT6plex (+229)	2.81593	0.622278	-0.1188	-0.1969	-0.1963	-0.2349	-0.1428	-0.1486	-0.0689	-0.04464	8182.8	10562	7368.5	10764	11458	8129.4	11435	8182.2	0.00292018	0.426931	16.2153	735.738	2204.19	3	0.000966155	0.438126	Dutcher_Algae_TMT8plex_F-67990-7791_7791	Alage_TMT8plex	Mudpit_Dutcher_Algae_TMT8plex_F: 20180116_rf_1533_Dutcher_Algae_TMT8plex_F01
CC-125-1	Tubulin beta-1/beta-2 chain OS=Chlamydomonas reinhardtii GN=TUBB1 PE=3 SV=1	sp|P04690|TBB_CHLRE	TRUE	TRUE	TRUE	aLTVPELTQQmWDAk	1	TMT6plex (+229), Oxidation (+16), TMT6plex (+229)	2.35383	0.62748	-0.2197	-0.1301	-0.1612	-0.07112	-0.265	0.1632	0.1542	-0.2311	838.26	1221.2	824.65	1321.4	1162.3	1099.7	1450.1	794.81	0.00272468	0.500113	13.0889	735.737	2204.19	3	0.00133237	0.604193	Dutcher_Algae_TMT8plex_F-48868-7026_7026	Alage_TMT8plex	Mudpit_Dutcher_Algae_TMT8plex_F: 20180116_rf_1533_Dutcher_Algae_TMT8plex_F01
CC-125-1	Tubulin beta-1/beta-2 chain OS=Chlamydomonas reinhardtii GN=TUBB1 PE=3 SV=1	sp|P04690|TBB_CHLRE	TRUE	TRUE	TRUE	aLTVPELTQQmWDAk	1	TMT6plex (+229), Oxidation (+16), TMT6plex (+229)	2.84875	0.697703	-0.4151	-0.2268	-0.0837	-0.1506	-0.01674	-0.1408	-0.06133	-0.2571	30696	47709	36162	52399	57536	37543	53132	32675	0.00292779	0.421524	18.4081	735.739	2204.19	3	0.00269595	1.22254	Dutcher_Algae_TMT8plex_F-66886-6618_6618	Alage_TMT8plex	Mudpit_Dutcher_Algae_TMT8plex_F: 20180116_rf_1533_Dutcher_Algae_TMT8plex_F01
CC-125-1	Tubulin beta-1/beta-2 chain OS=Chlamydomonas reinhardtii GN=TUBB1 PE=3 SV=1	sp|P04690|TBB_CHLRE	TRUE	TRUE	TRUE	aLTVPELTQQmWDAk	1	TMT6plex (+229), Oxidation (+16), TMT6plex (+229)	2.63351	0.637935	-0.1121	-0.3527	-0.2022	0.04237	-0.1838	-0.1179	-0.1463	-0.1451	11337	13140	10124	17812	15371	11432	14959	10551	0.00292975	0.42464	16.6762	735.738	2204.19	3	0.00159732	0.724343	Dutcher_Algae_TMT8plex_F-80168-7423_7423	Alage_TMT8plex	Mudpit_Dutcher_Algae_TMT8plex_F: 20180116_rf_1533_Dutcher_Algae_TMT8plex_F01
CC-125-1	Tubulin beta-1/beta-2 chain OS=Chlamydomonas reinhardtii GN=TUBB1 PE=3 SV=1	sp|P04690|TBB_CHLRE	TRUE	TRUE	TRUE	aLTVPELTQQmWDAk	1	TMT6plex (+229), Oxidation (+16), TMT6plex (+229)	2.5361	0.633292	-0.2701	-0.3586	-0.2361	-0.2341	-0.05727	0.244	-0.02377	-0.05173	2228.1	2874.7	2159.1	3244.4	3664.4	3208.4	3569.4	2477.5	0.0028593	0.451312	14.5158	735.738	2204.19	3	0.00104801	0.475243	Dutcher_Algae_TMT8plex_F-93378-7618_7618	Alage_TMT8plex	Mudpit_Dutcher_Algae_TMT8plex_F: 20180116_rf_1533_Dutcher_Algae_TMT8plex_F01
CC-125-1	Tubulin beta-1/beta-2 chain OS=Chlamydomonas reinhardtii GN=TUBB1 PE=3 SV=1	sp|P04690|TBB_CHLRE	TRUE	TRUE	TRUE	aLTVPELTQQmWDAk	1	TMT6plex (+229), Oxidation (+16), TMT6plex (+229)	2.03076	0.58767	-0.1981	-0.4614	0.7758	-0.09327	-0.6214	-0.218	-0.06599	-0.07645	491.7	562.99	886.09	744.84	555.29	490.33	715.29	505.62	0.00260084	0.545752	12.2738	735.738	2204.19	3	0.0008649	0.392209	Dutcher_Algae_TMT8plex_F-17772-6527_6527	Alage_TMT8plex	Mudpit_Dutcher_Algae_TMT8plex_F: 20180116_rf_1533_Dutcher_Algae_TMT8plex_F01
CC-125-1	Tubulin beta-1/beta-2 chain OS=Chlamydomonas reinhardtii GN=TUBB1 PE=3 SV=1	sp|P04690|TBB_CHLRE	TRUE	TRUE	TRUE	aLTVPELTQQmWDAk	1	TMT6plex (+229), Oxidation (+16), TMT6plex (+229)	2.0908	0.63459	-0.08988	-0.3186	0.2519	-0.2015	-0.2808	-0.06046	0.1278	-0.6797	614.68	721.8	727.93	806.9	781.1	629.62	953.52	392.2	0.00263491	0.532429	12.4583	735.737	2204.19	3	0.00169858	0.77026	Dutcher_Algae_TMT8plex_F-39170-6681_6681	Alage_TMT8plex	Mudpit_Dutcher_Algae_TMT8plex_F: 20180116_rf_1533_Dutcher_Algae_TMT8plex_F01
CC-125-1	Tubulin beta-1/beta-2 chain OS=Chlamydomonas reinhardtii GN=TUBB1 PE=3 SV=1	sp|P04690|TBB_CHLRE	TRUE	TRUE	TRUE	aLTVPELTQQmWDAk	1	TMT6plex (+229), Oxidation (+16), TMT6plex (+229)	3.12194	0.713218	-0.141	-0.1325	-0.1391	-0.1892	-0.2148	-0.02399	-0.1524	-0.1504	5091.7	6951.7	4827.4	7026.1	6911.3	5583.3	6825.2	4825.5	0.00290289	0.431104	15.552	735.737	2204.19	3	0.00169858	0.77026	Dutcher_Algae_TMT8plex_F-92306-6479_6479	Alage_TMT8plex	Mudpit_Dutcher_Algae_TMT8plex_F: 20180116_rf_1533_Dutcher_Algae_TMT8plex_F01
CC-125-1	Tubulin beta-1/beta-2 chain OS=Chlamydomonas reinhardtii GN=TUBB1 PE=3 SV=1	sp|P04690|TBB_CHLRE	TRUE	TRUE	TRUE	aLTVPELTQQmWDAk	1	TMT6plex (+229), Oxidation (+16), TMT6plex (+229)	2.48624	0.559541	-0.009154	-0.1372	-0.3729	-0.1505	-0.1409	-0.2681	0.02656	-0.178	4262.1	5322.1	3189.9	5510.4	5517.8	3616.8	5880.7	3609	0.00288799	0.438092	15.1717	552.055	2204.19	4	0.000369249	0.167445	Dutcher_Algae_TMT8plex_F-66828-6556_6556	Alage_TMT8plex	Mudpit_Dutcher_Algae_TMT8plex_F: 20180116_rf_1533_Dutcher_Algae_TMT8plex_F01
CC-125-1	Tubulin beta-1/beta-2 chain OS=Chlamydomonas reinhardtii GN=TUBB1 PE=3 SV=1	sp|P04690|TBB_CHLRE	TRUE	TRUE	TRUE	aLTVPELTQQmWDAk	1	TMT6plex (+229), Oxidation (+16), TMT6plex (+229)	2.62623	0.633445	-0.09745	-0.3066	-0.2748	-0.1439	-0.2024	0.009581	-0.1475	-0.09671	1291.6	1525.8	1090	1774.7	1709.2	1407.6	1685.2	1233	0.00277004	0.482981	13.5163	735.738	2204.19	3	0.00141422	0.64131	Dutcher_Algae_TMT8plex_F-17480-6217_6217	Alage_TMT8plex	Mudpit_Dutcher_Algae_TMT8plex_F: 20180116_rf_1533_Dutcher_Algae_TMT8plex_F01
CC-125-1	Tubulin beta-1/beta-2 chain OS=Chlamydomonas reinhardtii GN=TUBB1 PE=3 SV=1	sp|P04690|TBB_CHLRE	TRUE	TRUE	TRUE	aLTVPELTQQmWDAk	1	TMT6plex (+229), Oxidation (+16), TMT6plex (+229)	2.26746	0.590511	-0.207	-0.0947	0.1342	-0.2182	-0.2396	-0.03219	0.05536	-0.1967	754.61	1110.9	893.63	1069.7	1063.8	860.41	1212.5	725.1	0.00269752	0.509766	12.9089	735.737	2204.19	3	0.00426205	1.93273	Dutcher_Algae_TMT8plex_F-48786-6939_6939	Alage_TMT8plex	Mudpit_Dutcher_Algae_TMT8plex_F: 20180116_rf_1533_Dutcher_Algae_TMT8plex_F01
CC-125-1	Tubulin beta-1/beta-2 chain OS=Chlamydomonas reinhardtii GN=TUBB1 PE=3 SV=1	sp|P04690|TBB_CHLRE	TRUE	TRUE	TRUE	aLTVPELTQQmWDAk	1	TMT6plex (+229), Oxidation (+16), TMT6plex (+229)	2.68008	0.644427	0.08636	-0.5036	-0.03276	-0.2681	-0.184	-0.02462	-0.1073	-0.3511	1233.7	1127.6	1080.6	1366.7	1464.7	1151.9	1454.7	871.79	0.00274901	0.491068	13.2514	735.737	2204.19	3	0.00389584	1.76667	Dutcher_Algae_TMT8plex_F-57820-6899_6899	Alage_TMT8plex	Mudpit_Dutcher_Algae_TMT8plex_F: 20180116_rf_1533_Dutcher_Algae_TMT8plex_F01
CC-125-1	Tubulin beta-1/beta-2 chain OS=Chlamydomonas reinhardtii GN=TUBB1 PE=3 SV=1	sp|P04690|TBB_CHLRE	TRUE	TRUE	TRUE	aLTVPELTQQmWDAk	1	TMT6plex (+229), Oxidation (+16), TMT6plex (+229)	2.28102	0.617777	0.04583	-0.3228	-0.1359	-0.1936	-0.1319	0.03382	-0.1906	-0.1555	1793.3	1895	1508.8	2157	2260	1797.6	2064.7	1490.5	0.00280604	0.467618	13.8695	1103.1	2204.19	2	0.00266169	1.20701	Dutcher_Algae_TMT8plex_F-80100-7350_7350	Alage_TMT8plex	Mudpit_Dutcher_Algae_TMT8plex_F: 20180116_rf_1533_Dutcher_Algae_TMT8plex_F01
CC-125-1	Tubulin beta-1/beta-2 chain OS=Chlamydomonas reinhardtii GN=TUBB1 PE=3 SV=1	sp|P04690|TBB_CHLRE	TRUE	TRUE	TRUE	aLTVPELTQQmWDAk	1	TMT6plex (+229), Oxidation (+16), TMT6plex (+229)	2.37517	0.621536	-0.1192	-0.2102	-0.2679	-0.2884	-0.06867	-0.0919	-0.1722	-0.08361	57969	73982	49860	73602	85152	59831	75947	56520	0.0029145	0.409629	19.0234	735.738	2204.19	3	0.000681795	0.309176	Dutcher_Algae_TMT8plex_F-66806-6533_6533	Alage_TMT8plex	Mudpit_Dutcher_Algae_TMT8plex_F: 20180116_rf_1533_Dutcher_Algae_TMT8plex_F01
CC-125-1	Tubulin beta-1/beta-2 chain OS=Chlamydomonas reinhardtii GN=TUBB1 PE=3 SV=1	sp|P04690|TBB_CHLRE	TRUE	TRUE	TRUE	aLTVPELTQQmWDAk	1	TMT6plex (+229), Oxidation (+16), TMT6plex (+229)	2.69361	0.63157	-0.269	-0.2956	-0.06868	-0.1298	-0.122	-0.1615	-0.03733	-0.249	9322.5	12527	10069	14562	14734	10169	14759	9024.1	0.00292975	0.424672	16.5382	735.738	2204.19	3	0.000966155	0.438126	Dutcher_Algae_TMT8plex_F-80088-7338_7338	Alage_TMT8plex	Mudpit_Dutcher_Algae_TMT8plex_F: 20180116_rf_1533_Dutcher_Algae_TMT8plex_F01
CC-125-1	Tubulin beta-1/beta-2 chain OS=Chlamydomonas reinhardtii GN=TUBB1 PE=3 SV=1	sp|P04690|TBB_CHLRE	TRUE	TRUE	TRUE	aLTVPELTQQmWDAk	1	TMT6plex (+229), Oxidation (+16), TMT6plex (+229)	2.26999	0.647896	-0.4561	-0.09819	0.1421	-0.1932	-0.7728	-0.7756	-0.05439	0.4216	1972.6	3432.5	2767.3	3376.2	2336.5	1641.7	3453.5	3399.2	0.00284728	0.451312	14.4499	735.738	2204.19	3	0.000315584	0.143109	Dutcher_Algae_TMT8plex_F-103932-6119_6119	Alage_TMT8plex	Mudpit_Dutcher_Algae_TMT8plex_F: 20180116_rf_1533_Dutcher_Algae_TMT8plex_F01
CC-125-1	Tubulin beta-1/beta-2 chain OS=Chlamydomonas reinhardtii GN=TUBB1 PE=3 SV=1	sp|P04690|TBB_CHLRE	TRUE	TRUE	TRUE	aLTVPELTQQmWDAk	1	TMT6plex (+229), Oxidation (+16), TMT6plex (+229)	2.22113	0.571981	-0.2318	-0.3254	-0.3231	-0.1438	-0.1476	-0.04373	0.01456	-0.1363	2035	2618	1816.9	3067.7	3062.9	2347.2	3246.7	2075.4	0.00283494	0.45586	14.307	1103.1	2204.19	2	0.00534724	2.42484	Dutcher_Algae_TMT8plex_F-68334-8156_8156	Alage_TMT8plex	Mudpit_Dutcher_Algae_TMT8plex_F: 20180116_rf_1533_Dutcher_Algae_TMT8plex_F01
CC-125-1	Tubulin beta-1/beta-2 chain OS=Chlamydomonas reinhardtii GN=TUBB1 PE=3 SV=1	sp|P04690|TBB_CHLRE	TRUE	TRUE	TRUE	aLTVPELTQQmWDAk	1	TMT6plex (+229), Oxidation (+16), TMT6plex (+229)	2.60329	0.685446	-0.04481	-0.2377	-0.3735	-0.1847	-0.07705	0.001964	-0.162	-0.1294	12578	14986	9631.5	16244	17412	13131	15751	11306	0.0029338	0.422393	16.7607	735.737	2204.19	3	0.00316342	1.43453	Dutcher_Algae_TMT8plex_F-92050-6207_6207	Alage_TMT8plex	Mudpit_Dutcher_Algae_TMT8plex_F: 20180116_rf_1533_Dutcher_Algae_TMT8plex_F01
CC-125-1	Tubulin beta-1/beta-2 chain OS=Chlamydomonas reinhardtii GN=TUBB1 PE=3 SV=1	sp|P04690|TBB_CHLRE	TRUE	TRUE	TRUE	aLTVPELTQQmWDAk	1	TMT6plex (+229), Oxidation (+16), TMT6plex (+229)	2.29449	0.649747	-0.2695	-0.299	0.4616	-0.07925	-0.3197	-0.02924	0.2738	-0.2121	525.74	711.75	806.07	848.72	743.93	627.29	1016.1	522.62	0.00263491	0.532429	12.5024	735.738	2204.19	3	0.000966155	0.438126	Dutcher_Algae_TMT8plex_F-39068-6572_6572	Alage_TMT8plex	Mudpit_Dutcher_Algae_TMT8plex_F: 20180116_rf_1533_Dutcher_Algae_TMT8plex_F01
CC-125-1	Tubulin beta-1/beta-2 chain OS=Chlamydomonas reinhardtii GN=TUBB1 PE=3 SV=1	sp|P04690|TBB_CHLRE	TRUE	TRUE	TRUE	aLTVPELTQQmWDAk	1	TMT6plex (+229), Oxidation (+16), TMT6plex (+229)	2.5221	0.603254	-0.181	-0.2558	-0.03098	-0.2378	0.003793	-0.05099	-0.1104	-0.2857	841.85	1089.7	879.85	1151	1362.1	929.88	1201	747.97	0.00272468	0.500113	13.002	735.737	2204.19	3	0.00389584	1.76667	Dutcher_Algae_TMT8plex_F-48714-6862_6862	Alage_TMT8plex	Mudpit_Dutcher_Algae_TMT8plex_F: 20180116_rf_1533_Dutcher_Algae_TMT8plex_F01
CC-125-1	Tubulin beta-1/beta-2 chain OS=Chlamydomonas reinhardtii GN=TUBB1 PE=3 SV=1	sp|P04690|TBB_CHLRE	TRUE	TRUE	TRUE	aLTVPELTQQmWDAk	1	TMT6plex (+229), Oxidation (+16), TMT6plex (+229)	2.05461	0.64536	-0.4286	-0.196	1.44	-0.09768	-0.2182	-0.1937	0.4142	0.1821	499	807.57	1644.6	887.2	888.25	593.98	1181.2	715.53	0.00269752	0.509766	12.8173	735.739	2204.19	3	0.00214664	0.973443	Dutcher_Algae_TMT8plex_F-17664-6412_6412	Alage_TMT8plex	Mudpit_Dutcher_Algae_TMT8plex_F: 20180116_rf_1533_Dutcher_Algae_TMT8plex_F01
CC-125-1	Tubulin beta-1/beta-2 chain OS=Chlamydomonas reinhardtii GN=TUBB1 PE=3 SV=1	sp|P04690|TBB_CHLRE	TRUE	TRUE	TRUE	aLTVPELTQQmWDAk	1	TMT6plex (+229), Oxidation (+16), TMT6plex (+229)	2.40192	0.648309	-0.1709	-0.4417	-0.3693	-0.1807	-0.1052	-0.06994	-0.1044	-0.1204	11340	12910	9446.2	15949	16812	12311	16060	11188	0.00292975	0.42464	16.6939	735.738	2204.19	3	0.000783049	0.355092	Dutcher_Algae_TMT8plex_F-80344-7610_7610	Alage_TMT8plex	Mudpit_Dutcher_Algae_TMT8plex_F: 20180116_rf_1533_Dutcher_Algae_TMT8plex_F01
CC-125-1	Tubulin beta-1/beta-2 chain OS=Chlamydomonas reinhardtii GN=TUBB1 PE=3 SV=1	sp|P04690|TBB_CHLRE	TRUE	TRUE	TRUE	aLTVPELTQQmWDAk	1	TMT6plex (+229), Oxidation (+16), TMT6plex (+229)	2.30404	0.620492	-0.3075	-0.2065	-0.201	-0.1278	-0.08512	-0.02077	-0.002635	-0.1635	1032.7	1513.1	1049.2	1662.6	1712.4	1273.3	1720.7	1088.5	0.00277004	0.482981	13.4321	735.736	2204.19	3	0.00517758	2.3479	Dutcher_Algae_TMT8plex_F-57748-6822_6822	Alage_TMT8plex	Mudpit_Dutcher_Algae_TMT8plex_F: 20180116_rf_1533_Dutcher_Algae_TMT8plex_F01
CC-125-1	Tubulin beta-1/beta-2 chain OS=Chlamydomonas reinhardtii GN=TUBB1 PE=3 SV=1	sp|P04690|TBB_CHLRE	TRUE	TRUE	TRUE	aLTVPELTQQmWDAk	1	TMT6plex (+229), Oxidation (+16), TMT6plex (+229)	2.27858	0.60134	-0.367	-0.1495	-0.1674	0.02928	-0.108	-0.1419	-0.2679	0.106	1204.9	1899.2	1301.2	2247.2	2050.8	1431.7	1758.1	1585.4	0.00278887	0.47514	13.7184	735.739	2204.19	3	0.00269595	1.22254	Dutcher_Algae_TMT8plex_F-27670-5893_5893	Alage_TMT8plex	Mudpit_Dutcher_Algae_TMT8plex_F: 20180116_rf_1533_Dutcher_Algae_TMT8plex_F01
CC-125-1	Tubulin beta-1/beta-2 chain OS=Chlamydomonas reinhardtii GN=TUBB1 PE=3 SV=1	sp|P04690|TBB_CHLRE	TRUE	TRUE	TRUE	aLTVPELTQQmWDAk	1	TMT6plex (+229), Oxidation (+16), TMT6plex (+229)	2.13839	0.554351	-0.2988	-0.3126	-0.1621	-0.1293	-0.3063	-0.0874	-0.08156	0.05046	28391	38468	29399	45270	40435	33324	44309	34294	0.00293005	0.41807	18.1649	1103.1	2204.19	2	0.00534724	2.42484	Dutcher_Algae_TMT8plex_F-66726-6448_6448	Alage_TMT8plex	Mudpit_Dutcher_Algae_TMT8plex_F: 20180116_rf_1533_Dutcher_Algae_TMT8plex_F01
CC-125-1	Tubulin beta-1/beta-2 chain OS=Chlamydomonas reinhardtii GN=TUBB1 PE=3 SV=1	sp|P04690|TBB_CHLRE	TRUE	TRUE	TRUE	aLTVPELTQQmWDAk	1	TMT6plex (+229), Oxidation (+16), TMT6plex (+229)	2.98325	0.635478	-0.2449	-0.1158	-0.08868	-0.1598	-0.3178	-0.1315	-0.1074	-0.2202	12395	18407	12997	18737	16912	13564	18325	12022	0.00293566	0.422393	16.9125	735.737	2204.19	3	0.00133237	0.604193	Dutcher_Algae_TMT8plex_F-80008-7253_7253	Alage_TMT8plex	Mudpit_Dutcher_Algae_TMT8plex_F: 20180116_rf_1533_Dutcher_Algae_TMT8plex_F01
CC-125-1	Tubulin beta-1/beta-2 chain OS=Chlamydomonas reinhardtii GN=TUBB1 PE=3 SV=1	sp|P04690|TBB_CHLRE	TRUE	TRUE	TRUE	aLTVPELTQQmWDAk	1	TMT6plex (+229), Oxidation (+16), TMT6plex (+229)	2.60858	0.684307	-0.1407	-0.2338	-0.1987	-0.06923	-0.05321	-0.1507	-0.2054	-0.1111	20536	26198	18735	30613	30982	20674	26734	19945	0.00293751	0.415912	17.5688	735.736	2204.19	3	0.00444516	2.01577	Dutcher_Algae_TMT8plex_F-67814-7604_7604	Alage_TMT8plex	Mudpit_Dutcher_Algae_TMT8plex_F: 20180116_rf_1533_Dutcher_Algae_TMT8plex_F01
CC-125-1	Tubulin beta-1/beta-2 chain OS=Chlamydomonas reinhardtii GN=TUBB1 PE=3 SV=1	sp|P04690|TBB_CHLRE	TRUE	TRUE	TRUE	aLTVPELTQQmWDAk	1	TMT6plex (+229), Oxidation (+16), TMT6plex (+229)	2.76986	0.632015	-0.1624	-0.3122	-0.1737	-0.1456	-0.09862	-0.1458	-0.09334	-0.01126	252860	311680	237770	362790	375990	259700	358750	266830	0.00276675	0.349907	21.2104	735.737	2204.19	3	0.00188168	0.853294	Dutcher_Algae_TMT8plex_F-66710-6431_6431	Alage_TMT8plex	Mudpit_Dutcher_Algae_TMT8plex_F: 20180116_rf_1533_Dutcher_Algae_TMT8plex_F01
CC-125-1	Tubulin beta-1/beta-2 chain OS=Chlamydomonas reinhardtii GN=TUBB1 PE=3 SV=1	sp|P04690|TBB_CHLRE	TRUE	TRUE	TRUE	aLTVPELTQQmWDAk	1	TMT6plex (+229), Oxidation (+16), TMT6plex (+229)	2.68408	0.612623	-0.2036	-0.2246	-0.2482	-0.1803	-0.02889	0.2354	-0.06464	-0.1111	3540.6	4760.7	3259.2	5120.9	5665.4	4844.5	5281.8	3622.4	0.00288799	0.438772	15.1395	735.738	2204.19	3	0.00141422	0.64131	Dutcher_Algae_TMT8plex_F-93224-7454_7454	Alage_TMT8plex	Mudpit_Dutcher_Algae_TMT8plex_F: 20180116_rf_1533_Dutcher_Algae_TMT8plex_F01
CC-125-1	Tubulin beta-1/beta-2 chain OS=Chlamydomonas reinhardtii GN=TUBB1 PE=3 SV=1	sp|P04690|TBB_CHLRE	TRUE	TRUE	TRUE	aLTVPELTQQmWDAk	1	TMT6plex (+229), Oxidation (+16), TMT6plex (+229)	2.53592	0.619548	-0.2787	-0.2315	-0.2504	-0.1475	-0.13	-0.1036	-0.07784	-0.1439	4580.6	6457.4	4421	7129.9	7216.4	5237.8	7110.4	4793.9	0.00290289	0.433402	15.5188	1103.1	2204.19	2	0.0038824	1.76057	Dutcher_Algae_TMT8plex_F-67784-7572_7572	Alage_TMT8plex	Mudpit_Dutcher_Algae_TMT8plex_F: 20180116_rf_1533_Dutcher_Algae_TMT8plex_F01
CC-125-1	Tubulin beta-1/beta-2 chain OS=Chlamydomonas reinhardtii GN=TUBB1 PE=3 SV=1	sp|P04690|TBB_CHLRE	TRUE	TRUE	TRUE	aLTVPELTQQmWDAk	1	TMT6plex (+229), Oxidation (+16), TMT6plex (+229)	2.98503	0.632571	-0.2336	-0.2692	-0.134	-0.1574	-0.1109	-0.2044	-0.07851	0.08524	9576	12760	9681.7	14337	14851	9937.8	14407	11312	0.00292975	0.42464	16.5637	552.055	2204.19	4	0.000607313	0.2754	Dutcher_Algae_TMT8plex_F-66666-6384_6384	Alage_TMT8plex	Mudpit_Dutcher_Algae_TMT8plex_F: 20180116_rf_1533_Dutcher_Algae_TMT8plex_F01
CC-125-1	Tubulin beta-1/beta-2 chain OS=Chlamydomonas reinhardtii GN=TUBB1 PE=3 SV=1	sp|P04690|TBB_CHLRE	TRUE	TRUE	TRUE	aLTVPELTQQmWDAk	1	TMT6plex (+229), Oxidation (+16), TMT6plex (+229)	2.6995	0.607974	-0.1371	-0.226	-0.1256	-0.1885	-0.1024	0.09259	-0.1542	-0.1604	7992.1	10228	7627.1	10976	11662	9458.2	10710	7515.9	0.00292018	0.426931	16.2169	735.737	2204.19	3	0.00407895	1.8497	Dutcher_Algae_TMT8plex_F-92130-6292_6292	Alage_TMT8plex	Mudpit_Dutcher_Algae_TMT8plex_F: 20180116_rf_1533_Dutcher_Algae_TMT8plex_F01
CC-125-1	Tubulin beta-1/beta-2 chain OS=Chlamydomonas reinhardtii GN=TUBB1 PE=3 SV=1	sp|P04690|TBB_CHLRE	TRUE	TRUE	TRUE	aLTVPELTQQmWDAk	1	TMT6plex (+229), Oxidation (+16), TMT6plex (+229)	2.18541	0.675523	0.01015	-0.2657	-0.1198	-0.1108	-0.1716	0.1021	-0.2459	-0.272	944.31	1061.2	821.5	1232.6	1188.5	1015	1073.6	744.9	0.00272468	0.500113	12.9804	735.737	2204.19	3	0.00371274	1.68363	Dutcher_Algae_TMT8plex_F-48632-6775_6775	Alage_TMT8plex	Mudpit_Dutcher_Algae_TMT8plex_F: 20180116_rf_1533_Dutcher_Algae_TMT8plex_F01
CC-125-1	Tubulin beta-1/beta-2 chain OS=Chlamydomonas reinhardtii GN=TUBB1 PE=3 SV=1	sp|P04690|TBB_CHLRE	TRUE	TRUE	TRUE	aLTVPELTQQmWDAk	1	TMT6plex (+229), Oxidation (+16), TMT6plex (+229)	1.96204	0.642629	-0.2992	-0.2154	0.2473	-0.3488	-0.5605	-5.054e-05	0.04672	-0.076	562.17	813.67	762.12	776.06	688.3	699.15	948.59	624.71	0.00263491	0.532429	12.5203	735.737	2204.19	3	0.0026141	1.18543	Dutcher_Algae_TMT8plex_F-38978-6477_6477	Alage_TMT8plex	Mudpit_Dutcher_Algae_TMT8plex_F: 20180116_rf_1533_Dutcher_Algae_TMT8plex_F01
CC-125-1	Tubulin beta-1/beta-2 chain OS=Chlamydomonas reinhardtii GN=TUBB1 PE=3 SV=1	sp|P04690|TBB_CHLRE	TRUE	TRUE	TRUE	aLTVPELTQQmWDAk	1	TMT6plex (+229), Oxidation (+16), TMT6plex (+229)	2.8441	0.619787	-0.1516	-0.1398	-0.2274	-0.2795	-0.1926	-0.08935	-0.1391	-0.08758	11767	16105	10607	15396	16292	12445	16042	11708	0.0029338	0.422393	16.7519	735.739	2204.19	3	0.00196353	0.89041	Dutcher_Algae_TMT8plex_F-68234-8050_8050	Alage_TMT8plex	Mudpit_Dutcher_Algae_TMT8plex_F: 20180116_rf_1533_Dutcher_Algae_TMT8plex_F01
CC-125-1	Tubulin beta-1/beta-2 chain OS=Chlamydomonas reinhardtii GN=TUBB1 PE=3 SV=1	sp|P04690|TBB_CHLRE	TRUE	TRUE	TRUE	aLTVPELTQQmWDAk	1	TMT6plex (+229), Oxidation (+16), TMT6plex (+229)	3.10679	0.689087	-0.2335	-0.3639	-0.1747	-0.1557	-0.1357	-0.04155	-0.1109	-0.1172	9099	11381	8957.1	13608	13865	10521	13386	9406.2	0.0029258	0.424672	16.4612	735.739	2204.19	3	0.00269595	1.22254	Dutcher_Algae_TMT8plex_F-66644-6360_6360	Alage_TMT8plex	Mudpit_Dutcher_Algae_TMT8plex_F: 20180116_rf_1533_Dutcher_Algae_TMT8plex_F01
CC-125-1	Tubulin beta-1/beta-2 chain OS=Chlamydomonas reinhardtii GN=TUBB1 PE=3 SV=1	sp|P04690|TBB_CHLRE	TRUE	TRUE	TRUE	aLTVPELTQQmWDAk	1	TMT6plex (+229), Oxidation (+16), TMT6plex (+229)	2.60418	0.602235	-0.1009	-0.2414	-0.3919	-0.1033	-0.1647	-0.1267	0.0001907	-0.1713	1115.1	1384.6	874.64	1580.2	1513.2	1108.4	1609.4	1010.9	0.00274901	0.491068	13.3158	735.737	2204.19	3	0.0026141	1.18543	Dutcher_Algae_TMT8plex_F-57670-6739_6739	Alage_TMT8plex	Mudpit_Dutcher_Algae_TMT8plex_F: 20180116_rf_1533_Dutcher_Algae_TMT8plex_F01
CC-125-1	Tubulin beta-1/beta-2 chain OS=Chlamydomonas reinhardtii GN=TUBB1 PE=3 SV=1	sp|P04690|TBB_CHLRE	TRUE	TRUE	TRUE	aLTVPELTQQmWDAk	1	TMT6plex (+229), Oxidation (+16), TMT6plex (+229)	2.79107	0.649873	-0.1664	-0.1513	-0.1792	-0.1837	0.05937	0.02396	-0.1107	-0.1401	3785.4	5200.4	3558.1	5331.1	6271	4365.6	5360	3680.3	0.00288799	0.438092	15.1966	1103.1	2204.19	2	0.00192927	0.874874	Dutcher_Algae_TMT8plex_F-91910-6058_6058	Alage_TMT8plex	Mudpit_Dutcher_Algae_TMT8plex_F: 20180116_rf_1533_Dutcher_Algae_TMT8plex_F01
CC-125-1	Tubulin beta-1/beta-2 chain OS=Chlamydomonas reinhardtii GN=TUBB1 PE=3 SV=1	sp|P04690|TBB_CHLRE	TRUE	TRUE	TRUE	aLTVPELTQQmWDAk	1	TMT6plex (+229), Oxidation (+16), TMT6plex (+229)	1.91954	0.621036	-0.4481	-0.2837	0.09094	-0.2106	-0.5529	0.04968	0.1156	-0.08078	514.52	791.72	694.34	861.71	697.37	733.72	1007.8	632.28	0.00266697	0.532429	12.5347	735.738	2204.19	3	0.000132478	0.0600754	Dutcher_Algae_TMT8plex_F-39432-6959_6959	Alage_TMT8plex	Mudpit_Dutcher_Algae_TMT8plex_F: 20180116_rf_1533_Dutcher_Algae_TMT8plex_F01
CC-125-1	Tubulin beta-1/beta-2 chain OS=Chlamydomonas reinhardtii GN=TUBB1 PE=3 SV=1	sp|P04690|TBB_CHLRE	TRUE	TRUE	TRUE	aLTVPELTQQmWDAk	1	TMT6plex (+229), Oxidation (+16), TMT6plex (+229)	2.31979	0.582545	-0.153	-0.3002	-0.1384	-0.1794	-0.2157	-0.1313	-0.1034	-0.1026	3022.4	3728.9	2889.5	4214.6	4134.8	3107.1	4215.5	2974.9	0.00286941	0.441967	14.7879	1103.1	2204.19	2	0.00681208	3.08911	Dutcher_Algae_TMT8plex_F-80912-8213_8213	Alage_TMT8plex	Mudpit_Dutcher_Algae_TMT8plex_F: 20180116_rf_1533_Dutcher_Algae_TMT8plex_F01
CC-125-1	Tubulin beta-1/beta-2 chain OS=Chlamydomonas reinhardtii GN=TUBB1 PE=3 SV=1	sp|P04690|TBB_CHLRE	TRUE	TRUE	TRUE	aLTVPELTQQmWDAk	1	TMT6plex (+229), Oxidation (+16), TMT6plex (+229)	2.77073	0.614423	-0.114	-0.3403	-0.2332	-0.1411	-0.147	-0.1364	-0.1444	-0.2607	13263	15501	11624	18458	18440	13213	17571	11440	0.0029338	0.422393	16.8668	735.735	2204.18	3	0.00957211	4.34072	Dutcher_Algae_TMT8plex_F-79910-7149_7149	Alage_TMT8plex	Mudpit_Dutcher_Algae_TMT8plex_F: 20180116_rf_1533_Dutcher_Algae_TMT8plex_F01
CC-125-1	Tubulin beta-1/beta-2 chain OS=Chlamydomonas reinhardtii GN=TUBB1 PE=3 SV=1	sp|P04690|TBB_CHLRE	TRUE	TRUE	TRUE	aLTVPELTQQmWDAk	1	TMT6plex (+229), Oxidation (+16), TMT6plex (+229)	2.55123	0.61974	-0.1655	0.09837	0.1798	-0.02773	-0.5147	-0.1258	-0.2073	-0.3159	2756	4459.4	3270.3	4332.9	3158.1	2862.1	3592.6	2372.3	0.0028593	0.447451	14.7101	735.737	2204.19	3	0.00316342	1.43453	Dutcher_Algae_TMT8plex_F-93146-7371_7371	Alage_TMT8plex	Mudpit_Dutcher_Algae_TMT8plex_F: 20180116_rf_1533_Dutcher_Algae_TMT8plex_F01
CC-125-1	Tubulin beta-1/beta-2 chain OS=Chlamydomonas reinhardtii GN=TUBB1 PE=3 SV=1	sp|P04690|TBB_CHLRE	TRUE	TRUE	TRUE	aLTVPELTQQmWDAk	1	TMT6plex (+229), Oxidation (+16), TMT6plex (+229)	2.51201	0.609961	-0.127	-0.2088	-0.166	-0.1644	-0.1703	-0.01164	0.08837	0.05474	3486.1	4511.6	3218.5	4831.6	4825.4	3826.6	5427.7	3756.6	0.00287943	0.438772	15.0483	1103.1	2204.19	2	0.0051031	2.31413	Dutcher_Algae_TMT8plex_F-79882-7119_7119	Alage_TMT8plex	Mudpit_Dutcher_Algae_TMT8plex_F: 20180116_rf_1533_Dutcher_Algae_TMT8plex_F01
CC-125-1	Tubulin beta-1/beta-2 chain OS=Chlamydomonas reinhardtii GN=TUBB1 PE=3 SV=1	sp|P04690|TBB_CHLRE	TRUE	TRUE	TRUE	aLTVPELTQQmWDAk	1	TMT6plex (+229), Oxidation (+16), TMT6plex (+229)	2.21545	0.601845	-0.2443	-0.3271	0.3855	-0.2108	-0.2481	-0.008281	-0.06744	-0.08059	346.24	447.01	496.33	502.35	502.38	411.4	525.65	368.09	0.00253103	0.573286	11.8136	735.738	2204.19	3	0.000599944	0.272059	Dutcher_Algae_TMT8plex_F-39998-7562_7562	Alage_TMT8plex	Mudpit_Dutcher_Algae_TMT8plex_F: 20180116_rf_1533_Dutcher_Algae_TMT8plex_F01
CC-125-1	Tubulin beta-1/beta-2 chain OS=Chlamydomonas reinhardtii GN=TUBB1 PE=3 SV=1	sp|P04690|TBB_CHLRE	TRUE	TRUE	TRUE	aLTVPELTQQmWDAk	1	TMT6plex (+229), Oxidation (+16), TMT6plex (+229)	2.14282	0.633013	-0.5796	-0.08988	0.0292	-0.1751	-0.1826	-0.1297	0.04766	-0.1617	653.35	1248.7	924.48	1232.3	1233.1	900.88	1353.9	827.88	0.00272468	0.500113	13.0318	735.738	2204.19	3	0.000416838	0.189025	Dutcher_Algae_TMT8plex_F-48556-6694_6694	Alage_TMT8plex	Mudpit_Dutcher_Algae_TMT8plex_F: 20180116_rf_1533_Dutcher_Algae_TMT8plex_F01
CC-125-1	Tubulin beta-1/beta-2 chain OS=Chlamydomonas reinhardtii GN=TUBB1 PE=3 SV=1	sp|P04690|TBB_CHLRE	TRUE	TRUE	TRUE	aLTVPELTQQmWDAk	1	TMT6plex (+229), Oxidation (+16), TMT6plex (+229)	2.50405	0.555316	-0.1243	-0.2335	-0.3172	-0.2603	-0.09938	0.08869	-0.02582	-0.1671	2581.2	3268.6	2157.5	3350	3724.8	3021.1	3730	2396.9	0.0028593	0.447451	14.5645	552.055	2204.19	4	0.00281066	1.27456	Dutcher_Algae_TMT8plex_F-91930-6079_6079	Alage_TMT8plex	Mudpit_Dutcher_Algae_TMT8plex_F: 20180116_rf_1533_Dutcher_Algae_TMT8plex_F01
CC-125-1	Tubulin beta-1/beta-2 chain OS=Chlamydomonas reinhardtii GN=TUBB1 PE=3 SV=1	sp|P04690|TBB_CHLRE	TRUE	TRUE	TRUE	aLTVPELTQQmWDAk	1	TMT6plex (+229), Oxidation (+16), TMT6plex (+229)	2.32467	0.613176	-0.1861	-0.2235	-0.23	-0.1663	0.0326	0.007978	-0.1165	-0.1251	2584.5	3431.5	2380.8	3726.7	4258.7	2988.8	3691.3	2571.3	0.0028593	0.447451	14.6457	1103.1	2204.19	2	0.0051031	2.31413	Dutcher_Algae_TMT8plex_F-67308-7066_7066	Alage_TMT8plex	Mudpit_Dutcher_Algae_TMT8plex_F: 20180116_rf_1533_Dutcher_Algae_TMT8plex_F01
CC-125-1	Tubulin beta-1/beta-2 chain OS=Chlamydomonas reinhardtii GN=TUBB1 PE=3 SV=1	sp|P04690|TBB_CHLRE	TRUE	TRUE	TRUE	aLTVPELTQQmWDAk	1	TMT6plex (+229), Oxidation (+16), TMT6plex (+229)	2.27704	0.607536	-0.3567	-0.1944	0.3787	-0.07408	-0.3398	-0.1723	-0.1038	-0.1191	665.41	1013.3	1023.3	1147.1	982.85	766.2	1063.5	746.17	0.00269752	0.509766	12.8548	735.737	2204.19	3	0.00169858	0.77026	Dutcher_Algae_TMT8plex_F-38882-6375_6375	Alage_TMT8plex	Mudpit_Dutcher_Algae_TMT8plex_F: 20180116_rf_1533_Dutcher_Algae_TMT8plex_F01
CC-125-1	Tubulin beta-1/beta-2 chain OS=Chlamydomonas reinhardtii GN=TUBB1 PE=3 SV=1	sp|P04690|TBB_CHLRE	TRUE	TRUE	TRUE	aLTVPELTQQmWDAk	1	TMT6plex (+229), Oxidation (+16), TMT6plex (+229)	2.45326	0.595156	-0.1437	-0.2761	-0.1235	-0.1758	-0.1477	-0.03375	-0.05741	-0.3274	9017.5	11245	8653.6	12528	12829	9825.9	12910	7606.9	0.0029258	0.424672	16.3686	735.738	2204.19	3	0.000599944	0.272059	Dutcher_Algae_TMT8plex_F-67686-7468_7468	Alage_TMT8plex	Mudpit_Dutcher_Algae_TMT8plex_F: 20180116_rf_1533_Dutcher_Algae_TMT8plex_F01
CC-125-1	Tubulin beta-1/beta-2 chain OS=Chlamydomonas reinhardtii GN=TUBB1 PE=3 SV=1	sp|P04690|TBB_CHLRE	TRUE	TRUE	TRUE	aLTVPELTQQmWDAk	1	TMT6plex (+229), Oxidation (+16), TMT6plex (+229)	2.62131	0.621282	-0.1064	-0.3331	-0.1538	-0.2643	-0.1375	-0.1101	-0.1269	-0.1583	16754	19563	15384	21352	23364	16921	22338	15405	0.00293856	0.424075	17.205	1103.1	2204.19	2	0.000512136	0.23224	Dutcher_Algae_TMT8plex_F-79174-6367_6367	Alage_TMT8plex	Mudpit_Dutcher_Algae_TMT8plex_F: 20180116_rf_1533_Dutcher_Algae_TMT8plex_F01
CC-125-1	Tubulin beta-1/beta-2 chain OS=Chlamydomonas reinhardtii GN=TUBB1 PE=3 SV=1	sp|P04690|TBB_CHLRE	TRUE	TRUE	TRUE	aLTVPELTQQmWDAk	1	TMT6plex (+229), Oxidation (+16), TMT6plex (+229)	2.3197	0.646101	-0.1628	-0.2426	-0.2102	-0.2396	-0.09284	-0.1056	-0.03796	-0.1285	8426.6	10889	7740.8	11379	12573	8878	12407	8216.6	0.00292018	0.426931	16.2969	735.738	2204.19	3	0.00114926	0.52116	Dutcher_Algae_TMT8plex_F-80424-7695_7695	Alage_TMT8plex	Mudpit_Dutcher_Algae_TMT8plex_F: 20180116_rf_1533_Dutcher_Algae_TMT8plex_F01
CC-125-1	Tubulin beta-1/beta-2 chain OS=Chlamydomonas reinhardtii GN=TUBB1 PE=3 SV=1	sp|P04690|TBB_CHLRE	TRUE	TRUE	TRUE	aLTVPELTQQmWDAk	1	TMT6plex (+229), Oxidation (+16), TMT6plex (+229)	2.66132	0.631343	-0.2831	-0.2459	-0.2765	-0.09826	-0.06101	-0.1694	-0.03941	-0.122	8015.9	11243	7630.4	12927	13257	8792.3	12829	8526.4	0.0029258	0.424672	16.3446	735.736	2204.19	3	0.00591	2.68004	Dutcher_Algae_TMT8plex_F-68326-8148_8148	Alage_TMT8plex	Mudpit_Dutcher_Algae_TMT8plex_F: 20180116_rf_1533_Dutcher_Algae_TMT8plex_F01
CC-125-1	Tubulin beta-1/beta-2 chain OS=Chlamydomonas reinhardtii GN=TUBB1 PE=3 SV=1	sp|P04690|TBB_CHLRE	TRUE	TRUE	TRUE	aLTVPELTQQmWDAk	1	TMT6plex (+229), Oxidation (+16), TMT6plex (+229)	2.76148	0.643311	-0.325	-0.3008	0.07843	-0.3657	-0.1248	-0.1666	-0.08771	-0.09704	1086.9	1508.4	1341.9	1506.8	1789.5	1230.2	1730	1210.9	0.00277004	0.482981	13.4773	735.737	2204.19	3	0.0026141	1.18543	Dutcher_Algae_TMT8plex_F-57586-6650_6650	Alage_TMT8plex	Mudpit_Dutcher_Algae_TMT8plex_F: 20180116_rf_1533_Dutcher_Algae_TMT8plex_F01
CC-125-1	Tubulin beta-1/beta-2 chain OS=Chlamydomonas reinhardtii GN=TUBB1 PE=3 SV=1	sp|P04690|TBB_CHLRE	TRUE	TRUE	TRUE	aLTVPELTQQmWDAk	1	TMT6plex (+229), Oxidation (+16), TMT6plex (+229)	2.43479	0.664435	-0.06425	-0.4235	-0.266	-0.2005	-0.0006857	0.03252	-0.09237	-0.199	4381.2	4689.2	3641.5	5646.8	6484.7	4732.4	5830.9	3815.3	0.00288799	0.438092	15.2594	735.736	2204.19	3	0.00481137	2.18183	Dutcher_Algae_TMT8plex_F-48052-6159_6159	Alage_TMT8plex	Mudpit_Dutcher_Algae_TMT8plex_F: 20180116_rf_1533_Dutcher_Algae_TMT8plex_F01
CC-125-1	Tubulin beta-1/beta-2 chain OS=Chlamydomonas reinhardtii GN=TUBB1 PE=3 SV=1	sp|P04690|TBB_CHLRE	TRUE	TRUE	TRUE	aLTVPELTQQmWDAk	1	TMT6plex (+229), Oxidation (+16), TMT6plex (+229)	2.47897	0.603643	-0.02349	-0.07952	-0.2495	-0.2691	-0.01701	0.1541	-0.226	-0.2119	4217.3	5487.4	3450.2	5095.7	6003.2	4806.7	5006.2	3542.9	0.00288799	0.438092	15.1988	1103.1	2204.19	2	0.0051031	2.31413	Dutcher_Algae_TMT8plex_F-103758-5934_5934	Alage_TMT8plex	Mudpit_Dutcher_Algae_TMT8plex_F: 20180116_rf_1533_Dutcher_Algae_TMT8plex_F01
CC-125-1	Tubulin beta-1/beta-2 chain OS=Chlamydomonas reinhardtii GN=TUBB1 PE=3 SV=1	sp|P04690|TBB_CHLRE	TRUE	TRUE	TRUE	aLTVPELTQQmWDAk	1	TMT6plex (+229), Oxidation (+16), TMT6plex (+229)	2.2357	0.636382	0.06533	-0.1688	-0.4523	-0.2506	-0.1225	-0.008659	0.2144	-0.2106	618.82	722.37	419.71	709.43	769.28	593.13	918.32	486.98	0.00263491	0.545752	12.3548	735.738	2204.19	3	0.00114926	0.52116	Dutcher_Algae_TMT8plex_F-49376-7567_7567	Alage_TMT8plex	Mudpit_Dutcher_Algae_TMT8plex_F: 20180116_rf_1533_Dutcher_Algae_TMT8plex_F01
CC-125-1	Tubulin beta-1/beta-2 chain OS=Chlamydomonas reinhardtii GN=TUBB1 PE=3 SV=1	sp|P04690|TBB_CHLRE	TRUE	TRUE	TRUE	aLTVPELTQQmWDAk	1	TMT6plex (+229), Oxidation (+16), TMT6plex (+229)	2.26835	0.583552	-0.226	-0.3636	-0.3183	-0.09462	-0.1256	0.01874	-0.05577	-0.1658	1871	2334	1669.5	2901.7	2846.2	2240.4	2840.6	1863.2	0.00283494	0.45586	14.1804	1103.1	2204.19	2	0.00119685	0.54274	Dutcher_Algae_TMT8plex_F-67640-7419_7419	Alage_TMT8plex	Mudpit_Dutcher_Algae_TMT8plex_F: 20180116_rf_1533_Dutcher_Algae_TMT8plex_F01
CC-125-1	Tubulin beta-1/beta-2 chain OS=Chlamydomonas reinhardtii GN=TUBB1 PE=3 SV=1	sp|P04690|TBB_CHLRE	TRUE	TRUE	TRUE	aLTVPELTQQmWDAk	1	TMT6plex (+229), Oxidation (+16), TMT6plex (+229)	2.43269	0.553606	-0.1408	-0.2358	-0.4838	-0.06528	-0.07678	-0.0686	-0.1506	-0.2173	1256.2	1603.4	953.48	1877.7	1854.6	1334.6	1693.9	1135.9	0.00277004	0.482981	13.5154	552.054	2204.19	4	0.00476378	2.16025	Dutcher_Algae_TMT8plex_F-79792-7023_7023	Alage_TMT8plex	Mudpit_Dutcher_Algae_TMT8plex_F: 20180116_rf_1533_Dutcher_Algae_TMT8plex_F01
CC-125-1	Tubulin beta-1/beta-2 chain OS=Chlamydomonas reinhardtii GN=TUBB1 PE=3 SV=1	sp|P04690|TBB_CHLRE	TRUE	TRUE	TRUE	aLTVPELTQQmWDAk	1	TMT6plex (+229), Oxidation (+16), TMT6plex (+229)	2.36065	0.600052	-0.1554	-0.2588	-0.3349	-0.2626	-0.1067	-0.136	-0.02724	-0.1059	4372.1	5563	3686.4	5782.4	6412.5	4492.6	6447.3	4307.3	0.00289556	0.438092	15.3256	1103.1	2204.19	2	0.0051031	2.31413	Dutcher_Algae_TMT8plex_F-79780-7010_7010	Alage_TMT8plex	Mudpit_Dutcher_Algae_TMT8plex_F: 20180116_rf_1533_Dutcher_Algae_TMT8plex_F01
CC-125-1	Tubulin beta-1/beta-2 chain OS=Chlamydomonas reinhardtii GN=TUBB1 PE=3 SV=1	sp|P04690|TBB_CHLRE	TRUE	TRUE	TRUE	aLTVPELTQQmWDAk	1	TMT6plex (+229), Oxidation (+16), TMT6plex (+229)	2.41889	0.64972	-0.1456	-0.4565	-0.1606	-0.1786	0.02599	-0.0149	0.07322	-0.1458	11114	12382	10429	15370	17761	12303	17450	10602	0.0029338	0.42464	16.7128	735.737	2204.19	3	0.002431	1.1024	Dutcher_Algae_TMT8plex_F-80856-8154_8154	Alage_TMT8plex	Mudpit_Dutcher_Algae_TMT8plex_F: 20180116_rf_1533_Dutcher_Algae_TMT8plex_F01
CC-125-1	Tubulin beta-1/beta-2 chain OS=Chlamydomonas reinhardtii GN=TUBB1 PE=3 SV=1	sp|P04690|TBB_CHLRE	TRUE	TRUE	TRUE	aLTVPELTQQmWDAk	1	TMT6plex (+229), Oxidation (+16), TMT6plex (+229)	2.86204	0.609156	-0.3326	-0.2092	-0.1471	-0.1442	-0.03737	0.2002	0.1258	-0.2781	5624.6	8400.1	6018.7	9113.6	9810.9	8193.5	10390	5612.4	0.00291571	0.427577	15.9468	735.736	2204.19	3	0.00591	2.68004	Dutcher_Algae_TMT8plex_F-6274-7586_7586	Alage_TMT8plex	Mudpit_Dutcher_Algae_TMT8plex_F: 20180116_rf_1533_Dutcher_Algae_TMT8plex_F01
CC-125-1	Tubulin beta-1/beta-2 chain OS=Chlamydomonas reinhardtii GN=TUBB1 PE=3 SV=1	sp|P04690|TBB_CHLRE	TRUE	TRUE	TRUE	aLTVPELTQQmWDAk	1	TMT6plex (+229), Oxidation (+16), TMT6plex (+229)	2.2763	0.621296	-0.5867	-0.2139	0.5991	-0.1893	-0.5284	-0.1021	0.04377	0.2096	618.82	1093.4	1286.3	1156.5	959.38	879.21	1271	1015.7	0.00272468	0.500113	13.0155	735.737	2204.19	3	0.00426205	1.93273	Dutcher_Algae_TMT8plex_F-38808-6296_6296	Alage_TMT8plex	Mudpit_Dutcher_Algae_TMT8plex_F: 20180116_rf_1533_Dutcher_Algae_TMT8plex_F01
CC-125-1	Tubulin beta-1/beta-2 chain OS=Chlamydomonas reinhardtii GN=TUBB1 PE=3 SV=1	sp|P04690|TBB_CHLRE	TRUE	TRUE	TRUE	aLTVPELTQQmWDAk	1	TMT6plex (+229), Oxidation (+16), TMT6plex (+229)	2.58307	0.672766	-0.1993	-0.1178	-0.1592	-0.1597	-0.08497	0.03098	-0.1322	-0.2355	2214.3	3180.5	2153.5	3245.2	3409.5	2622.8	3145.9	2066.9	0.00284728	0.451312	14.4277	735.738	2204.19	3	0.00141422	0.64131	Dutcher_Algae_TMT8plex_F-93024-7241_7241	Alage_TMT8plex	Mudpit_Dutcher_Algae_TMT8plex_F: 20180116_rf_1533_Dutcher_Algae_TMT8plex_F01
CC-125-1	Tubulin beta-1/beta-2 chain OS=Chlamydomonas reinhardtii GN=TUBB1 PE=3 SV=1	sp|P04690|TBB_CHLRE	TRUE	TRUE	TRUE	aLTVPELTQQmWDAk	1	TMT6plex (+229), Oxidation (+16), TMT6plex (+229)	2.45239	0.618741	-0.108	-0.2395	-0.2873	-0.1357	-0.1081	-0.1476	-0.1438	-0.1924	6377.4	7934.2	5377.2	8887.4	9050.3	6285.6	8432.2	5735.3	0.00290903	0.428922	15.8257	1103.1	2204.19	2	0.00217341	0.985586	Dutcher_Algae_TMT8plex_F-91986-6139_6139	Alage_TMT8plex	Mudpit_Dutcher_Algae_TMT8plex_F: 20180116_rf_1533_Dutcher_Algae_TMT8plex_F01
CC-125-1	Tubulin beta-1/beta-2 chain OS=Chlamydomonas reinhardtii GN=TUBB1 PE=3 SV=1	sp|P04690|TBB_CHLRE	TRUE	TRUE	TRUE	aLTVPELTQQmWDAk	1	TMT6plex (+229), Oxidation (+16), TMT6plex (+229)	2.48491	0.637064	-0.04672	-0.234	-0.1931	-0.2572	-0.09825	-0.009623	-0.07711	-0.2554	11944	14307	10285	14716	16392	12388	15815	9901.8	0.00292975	0.42464	16.6903	735.738	2204.19	3	0.000416838	0.189025	Dutcher_Algae_TMT8plex_F-67606-7383_7383	Alage_TMT8plex	Mudpit_Dutcher_Algae_TMT8plex_F: 20180116_rf_1533_Dutcher_Algae_TMT8plex_F01
CC-125-1	Tubulin beta-1/beta-2 chain OS=Chlamydomonas reinhardtii GN=TUBB1 PE=3 SV=1	sp|P04690|TBB_CHLRE	TRUE	TRUE	TRUE	aLTVPELTQQmWDAk	1	TMT6plex (+229), Oxidation (+16), TMT6plex (+229)	2.0993	0.551662	-0.09282	-0.04348	0.415	-0.12	-0.4344	-0.1997	-0.1715	-0.1714	567.49	794.31	749.78	794.4	657.95	532.44	721.18	509.27	0.00263491	0.532429	12.3791	735.736	2204.19	3	0.00444516	2.01577	Dutcher_Algae_TMT8plex_F-39902-7459_7459	Alage_TMT8plex	Mudpit_Dutcher_Algae_TMT8plex_F: 20180116_rf_1533_Dutcher_Algae_TMT8plex_F01
CC-125-1	Tubulin beta-1/beta-2 chain OS=Chlamydomonas reinhardtii GN=TUBB1 PE=3 SV=1	sp|P04690|TBB_CHLRE	TRUE	TRUE	TRUE	aLTVPELTQQmWDAk	1	TMT6plex (+229), Oxidation (+16), TMT6plex (+229)	2.34962	0.646016	-0.1233	-0.2359	-0.1681	-0.2419	0.08829	0.03222	-0.1186	-0.2436	37982	47863	34967	49828	62280	42699	51975	33429	0.00292779	0.421524	18.4617	735.738	2204.19	3	0.000783049	0.355092	Dutcher_Algae_TMT8plex_F-91970-6122_6122	Alage_TMT8plex	Mudpit_Dutcher_Algae_TMT8plex_F: 20180116_rf_1533_Dutcher_Algae_TMT8plex_F01
CC-125-1	Tubulin beta-1/beta-2 chain OS=Chlamydomonas reinhardtii GN=TUBB1 PE=3 SV=1	sp|P04690|TBB_CHLRE	TRUE	TRUE	TRUE	aLTVPELTQQmWDAk	1	TMT6plex (+229), Oxidation (+16), TMT6plex (+229)	2.3148	0.672971	-0.2721	-0.08501	-0.1759	-0.141	-0.1504	-0.1653	-0.08336	-0.0007229	1013	1565.8	1021.9	1581.6	1570	1106.5	1559.3	1159.2	0.00277004	0.482981	13.3687	735.737	2204.19	3	0.00151547	0.687227	Dutcher_Algae_TMT8plex_F-48452-6584_6584	Alage_TMT8plex	Mudpit_Dutcher_Algae_TMT8plex_F: 20180116_rf_1533_Dutcher_Algae_TMT8plex_F01
CC-125-1	Tubulin beta-1/beta-2 chain OS=Chlamydomonas reinhardtii GN=TUBB1 PE=3 SV=1	sp|P04690|TBB_CHLRE	TRUE	TRUE	TRUE	aLTVPELTQQmWDAk	1	TMT6plex (+229), Oxidation (+16), TMT6plex (+229)	2.1652	0.650005	-0.09614	-0.163	-0.3371	-0.1284	-0.109	0.003004	-0.204	-0.1881	1856.7	2406.7	1504.3	2584.4	2608.6	2009.9	2341.8	1664.2	0.00282075	0.463731	14.0513	735.736	2204.19	3	0.00499447	2.26487	Dutcher_Algae_TMT8plex_F-57500-6559_6559	Alage_TMT8plex	Mudpit_Dutcher_Algae_TMT8plex_F: 20180116_rf_1533_Dutcher_Algae_TMT8plex_F01
CC-125-1	Tubulin beta-1/beta-2 chain OS=Chlamydomonas reinhardtii GN=TUBB1 PE=3 SV=1	sp|P04690|TBB_CHLRE	TRUE	TRUE	TRUE	aLTVPELTQQmWDAk	1	TMT6plex (+229), Oxidation (+16), TMT6plex (+229)	2.53652	0.602661	-0.1654	-0.2332	-0.2403	-0.07102	0.1003	0.09832	-0.126	-0.1672	1533.7	1995.2	1384.8	2322.6	2606	1859.3	2151.7	1466	0.00280604	0.467618	13.9031	552.055	2204.19	4	0.00158995	0.721002	Dutcher_Algae_TMT8plex_F-57056-6087_6087	Alage_TMT8plex	Mudpit_Dutcher_Algae_TMT8plex_F: 20180116_rf_1533_Dutcher_Algae_TMT8plex_F01
CC-125-1	Tubulin beta-1/beta-2 chain OS=Chlamydomonas reinhardtii GN=TUBB1 PE=3 SV=1	sp|P04690|TBB_CHLRE	TRUE	TRUE	TRUE	aLTVPELTQQmWDAk	1	TMT6plex (+229), Oxidation (+16), TMT6plex (+229)	2.5434	0.616629	-0.1788	-0.2237	-0.2342	0.04813	-0.01233	-0.2117	0.03588	-0.1126	955.2	1268.7	873.17	1581.5	1519.9	948.13	1496.8	951.83	0.00274901	0.491068	13.2281	735.737	2204.19	3	0.00224789	1.01936	Dutcher_Algae_TMT8plex_F-57902-6986_6986	Alage_TMT8plex	Mudpit_Dutcher_Algae_TMT8plex_F: 20180116_rf_1533_Dutcher_Algae_TMT8plex_F01
CC-125-1	Tubulin beta-1/beta-2 chain OS=Chlamydomonas reinhardtii GN=TUBB1 PE=3 SV=1	sp|P04690|TBB_CHLRE	TRUE	TRUE	TRUE	aLTVPELTQQmWDAk	1	TMT6plex (+229), Oxidation (+16), TMT6plex (+229)	2.66619	0.617869	0.03892	-0.3607	-0.1492	-0.02283	-0.1575	-0.1784	-0.1422	-0.05783	1108.1	1150.4	928.4	1500.5	1379.2	967.1	1321.7	984.19	0.00274901	0.491068	13.1892	735.737	2204.19	3	0.00188168	0.853294	Dutcher_Algae_TMT8plex_F-58638-7769_7769	Alage_TMT8plex	Mudpit_Dutcher_Algae_TMT8plex_F: 20180116_rf_1533_Dutcher_Algae_TMT8plex_F01
CC-125-1	Tubulin beta-1/beta-2 chain OS=Chlamydomonas reinhardtii GN=TUBB1 PE=3 SV=1	sp|P04690|TBB_CHLRE	TRUE	TRUE	TRUE	aLTVPELTQQmWDAk	1	TMT6plex (+229), Oxidation (+16), TMT6plex (+229)	2.19944	0.643802	-0.1758	-0.147	-0.2433	-0.1444	-0.2433	0.07563	-0.09065	0.06424	435.39	604.24	394.57	634.28	592.5	523.84	622.02	488	0.00256624	0.559856	12.0684	735.738	2204.19	3	0.000681795	0.309176	Dutcher_Algae_TMT8plex_F-49460-7657_7657	Alage_TMT8plex	Mudpit_Dutcher_Algae_TMT8plex_F: 20180116_rf_1533_Dutcher_Algae_TMT8plex_F01
CC-125-1	Tubulin beta-1/beta-2 chain OS=Chlamydomonas reinhardtii GN=TUBB1 PE=3 SV=1	sp|P04690|TBB_CHLRE	TRUE	TRUE	TRUE	aLTVPELTQQmWDAk	1	TMT6plex (+229), Oxidation (+16), TMT6plex (+229)	2.42322	0.629528	-0.2166	-0.1679	-0.345	-0.1235	-0.1735	0.02487	-0.007332	0.04088	10561	14906	9204.1	16029	15451	12657	16431	12023	0.0029338	0.42464	16.7108	735.737	2204.19	3	0.00316342	1.43453	Dutcher_Algae_TMT8plex_F-67526-7298_7298	Alage_TMT8plex	Mudpit_Dutcher_Algae_TMT8plex_F: 20180116_rf_1533_Dutcher_Algae_TMT8plex_F01
CC-125-1	Tubulin beta-1/beta-2 chain OS=Chlamydomonas reinhardtii GN=TUBB1 PE=3 SV=1	sp|P04690|TBB_CHLRE	TRUE	TRUE	TRUE	aLTVPELTQQmWDAk	1	TMT6plex (+229), Oxidation (+16), TMT6plex (+229)	2.40937	0.603847	-0.1804	-0.2254	-0.2632	-0.1267	-0.1008	-0.02298	-0.04229	-0.1647	4315.6	5713.2	3874.2	6364.5	6475.1	4865.9	6412.8	4162.8	0.00289556	0.433402	15.3644	1103.1	2204.19	2	0.00246526	1.11793	Dutcher_Algae_TMT8plex_F-79678-6902_6902	Alage_TMT8plex	Mudpit_Dutcher_Algae_TMT8plex_F: 20180116_rf_1533_Dutcher_Algae_TMT8plex_F01
CC-125-1	Tubulin beta-1/beta-2 chain OS=Chlamydomonas reinhardtii GN=TUBB1 PE=3 SV=1	sp|P04690|TBB_CHLRE	TRUE	TRUE	TRUE	aLTVPELTQQmWDAk	1	TMT6plex (+229), Oxidation (+16), TMT6plex (+229)	2.62014	0.62315	-0.1546	-0.2048	-0.2509	-0.3192	-0.1368	-0.06681	-0.06751	-0.04659	2454.8	3230	2184	3128.8	3533	2643.6	3520.3	2517.8	0.00284728	0.451312	14.5026	735.737	2204.19	3	0.00206479	0.936328	Dutcher_Algae_TMT8plex_F-92940-7152_7152	Alage_TMT8plex	Mudpit_Dutcher_Algae_TMT8plex_F: 20180116_rf_1533_Dutcher_Algae_TMT8plex_F01
CC-125-1	Tubulin beta-1/beta-2 chain OS=Chlamydomonas reinhardtii GN=TUBB1 PE=3 SV=1	sp|P04690|TBB_CHLRE	TRUE	TRUE	TRUE	aLTVPELTQQmWDAk	1	TMT6plex (+229), Oxidation (+16), TMT6plex (+229)	2.40465	0.633204	-0.1339	-0.3456	-0.3776	-0.1127	-0.1636	0.2158	-0.144	-0.1474	13489	15933	10909	19386	18742	17324	18113	12794	0.00293566	0.419859	16.9509	735.736	2204.19	3	0.00664242	3.01217	Dutcher_Algae_TMT8plex_F-80758-8050_8050	Alage_TMT8plex	Mudpit_Dutcher_Algae_TMT8plex_F: 20180116_rf_1533_Dutcher_Algae_TMT8plex_F01
CC-125-1	Tubulin beta-1/beta-2 chain OS=Chlamydomonas reinhardtii GN=TUBB1 PE=3 SV=1	sp|P04690|TBB_CHLRE	TRUE	TRUE	TRUE	aLTVPELTQQmWDAk	1	TMT6plex (+229), Oxidation (+16), TMT6plex (+229)	2.18209	0.570473	-0.1039	-0.2049	-0.3947	-0.1381	-0.2201	-0.05466	-0.1533	0.04167	5907.7	7497.5	4633.5	8204.2	7739.2	6201.6	7712.6	6211.2	0.00290903	0.431104	15.7235	1103.1	2204.19	2	0.00461482	2.0927	Dutcher_Algae_TMT8plex_F-80754-8045_8045	Alage_TMT8plex	Mudpit_Dutcher_Algae_TMT8plex_F: 20180116_rf_1533_Dutcher_Algae_TMT8plex_F01
CC-125-1	Tubulin beta-1/beta-2 chain OS=Chlamydomonas reinhardtii GN=TUBB1 PE=3 SV=1	sp|P04690|TBB_CHLRE	TRUE	TRUE	TRUE	aLTVPELTQQmWDAk	1	TMT6plex (+229), Oxidation (+16), TMT6plex (+229)	2.20173	0.612563	-0.07526	-0.3252	-0.1432	-0.1482	-0.06877	-0.152	0.05435	-0.2576	1260.5	1456.8	1142.3	1699.5	1802	1209	1856.8	1059.4	0.00277004	0.482981	13.4876	735.737	2204.19	3	0.00169858	0.77026	Dutcher_Algae_TMT8plex_F-48370-6497_6497	Alage_TMT8plex	Mudpit_Dutcher_Algae_TMT8plex_F: 20180116_rf_1533_Dutcher_Algae_TMT8plex_F01
CC-125-1	Tubulin beta-1/beta-2 chain OS=Chlamydomonas reinhardtii GN=TUBB1 PE=3 SV=1	sp|P04690|TBB_CHLRE	TRUE	TRUE	TRUE	aLTVPELTQQmWDAk	1	TMT6plex (+229), Oxidation (+16), TMT6plex (+229)	2.36969	0.634977	-0.595	-0.2134	0.482	-0.1462	-0.5032	0.146	0.1803	-0.1452	342.67	612.05	662.15	663.12	539.94	575.71	775.99	445.51	0.00260084	0.545752	12.1728	735.738	2204.19	3	0.000416838	0.189025	Dutcher_Algae_TMT8plex_F-39832-7384_7384	Alage_TMT8plex	Mudpit_Dutcher_Algae_TMT8plex_F: 20180116_rf_1533_Dutcher_Algae_TMT8plex_F01
CC-125-1	Tubulin beta-1/beta-2 chain OS=Chlamydomonas reinhardtii GN=TUBB1 PE=3 SV=1	sp|P04690|TBB_CHLRE	TRUE	TRUE	TRUE	aLTVPELTQQmWDAk	1	TMT6plex (+229), Oxidation (+16), TMT6plex (+229)	2.35476	0.65192	-0.224	-0.2999	1.064	-0.1948	-0.5171	-0.09661	0.4107	0.3085	882.47	1160.3	1963.4	1275.8	1105.1	978.81	1800.8	1202.5	0.00277004	0.491068	13.34	735.736	2204.19	3	0.00536069	2.43094	Dutcher_Algae_TMT8plex_F-38712-6194_6194	Alage_TMT8plex	Mudpit_Dutcher_Algae_TMT8plex_F: 20180116_rf_1533_Dutcher_Algae_TMT8plex_F01
CC-125-1	Tubulin beta-1/beta-2 chain OS=Chlamydomonas reinhardtii GN=TUBB1 PE=3 SV=1	sp|P04690|TBB_CHLRE	TRUE	TRUE	TRUE	aLTVPELTQQmWDAk	1	TMT6plex (+229), Oxidation (+16), TMT6plex (+229)	2.26413	0.621314	-0.07027	-0.3363	-0.0234	-0.2621	-0.1724	-0.2232	-0.03305	-0.119	2396.7	2730.6	2339.6	2982.4	3196.9	2186.4	3310	2201.2	0.00284728	0.451312	14.3815	735.737	2204.19	3	0.00298031	1.3515	Dutcher_Algae_TMT8plex_F-57422-6476_6476	Alage_TMT8plex	Mudpit_Dutcher_Algae_TMT8plex_F: 20180116_rf_1533_Dutcher_Algae_TMT8plex_F01
CC-125-1	Tubulin beta-1/beta-2 chain OS=Chlamydomonas reinhardtii GN=TUBB1 PE=3 SV=1	sp|P04690|TBB_CHLRE	TRUE	TRUE	TRUE	aLTVPELTQQmWDAk	1	TMT6plex (+229), Oxidation (+16), TMT6plex (+229)	2.81618	0.586277	-0.1815	-0.4639	-0.2552	0.006548	-0.1068	-0.09246	-0.1763	-0.1151	30234	34142	27302	48543	45212	32558	41144	30136	0.00293005	0.41807	18.1421	735.738	2204.19	3	0.00159732	0.724343	Dutcher_Algae_TMT8plex_F-79638-6860_6860	Alage_TMT8plex	Mudpit_Dutcher_Algae_TMT8plex_F: 20180116_rf_1533_Dutcher_Algae_TMT8plex_F01
CC-125-1	Tubulin beta-1/beta-2 chain OS=Chlamydomonas reinhardtii GN=TUBB1 PE=3 SV=1	sp|P04690|TBB_CHLRE	TRUE	TRUE	TRUE	aLTVPELTQQmWDAk	1	TMT6plex (+229), Oxidation (+16), TMT6plex (+229)	2.60032	0.553872	-0.2873	-0.2796	-0.06934	-0.1245	-0.3857	-0.1241	-0.01557	-0.1669	2625.8	3613.5	2867	4170.8	3530.9	2976.1	4236.7	2718.8	0.0028593	0.447451	14.7067	735.739	2204.2	3	0.00324527	1.47164	Dutcher_Algae_TMT8plex_F-78922-6099_6099	Alage_TMT8plex	Mudpit_Dutcher_Algae_TMT8plex_F: 20180116_rf_1533_Dutcher_Algae_TMT8plex_F01
CC-125-1	Tubulin beta-1/beta-2 chain OS=Chlamydomonas reinhardtii GN=TUBB1 PE=3 SV=1	sp|P04690|TBB_CHLRE	TRUE	TRUE	TRUE	aLTVPELTQQmWDAk	1	TMT6plex (+229), Oxidation (+16), TMT6plex (+229)	2.71565	0.618071	-0.1873	-0.263	-0.2472	-0.1607	-0.08786	-0.03822	-0.1307	-0.03281	7544.9	9764.2	6875.2	10919	11476	8477	10635	7995.2	0.00292018	0.426931	16.1691	1103.1	2204.19	2	0.000464427	0.210605	Dutcher_Algae_TMT8plex_F-66656-6373_6373	Alage_TMT8plex	Mudpit_Dutcher_Algae_TMT8plex_F: 20180116_rf_1533_Dutcher_Algae_TMT8plex_F01
CC-125-1	Tubulin beta-1/beta-2 chain OS=Chlamydomonas reinhardtii GN=TUBB1 PE=3 SV=1	sp|P04690|TBB_CHLRE	TRUE	TRUE	TRUE	aLTVPELTQQmWDAk	1	TMT6plex (+229), Oxidation (+16), TMT6plex (+229)	2.3584	0.610872	-0.1774	-0.1478	-0.07429	-0.2538	-0.1436	-0.08313	-0.024	-0.1709	2209.5	3070.8	2238.4	2993.6	3230.5	2385.9	3311.2	2115.5	0.00284728	0.451312	14.3958	1103.1	2204.19	2	0.00485896	2.20341	Dutcher_Algae_TMT8plex_F-67444-7210_7210	Alage_TMT8plex	Mudpit_Dutcher_Algae_TMT8plex_F: 20180116_rf_1533_Dutcher_Algae_TMT8plex_F01
CC-125-1	Tubulin beta-1/beta-2 chain OS=Chlamydomonas reinhardtii GN=TUBB1 PE=3 SV=1	sp|P04690|TBB_CHLRE	TRUE	TRUE	TRUE	aLTVPELTQQmWDAk	1	TMT6plex (+229), Oxidation (+16), TMT6plex (+229)	2.36504	0.648319	0.02182	-0.2588	-0.09721	-0.1942	-0.2255	0.02911	0.03807	-0.2446	13348	15055	11693	16350	16099	13546	18103	10623	0.0029338	0.422393	16.809	735.735	2204.18	3	0.00810727	3.67645	Dutcher_Algae_TMT8plex_F-67446-7213_7213	Alage_TMT8plex	Mudpit_Dutcher_Algae_TMT8plex_F: 20180116_rf_1533_Dutcher_Algae_TMT8plex_F01
CC-125-1	Tubulin beta-1/beta-2 chain OS=Chlamydomonas reinhardtii GN=TUBB1 PE=3 SV=1	sp|P04690|TBB_CHLRE	TRUE	TRUE	TRUE	aLTVPELTQQmWDAk	1	TMT6plex (+229), Oxidation (+16), TMT6plex (+229)	2.98482	0.67546	-0.1699	-0.246	-0.1113	-0.1101	-0.2119	-0.1215	-0.195	-0.02566	1757.1	2268.7	1728.8	2600.6	2439.5	1841.7	2335.9	1843.5	0.00282075	0.463731	14.0375	552.056	2204.19	4	0.0023163	1.05038	Dutcher_Algae_TMT8plex_F-79618-6838_6838	Alage_TMT8plex	Mudpit_Dutcher_Algae_TMT8plex_F: 20180116_rf_1533_Dutcher_Algae_TMT8plex_F01
CC-125-1	Tubulin beta-1/beta-2 chain OS=Chlamydomonas reinhardtii GN=TUBB1 PE=3 SV=1	sp|P04690|TBB_CHLRE	TRUE	TRUE	TRUE	aLTVPELTQQmWDAk	1	TMT6plex (+229), Oxidation (+16), TMT6plex (+229)	2.30444	0.654219	-0.1592	-0.243	-0.06164	-0.03807	-0.266	-0.1475	-0.1439	0.1376	1312.1	1687.9	1324	2022.1	1747.3	1345.7	1787	1527.3	0.00278887	0.47514	13.6386	735.738	2204.19	3	0.000498689	0.226142	Dutcher_Algae_TMT8plex_F-58540-7664_7664	Alage_TMT8plex	Mudpit_Dutcher_Algae_TMT8plex_F: 20180116_rf_1533_Dutcher_Algae_TMT8plex_F01
CC-125-1	Tubulin beta-1/beta-2 chain OS=Chlamydomonas reinhardtii GN=TUBB1 PE=3 SV=1	sp|P04690|TBB_CHLRE	TRUE	TRUE	TRUE	aLTVPELTQQmWDAk	1	TMT6plex (+229), Oxidation (+16), TMT6plex (+229)	2.20064	0.557642	-0.1415	-0.2112	-0.06407	-0.04622	-0.1906	0.1258	-0.1934	-0.1499	5148.2	6672.3	5127.6	7798.5	7117.1	6254.6	6723.3	4898.2	0.00290289	0.431104	15.6021	1103.1	2204.19	2	0.000267995	0.121529	Dutcher_Algae_TMT8plex_F-79416-6624_6624	Alage_TMT8plex	Mudpit_Dutcher_Algae_TMT8plex_F: 20180116_rf_1533_Dutcher_Algae_TMT8plex_F01
CC-125-1	Tubulin beta-1/beta-2 chain OS=Chlamydomonas reinhardtii GN=TUBB1 PE=3 SV=1	sp|P04690|TBB_CHLRE	TRUE	TRUE	TRUE	aLTVPELTQQmWDAk	1	TMT6plex (+229), Oxidation (+16), TMT6plex (+229)	2.85092	0.656751	-0.3305	-0.3185	-0.09622	-0.2531	-0.1519	-0.06798	-0.1394	-0.07285	3698.2	5089.3	4084.5	5545.4	5973.2	4491.9	5707.4	4207.6	0.00288799	0.438092	15.2437	735.738	2204.19	3	0.000966155	0.438126	Dutcher_Algae_TMT8plex_F-92470-6653_6653	Alage_TMT8plex	Mudpit_Dutcher_Algae_TMT8plex_F: 20180116_rf_1533_Dutcher_Algae_TMT8plex_F01
CC-125-1	Tubulin beta-1/beta-2 chain OS=Chlamydomonas reinhardtii GN=TUBB1 PE=3 SV=1	sp|P04690|TBB_CHLRE	TRUE	TRUE	TRUE	aLTVPELTQQmWDAk	1	TMT6plex (+229), Oxidation (+16), TMT6plex (+229)	2.71409	0.620356	-0.1536	-0.2711	0.07967	-0.1569	-0.05154	-0.06749	-0.1378	-0.1708	1446.8	1818.3	1596.5	2048.9	2220.5	1553.3	1984.9	1363.3	0.00280604	0.467618	13.7765	735.737	2204.19	3	0.00389584	1.76667	Dutcher_Algae_TMT8plex_F-48296-6418_6418	Alage_TMT8plex	Mudpit_Dutcher_Algae_TMT8plex_F: 20180116_rf_1533_Dutcher_Algae_TMT8plex_F01
CC-125-1	Tubulin beta-1/beta-2 chain OS=Chlamydomonas reinhardtii GN=TUBB1 PE=3 SV=1	sp|P04690|TBB_CHLRE	TRUE	TRUE	TRUE	aLTVPELTQQmWDAk	1	TMT6plex (+229), Oxidation (+16), TMT6plex (+229)	2.22899	0.630036	-0.1937	-0.3141	1.182	-0.3812	-0.47	-0.09763	0.5008	0.1922	604.81	773.35	1427.9	754.92	770.33	654.31	1284.8	744.53	0.00269752	0.509766	12.7762	735.736	2204.19	3	0.0057269	2.597	Dutcher_Algae_TMT8plex_F-27836-6070_6070	Alage_TMT8plex	Mudpit_Dutcher_Algae_TMT8plex_F: 20180116_rf_1533_Dutcher_Algae_TMT8plex_F01
CC-125-1	Tubulin beta-1/beta-2 chain OS=Chlamydomonas reinhardtii GN=TUBB1 PE=3 SV=1	sp|P04690|TBB_CHLRE	TRUE	TRUE	TRUE	aLTVPELTQQmWDAk	1	TMT6plex (+229), Oxidation (+16), TMT6plex (+229)	2.75028	0.63883	-0.2325	-0.4091	-0.1439	-0.09541	-0.2159	-0.1474	-0.02988	-0.1132	2175.5	2647.3	2183.1	3382.1	3144	2338.7	3363.6	2248.2	0.00284728	0.451312	14.3909	735.738	2204.19	3	0.000966155	0.438126	Dutcher_Algae_TMT8plex_F-57342-6391_6391	Alage_TMT8plex	Mudpit_Dutcher_Algae_TMT8plex_F: 20180116_rf_1533_Dutcher_Algae_TMT8plex_F01
CC-125-1	Tubulin beta-1/beta-2 chain OS=Chlamydomonas reinhardtii GN=TUBB1 PE=3 SV=1	sp|P04690|TBB_CHLRE	TRUE	TRUE	TRUE	aLTVPELTQQmWDAk	1	TMT6plex (+229), Oxidation (+16), TMT6plex (+229)	2.65468	0.650815	0.2226	-0.2156	-0.2957	-0.2517	-0.1656	-0.1258	-0.04941	-0.04319	2290.6	2307.2	1551.9	2351.7	2488.6	1825.2	2558	1811.5	0.00282075	0.463731	14.0688	735.738	2204.19	3	0.000966155	0.438126	Dutcher_Algae_TMT8plex_F-38620-6096_6096	Alage_TMT8plex	Mudpit_Dutcher_Algae_TMT8plex_F: 20180116_rf_1533_Dutcher_Algae_TMT8plex_F01
CC-125-1	Tubulin beta-1/beta-2 chain OS=Chlamydomonas reinhardtii GN=TUBB1 PE=3 SV=1	sp|P04690|TBB_CHLRE	TRUE	TRUE	TRUE	aLTVPELTQQmWDAk	1	TMT6plex (+229), Oxidation (+16), TMT6plex (+229)	1.90055	0.570383	-0.03886	-0.3034	-0.2356	-0.2733	-0.1899	-0.1014	-0.04391	-0.06575	1632	1859	1359.9	1974.5	2093.7	1584.3	2189.4	1524.4	0.00280604	0.467618	13.7954	1103.1	2204.19	2	0.00217341	0.985586	Dutcher_Algae_TMT8plex_F-80544-7822_7822	Alage_TMT8plex	Mudpit_Dutcher_Algae_TMT8plex_F: 20180116_rf_1533_Dutcher_Algae_TMT8plex_F01
CC-125-1	Tubulin beta-1/beta-2 chain OS=Chlamydomonas reinhardtii GN=TUBB1 PE=3 SV=1	sp|P04690|TBB_CHLRE	TRUE	TRUE	TRUE	aLTVPELTQQmWDAk	1	TMT6plex (+229), Oxidation (+16), TMT6plex (+229)	2.6055	0.600521	-0.2663	-0.2068	0.003279	-0.1915	0.07956	-0.1588	-0.05588	-0.1326	10787	15323	12199	16165	19490	11779	16965	11266	0.0029338	0.422393	16.7983	735.738	2204.19	3	5.06272e-05	0.0229581	Dutcher_Algae_TMT8plex_F-67350-7111_7111	Alage_TMT8plex	Mudpit_Dutcher_Algae_TMT8plex_F: 20180116_rf_1533_Dutcher_Algae_TMT8plex_F01
CC-125-1	Tubulin beta-1/beta-2 chain OS=Chlamydomonas reinhardtii GN=TUBB1 PE=3 SV=1	sp|P04690|TBB_CHLRE	TRUE	TRUE	TRUE	aLTVPELTQQmWDAk	1	TMT6plex (+229), Oxidation (+16), TMT6plex (+229)	2.60086	0.697131	-0.1144	-0.294	-0.3494	-0.2013	-0.1352	-0.1562	-0.131	-0.1325	1993.3	2402.7	1621.1	2667.6	2786.6	1961.9	2666.4	1872.5	0.00283494	0.463731	14.1335	735.738	2204.19	3	0.0008649	0.392209	Dutcher_Algae_TMT8plex_F-93556-7807_7807	Alage_TMT8plex	Mudpit_Dutcher_Algae_TMT8plex_F: 20180116_rf_1533_Dutcher_Algae_TMT8plex_F01
CC-125-1	Tubulin beta-1/beta-2 chain OS=Chlamydomonas reinhardtii GN=TUBB1 PE=3 SV=1	sp|P04690|TBB_CHLRE	TRUE	TRUE	TRUE	aLTVPELTQQmWDAk	1	TMT6plex (+229), Oxidation (+16), TMT6plex (+229)	2.05597	0.673049	-0.1024	-0.7175	-0.3661	-0.2177	-0.1522	-0.06046	-0.1392	-0.06644	682.49	618.08	544.85	888.18	935.17	711.83	898.83	666.26	0.00266697	0.532429	12.5376	735.738	2204.19	3	5.06272e-05	0.0229581	Dutcher_Algae_TMT8plex_F-49308-7494_7494	Alage_TMT8plex	Mudpit_Dutcher_Algae_TMT8plex_F: 20180116_rf_1533_Dutcher_Algae_TMT8plex_F01
CC-125-1	Tubulin beta-1/beta-2 chain OS=Chlamydomonas reinhardtii GN=TUBB1 PE=3 SV=1	sp|P04690|TBB_CHLRE	TRUE	TRUE	TRUE	aLTVPELTQQmWDAk	1	TMT6plex (+229), Oxidation (+16), TMT6plex (+229)	2.43104	0.591995	-0.2264	-0.4374	0.2616	-0.1422	-0.2543	-0.1492	-0.06573	-0.0484	1097.6	1302.8	1432.1	1644.4	1559.4	1174.1	1647.1	1179.7	0.00277004	0.482981	13.4301	735.738	2204.19	3	0.000599944	0.272059	Dutcher_Algae_TMT8plex_F-58462-7581_7581	Alage_TMT8plex	Mudpit_Dutcher_Algae_TMT8plex_F: 20180116_rf_1533_Dutcher_Algae_TMT8plex_F01
CC-125-1	Tubulin beta-1/beta-2 chain OS=Chlamydomonas reinhardtii GN=TUBB1 PE=3 SV=1	sp|P04690|TBB_CHLRE	TRUE	TRUE	TRUE	aLTVPELTQQmWDAk	0.99	TMT6plex (+229), Oxidation (+16), TMT6plex (+229)	2.18677	0.57313	-0.5614	-0.152	-0.1393	0.06092	-0.6693	0.1915	0.05877	-0.799	7577.3	13755	9463.3	16517	10206	12804	15426	6272.7	0.0029258	0.424672	16.4897	735.743	2204.21	3	0.0138654	6.28755	Dutcher_Algae_TMT8plex_F-77420-4503_4503	Alage_TMT8plex	Mudpit_Dutcher_Algae_TMT8plex_F: 20180116_rf_1533_Dutcher_Algae_TMT8plex_F01
CC-125-1	Tubulin beta-1/beta-2 chain OS=Chlamydomonas reinhardtii GN=TUBB1 PE=3 SV=1	sp|P04690|TBB_CHLRE	TRUE	TRUE	TRUE	aLTVPELTQQmWDAk	1	TMT6plex (+229), Oxidation (+16), TMT6plex (+229)	2.34961	0.629791	-0.2811	-0.4185	-0.1414	-0.1139	-0.1665	-0.1226	-0.15	-0.05585	1696.7	2114.2	1761.1	2694.1	2619.8	1920.9	2511.1	1887.2	0.00282075	0.463731	14.0706	735.737	2204.19	3	0.00298031	1.3515	Dutcher_Algae_TMT8plex_F-48210-6327_6327	Alage_TMT8plex	Mudpit_Dutcher_Algae_TMT8plex_F: 20180116_rf_1533_Dutcher_Algae_TMT8plex_F01
CC-125-1	Tubulin beta-1/beta-2 chain OS=Chlamydomonas reinhardtii GN=TUBB1 PE=3 SV=1	sp|P04690|TBB_CHLRE	TRUE	TRUE	TRUE	aLTVPELTQQmWDAk	1	TMT6plex (+229), Oxidation (+16), TMT6plex (+229)	2.79815	0.629026	-0.1467	-0.1447	-0.3786	-0.2451	-0.0002871	0.04408	-0.2561	-0.1152	10005	13570	8158.9	13352	15642	11548	12691	9766.9	0.00292975	0.424672	16.5316	735.738	2204.19	3	0.000315584	0.143109	Dutcher_Algae_TMT8plex_F-80598-7880_7880	Alage_TMT8plex	Mudpit_Dutcher_Algae_TMT8plex_F: 20180116_rf_1533_Dutcher_Algae_TMT8plex_F01
CC-125-1	Tubulin beta-1/beta-2 chain OS=Chlamydomonas reinhardtii GN=TUBB1 PE=3 SV=1	sp|P04690|TBB_CHLRE	TRUE	TRUE	TRUE	aLTVPELTQQmWDAk	1	TMT6plex (+229), Oxidation (+16), TMT6plex (+229)	2.48738	0.661875	-0.003351	-0.4144	-0.1196	-0.19	-0.1777	-0.09859	-0.1282	-0.1631	5592.8	5766.4	4908.9	6961.9	7077.5	5296.8	6925.6	4768	0.00290289	0.433402	15.5295	735.737	2204.19	3	0.00169858	0.77026	Dutcher_Algae_TMT8plex_F-57262-6306_6306	Alage_TMT8plex	Mudpit_Dutcher_Algae_TMT8plex_F: 20180116_rf_1533_Dutcher_Algae_TMT8plex_F01
CC-125-1	Tubulin beta-1/beta-2 chain OS=Chlamydomonas reinhardtii GN=TUBB1 PE=3 SV=1	sp|P04690|TBB_CHLRE	TRUE	TRUE	TRUE	aLTVPELTQQmWDAk	1	TMT6plex (+229), Oxidation (+16), TMT6plex (+229)	2.41349	0.605447	-0.1677	-0.2113	-0.1508	-0.1174	-0.04271	-0.1406	-0.08322	-0.2029	4642.3	6141.3	4447.2	6830	7195.2	4786.7	6670.2	4316.1	0.00289556	0.433402	15.4586	1103.1	2204.19	2	0.00314997	1.42843	Dutcher_Algae_TMT8plex_F-79498-6711_6711	Alage_TMT8plex	Mudpit_Dutcher_Algae_TMT8plex_F: 20180116_rf_1533_Dutcher_Algae_TMT8plex_F01
CC-125-1	Tubulin beta-1/beta-2 chain OS=Chlamydomonas reinhardtii GN=TUBB1 PE=3 SV=1	sp|P04690|TBB_CHLRE	TRUE	TRUE	TRUE	aLTVPELTQQmWDAk	1	TMT6plex (+229), Oxidation (+16), TMT6plex (+229)	2.10972	0.568768	-0.1103	-0.3012	-0.3214	-0.05021	-0.2311	-0.1238	-0.125	-0.1664	1868.4	2237.8	1542.7	2758	2444.9	1873.8	2494	1711.6	0.00282075	0.463731	14.0474	1103.1	2204.19	2	0.0014887	0.675085	Dutcher_Algae_TMT8plex_F-80660-7945_7945	Alage_TMT8plex	Mudpit_Dutcher_Algae_TMT8plex_F: 20180116_rf_1533_Dutcher_Algae_TMT8plex_F01
CC-125-1	Tubulin beta-1/beta-2 chain OS=Chlamydomonas reinhardtii GN=TUBB1 PE=3 SV=1	sp|P04690|TBB_CHLRE	TRUE	TRUE	TRUE	aLTVPELTQQmWDAk	1	TMT6plex (+229), Oxidation (+16), TMT6plex (+229)	2.74369	0.642009	-0.2121	-0.1556	-0.2619	-0.2271	-0.1207	0.08593	-0.1319	-0.1358	2667.7	3769.3	2446.9	3768.2	4037.1	3314.7	3819.6	2690.9	0.0028593	0.447451	14.6945	735.737	2204.19	3	0.00151547	0.687227	Dutcher_Algae_TMT8plex_F-92582-6772_6772	Alage_TMT8plex	Mudpit_Dutcher_Algae_TMT8plex_F: 20180116_rf_1533_Dutcher_Algae_TMT8plex_F01
CC-125-1	Tubulin beta-1/beta-2 chain OS=Chlamydomonas reinhardtii GN=TUBB1 PE=3 SV=1	sp|P04690|TBB_CHLRE	TRUE	TRUE	TRUE	aLTVPELTQQmWDAk	1	TMT6plex (+229), Oxidation (+16), TMT6plex (+229)	2.27301	0.637316	-0.2771	-0.1638	1.998	-0.1276	-0.6808	-0.1646	0.8255	0.7449	659.87	996.14	2861.3	1034.1	856.59	729.37	1835.9	1250.7	0.00274901	0.491068	13.3197	735.735	2204.18	3	0.00993832	4.50679	Dutcher_Algae_TMT8plex_F-27744-5972_5972	Alage_TMT8plex	Mudpit_Dutcher_Algae_TMT8plex_F: 20180116_rf_1533_Dutcher_Algae_TMT8plex_F01
CC-125-1	Tubulin beta-1/beta-2 chain OS=Chlamydomonas reinhardtii GN=TUBB1 PE=3 SV=1	sp|P04690|TBB_CHLRE	TRUE	TRUE	TRUE	aLTVPELTQQmWDAk	1	TMT6plex (+229), Oxidation (+16), TMT6plex (+229)	2.63105	0.627604	-0.1648	-0.3592	-0.248	-0.1621	-0.1005	-0.1222	-0.05867	-0.1293	6922.7	8296.4	6212.7	9830.7	10281	7221.4	10063	6753.6	0.00291571	0.427577	16.001	735.738	2204.19	3	0.00114926	0.52116	Dutcher_Algae_TMT8plex_F-68406-8233_8233	Alage_TMT8plex	Mudpit_Dutcher_Algae_TMT8plex_F: 20180116_rf_1533_Dutcher_Algae_TMT8plex_F01
CC-125-1	Tubulin beta-1/beta-2 chain OS=Chlamydomonas reinhardtii GN=TUBB1 PE=3 SV=1	sp|P04690|TBB_CHLRE	TRUE	TRUE	TRUE	aLTVPELTQQmWDAk	1	TMT6plex (+229), Oxidation (+16), TMT6plex (+229)	2.12456	0.581033	-0.0138	-0.165	-0.3777	-0.2268	-0.1235	-0.03975	-0.1264	-0.1882	2639.9	3232.5	1975.8	3251.7	3467.2	2623.6	3307	2235.5	0.00284728	0.451312	14.4725	1103.1	2204.19	2	0.00412654	1.87128	Dutcher_Algae_TMT8plex_F-92092-6251_6251	Alage_TMT8plex	Mudpit_Dutcher_Algae_TMT8plex_F: 20180116_rf_1533_Dutcher_Algae_TMT8plex_F01
CC-125-1	Tubulin beta-1/beta-2 chain OS=Chlamydomonas reinhardtii GN=TUBB1 PE=3 SV=1	sp|P04690|TBB_CHLRE	TRUE	TRUE	TRUE	aLTVPELTQQmWDAk	1	TMT6plex (+229), Oxidation (+16), TMT6plex (+229)	2.39147	0.627449	-0.1883	-0.2839	-0.3077	-0.164	-0.08813	-0.0952	-0.1274	-0.05357	30175	38548	26455	43603	45858	32633	42656	31526	0.00293005	0.41807	18.1529	735.738	2204.19	3	0.00141422	0.64131	Dutcher_Algae_TMT8plex_F-79478-6690_6690	Alage_TMT8plex	Mudpit_Dutcher_Algae_TMT8plex_F: 20180116_rf_1533_Dutcher_Algae_TMT8plex_F01
CC-125-1	Tubulin beta-1/beta-2 chain OS=Chlamydomonas reinhardtii GN=TUBB1 PE=3 SV=1	sp|P04690|TBB_CHLRE	TRUE	TRUE	TRUE	aLTVPELTQQmWDAk	0.99	TMT6plex (+229), Oxidation (+16), TMT6plex (+229)	1.93431	0.429769	-0.157	-0.2816	0.07214	-0.1685	-0.1291	0.1997	-0.1344	-0.2524	286.39	358.3	315.11	403.09	418.49	368.68	393.59	256.47	0.00245727	0.608117	11.4513	552.056	2204.19	4	0.00182802	0.828957	Dutcher_Algae_TMT8plex_F-48158-6271_6271	Alage_TMT8plex	Mudpit_Dutcher_Algae_TMT8plex_F: 20180116_rf_1533_Dutcher_Algae_TMT8plex_F01
CC-125-1	Tubulin beta-1/beta-2 chain OS=Chlamydomonas reinhardtii GN=TUBB1 PE=3 SV=1	sp|P04690|TBB_CHLRE	TRUE	TRUE	TRUE	aLTVPELTQQmWDAk	0.97	TMT6plex (+229), Oxidation (+16), TMT6plex (+229)	1.45243	0.477552	0.1656	-0.4262	-0.2282	-0.04142	-0.08022	-0.1569	-0.3138	-0.1344	508.1	460.64	372.85	621.25	608.52	412.23	497.84	393.37	0.00253103	0.573286	11.9199	1103.1	2204.19	2	0.000952708	0.432028	Dutcher_Algae_TMT8plex_F-57226-6267_6267	Alage_TMT8plex	Mudpit_Dutcher_Algae_TMT8plex_F: 20180116_rf_1533_Dutcher_Algae_TMT8plex_F01
CC-125-1	Tubulin beta-1/beta-2 chain OS=Chlamydomonas reinhardtii GN=TUBB1 PE=3 SV=1	sp|P04690|TBB_CHLRE	TRUE	TRUE	TRUE	aLTVPELTQQmWDAk	1	TMT6plex (+229), Oxidation (+16), TMT6plex (+229)	2.53081	0.702399	-0.4103	-0.2707	-0.3212	-0.1192	-0.1669	-0.08351	-0.07508	-0.1245	3804.1	5726	3821.6	6603.8	6394.5	4828.9	6471.4	4416	0.00289556	0.433402	15.3604	735.737	2204.19	3	0.00151547	0.687227	Dutcher_Algae_TMT8plex_F-38534-6005_6005	Alage_TMT8plex	Mudpit_Dutcher_Algae_TMT8plex_F: 20180116_rf_1533_Dutcher_Algae_TMT8plex_F01
CC-125-1	Tubulin beta-1/beta-2 chain OS=Chlamydomonas reinhardtii GN=TUBB1 PE=3 SV=1	sp|P04690|TBB_CHLRE	TRUE	TRUE	TRUE	aLTVPELTQQmWDAk	0.89	TMT6plex (+229), Oxidation (+16), TMT6plex (+229)	1.52853	0.201801	-0.06251	-0.06935	-0.1716	-0.2149	0.03999	-0.3413	-0.43	-0.1198	814.84	1092.3	719.21	1047.7	1239.7	682.49	873.51	742.56	0.00269752	0.509766	12.8162	552.055	2204.19	4	0.00110167	0.499579	Dutcher_Algae_TMT8plex_F-57218-6259_6259	Alage_TMT8plex	Mudpit_Dutcher_Algae_TMT8plex_F: 20180116_rf_1533_Dutcher_Algae_TMT8plex_F01
CC-125-1	Tubulin beta-1/beta-2 chain OS=Chlamydomonas reinhardtii GN=TUBB1 PE=3 SV=1	sp|P04690|TBB_CHLRE	TRUE	TRUE	TRUE	aLTVPELTQQmWDAk	1	TMT6plex (+229), Oxidation (+16), TMT6plex (+229)	2.03674	0.639284	-0.2129	-0.09745	0.2639	-0.1939	-0.2922	-0.006362	0.06827	-0.2633	566.03	835.4	733	817.69	777.58	657.69	919.42	520.63	0.00263491	0.532429	12.5086	735.738	2204.19	3	0.000681795	0.309176	Dutcher_Algae_TMT8plex_F-49230-7411_7411	Alage_TMT8plex	Mudpit_Dutcher_Algae_TMT8plex_F: 20180116_rf_1533_Dutcher_Algae_TMT8plex_F01
CC-125-1	Tubulin beta-1/beta-2 chain OS=Chlamydomonas reinhardtii GN=TUBB1 PE=3 SV=1	sp|P04690|TBB_CHLRE	TRUE	TRUE	TRUE	aLTVPELTQQmWDAk	1	TMT6plex (+229), Oxidation (+16), TMT6plex (+229)	2.53739	0.602277	-0.09641	-0.0856	0.8358	-0.2701	-0.3826	-0.2556	0.1117	-0.195	1438.4	1973.3	2521.3	1822.3	1766.4	1303.5	2210.8	1275.1	0.00280604	0.467618	13.8048	735.737	2204.19	3	0.00133237	0.604193	Dutcher_Algae_TMT8plex_F-58380-7494_7494	Alage_TMT8plex	Mudpit_Dutcher_Algae_TMT8plex_F: 20180116_rf_1533_Dutcher_Algae_TMT8plex_F01
CC-125-1	Tubulin beta-1/beta-2 chain OS=Chlamydomonas reinhardtii GN=TUBB1 PE=3 SV=1	sp|P04690|TBB_CHLRE	TRUE	TRUE	TRUE	aLTVPELTQQmWDAk	1	TMT6plex (+229), Oxidation (+16), TMT6plex (+229)	2.81147	0.718361	-0.1998	-0.2481	-0.2128	-0.1525	-0.1389	-0.05279	-0.02261	-0.1289	2417.2	3196.1	2270.5	3548.8	3588.1	2708.6	3682.4	2420.5	0.0028593	0.451312	14.5406	735.738	2204.19	3	0.000416838	0.189025	Dutcher_Algae_TMT8plex_F-48130-6242_6242	Alage_TMT8plex	Mudpit_Dutcher_Algae_TMT8plex_F: 20180116_rf_1533_Dutcher_Algae_TMT8plex_F01
CC-125-1	Tubulin beta-1/beta-2 chain OS=Chlamydomonas reinhardtii GN=TUBB1 PE=3 SV=1	sp|P04690|TBB_CHLRE	TRUE	TRUE	TRUE	aLTVPELTQQmWDAk	1	TMT6plex (+229), Oxidation (+16), TMT6plex (+229)	2.42303	0.708447	-0.03096	-0.2718	0.1555	-0.2365	-0.07985	-0.2439	-0.134	-0.1574	16873	19464	18048	20810	23401	14761	21295	14690	0.00293856	0.424075	17.1883	735.736	2204.19	3	0.00536069	2.43094	Dutcher_Algae_TMT8plex_F-67242-6996_6996	Alage_TMT8plex	Mudpit_Dutcher_Algae_TMT8plex_F: 20180116_rf_1533_Dutcher_Algae_TMT8plex_F01
CC-125-1	Tubulin beta-1/beta-2 chain OS=Chlamydomonas reinhardtii GN=TUBB1 PE=3 SV=1	sp|P04690|TBB_CHLRE	TRUE	TRUE	TRUE	aLTVPELTQQmWDAk	1	TMT6plex (+229), Oxidation (+16), TMT6plex (+229)	2.31544	0.606521	-0.1168	-0.2644	-0.3112	-0.024	-0.1473	0.01039	-0.1441	-0.1817	9556.9	11775	7978.2	14434	13286	10557	12692	8741.1	0.0029258	0.424672	16.4418	735.738	2204.19	3	0.00123111	0.558276	Dutcher_Algae_TMT8plex_F-80518-7795_7795	Alage_TMT8plex	Mudpit_Dutcher_Algae_TMT8plex_F: 20180116_rf_1533_Dutcher_Algae_TMT8plex_F01
CC-125-1	Tubulin beta-1/beta-2 chain OS=Chlamydomonas reinhardtii GN=TUBB1 PE=3 SV=1	sp|P04690|TBB_CHLRE	TRUE	TRUE	TRUE	aLTVPELTQQmWDAk	1	TMT6plex (+229), Oxidation (+16), TMT6plex (+229)	2.48971	0.519137	-0.5225	-0.1971	-0.007912	-0.09428	-0.6861	0.3386	0.2045	-1.073	513.57	883.78	681.78	981.09	669.7	932.04	1121.2	346.88	0.00266697	0.521103	12.5817	552.055	2204.19	4	0.000607313	0.2754	Dutcher_Algae_TMT8plex_F-38498-5966_5966	Alage_TMT8plex	Mudpit_Dutcher_Algae_TMT8plex_F: 20180116_rf_1533_Dutcher_Algae_TMT8plex_F01
CC-125-1	Tubulin beta-1/beta-2 chain OS=Chlamydomonas reinhardtii GN=TUBB1 PE=3 SV=1	sp|P04690|TBB_CHLRE	TRUE	TRUE	TRUE	aLTVPELTQQmWDAk	1	TMT6plex (+229), Oxidation (+16), TMT6plex (+229)	2.57278	0.577983	-0.2945	-0.3004	-0.1285	-0.07839	-0.1629	-0.06322	0.007178	-0.1907	2193.5	2995.6	2316.2	3609.2	3428.9	2601.1	3634.6	2245.4	0.00284728	0.451312	14.4909	552.056	2204.19	4	0.00109559	0.496823	Dutcher_Algae_TMT8plex_F-79424-6632_6632	Alage_TMT8plex	Mudpit_Dutcher_Algae_TMT8plex_F: 20180116_rf_1533_Dutcher_Algae_TMT8plex_F01
CC-125-1	Tubulin beta-1/beta-2 chain OS=Chlamydomonas reinhardtii GN=TUBB1 PE=3 SV=1	sp|P04690|TBB_CHLRE	TRUE	TRUE	TRUE	aLTVPELTQQmWDAk	1	TMT6plex (+229), Oxidation (+16), TMT6plex (+229)	1.95927	0.575096	-0.06598	-0.1487	-0.2074	-0.19	-0.05205	0.1764	-0.1427	-0.2084	913.11	1171.3	789.01	1194.8	1309	1089.4	1176.3	793.89	0.00272468	0.500113	13.0425	1103.1	2204.19	2	0.00192927	0.874874	Dutcher_Algae_TMT8plex_F-38490-5958_5958	Alage_TMT8plex	Mudpit_Dutcher_Algae_TMT8plex_F: 20180116_rf_1533_Dutcher_Algae_TMT8plex_F01
CC-125-1	Tubulin beta-1/beta-2 chain OS=Chlamydomonas reinhardtii GN=TUBB1 PE=3 SV=1	sp|P04690|TBB_CHLRE	TRUE	TRUE	TRUE	aLTVPELTQQmWDAk	1	TMT6plex (+229), Oxidation (+16), TMT6plex (+229)	2.31668	0.61916	-0.2156	-0.2854	-0.2307	-0.1072	-0.146	-0.1454	-0.04243	-0.04562	5832.5	7605.7	5471.1	8913.7	8707.7	6211	8863.9	6235.2	0.00290903	0.428922	15.8198	735.737	2204.19	3	0.00151547	0.687227	Dutcher_Algae_TMT8plex_F-57180-6219_6219	Alage_TMT8plex	Mudpit_Dutcher_Algae_TMT8plex_F: 20180116_rf_1533_Dutcher_Algae_TMT8plex_F01
CC-125-1	Tubulin beta-1/beta-2 chain OS=Chlamydomonas reinhardtii GN=TUBB1 PE=3 SV=1	sp|P04690|TBB_CHLRE	TRUE	TRUE	TRUE	aLTVPELTQQmWDAk	1	TMT6plex (+229), Oxidation (+16), TMT6plex (+229)	2.22424	0.576676	-0.1884	-0.2585	-0.3292	-0.1785	-0.04202	-0.1129	-0.03036	-0.0765	6643.5	8653.6	5745.5	9508.8	10410	7091.3	10024	6824.5	0.00291571	0.427577	15.986	1103.1	2204.18	2	0.00730036	3.31053	Dutcher_Algae_TMT8plex_F-67210-6962_6962	Alage_TMT8plex	Mudpit_Dutcher_Algae_TMT8plex_F: 20180116_rf_1533_Dutcher_Algae_TMT8plex_F01
CC-125-1	Tubulin beta-1/beta-2 chain OS=Chlamydomonas reinhardtii GN=TUBB1 PE=3 SV=1	sp|P04690|TBB_CHLRE	TRUE	TRUE	TRUE	aLTVPELTQQmWDAk	1	TMT6plex (+229), Oxidation (+16), TMT6plex (+229)	2.26355	0.578264	-0.2037	-0.2702	-0.2041	-0.1282	-0.1632	0.04805	-0.05774	-0.02251	3042.9	3972.9	2881.7	4551.1	4457.3	3665.4	4538.4	3286.7	0.00286941	0.441967	14.8916	1103.1	2204.19	2	0.0014887	0.675085	Dutcher_Algae_TMT8plex_F-79598-6817_6817	Alage_TMT8plex	Mudpit_Dutcher_Algae_TMT8plex_F: 20180116_rf_1533_Dutcher_Algae_TMT8plex_F01
CC-125-1	Tubulin beta-1/beta-2 chain OS=Chlamydomonas reinhardtii GN=TUBB1 PE=3 SV=1	sp|P04690|TBB_CHLRE	TRUE	TRUE	TRUE	aLTVPELTQQmWDAk	1	TMT6plex (+229), Oxidation (+16), TMT6plex (+229)	2.44211	0.633891	-0.195	-0.1846	-0.2041	-0.01758	-0.05396	-0.03143	-0.1068	-0.2344	9914.8	13606	9339.2	15901	15523	11213	14293	9209.8	0.00292975	0.42464	16.5951	735.739	2204.19	3	0.00196353	0.89041	Dutcher_Algae_TMT8plex_F-80678-7965_7965	Alage_TMT8plex	Mudpit_Dutcher_Algae_TMT8plex_F: 20180116_rf_1533_Dutcher_Algae_TMT8plex_F01
CC-125-1	Tubulin beta-1/beta-2 chain OS=Chlamydomonas reinhardtii GN=TUBB1 PE=3 SV=1	sp|P04690|TBB_CHLRE	TRUE	TRUE	TRUE	aLTVPELTQQmWDAk	1	TMT6plex (+229), Oxidation (+16), TMT6plex (+229)	2.44128	0.613871	0.02932	-0.3413	-0.228	-0.1624	-0.1482	-0.1432	0.09034	-0.1093	1572.2	1674.5	1259.7	1953.2	1979.1	1412.7	2200.5	1356.8	0.00278887	0.47514	13.7109	735.737	2204.19	3	0.00206479	0.936328	Dutcher_Algae_TMT8plex_F-38458-5924_5924	Alage_TMT8plex	Mudpit_Dutcher_Algae_TMT8plex_F: 20180116_rf_1533_Dutcher_Algae_TMT8plex_F01
CC-125-1	Tubulin beta-1/beta-2 chain OS=Chlamydomonas reinhardtii GN=TUBB1 PE=3 SV=1	sp|P04690|TBB_CHLRE	TRUE	TRUE	TRUE	aLTVPELTQQmWDAk	1	TMT6plex (+229), Oxidation (+16), TMT6plex (+229)	2.2461	0.541149	0.01113	-0.201	-0.2658	-0.4307	-0.09036	-0.374	-0.055	0.06908	484.58	569.84	383.5	511.14	641.24	377.8	625.75	475.89	0.00256624	0.559856	11.9907	552.054	2204.19	4	0.00329894	1.49598	Dutcher_Algae_TMT8plex_F-48080-6188_6188	Alage_TMT8plex	Mudpit_Dutcher_Algae_TMT8plex_F: 20180116_rf_1533_Dutcher_Algae_TMT8plex_F01
CC-125-1	Tubulin beta-1/beta-2 chain OS=Chlamydomonas reinhardtii GN=TUBB1 PE=3 SV=1	sp|P04690|TBB_CHLRE	TRUE	TRUE	TRUE	aLTVPELTQQmWDAk	1	TMT6plex (+229), Oxidation (+16), TMT6plex (+229)	2.73855	0.627891	-0.1989	-0.3379	-0.3037	-0.2312	-0.09243	-0.03297	-0.04798	-0.02367	38725	48183	34277	53785	59131	44012	58067	41611	0.0029241	0.421524	18.5272	735.738	2204.19	3	0.000599944	0.272059	Dutcher_Algae_TMT8plex_F-79398-6605_6605	Alage_TMT8plex	Mudpit_Dutcher_Algae_TMT8plex_F: 20180116_rf_1533_Dutcher_Algae_TMT8plex_F01
CC-125-1	Tubulin beta-1/beta-2 chain OS=Chlamydomonas reinhardtii GN=TUBB1 PE=3 SV=1	sp|P04690|TBB_CHLRE	TRUE	TRUE	TRUE	aLTVPELTQQmWDAk	1	TMT6plex (+229), Oxidation (+16), TMT6plex (+229)	2.94858	0.669202	-0.1762	-0.2621	-0.1351	-0.1489	-0.1031	-0.1425	0.1256	-0.2406	2540.9	3289.1	2472.4	3679.1	3808.6	2634.6	4202.4	2322.1	0.0028593	0.447451	14.6067	735.737	2204.19	3	0.00169858	0.77026	Dutcher_Algae_TMT8plex_F-92742-6942_6942	Alage_TMT8plex	Mudpit_Dutcher_Algae_TMT8plex_F: 20180116_rf_1533_Dutcher_Algae_TMT8plex_F01
CC-125-1	Tubulin beta-1/beta-2 chain OS=Chlamydomonas reinhardtii GN=TUBB1 PE=3 SV=1	sp|P04690|TBB_CHLRE	TRUE	TRUE	TRUE	aLTVPELTQQmWDAk	1	TMT6plex (+229), Oxidation (+16), TMT6plex (+229)	2.76432	0.694982	0.03416	-0.2272	-0.3393	-0.2979	0.02262	0.01163	-0.06418	-0.384	5096.2	5799.9	3792.1	5780.9	7146.7	5064.4	6464.1	3667	0.00289556	0.433402	15.3857	735.736	2204.19	3	0.00609311	2.76307	Dutcher_Algae_TMT8plex_F-103726-5900_5900	Alage_TMT8plex	Mudpit_Dutcher_Algae_TMT8plex_F: 20180116_rf_1533_Dutcher_Algae_TMT8plex_F01
CC-125-1	Tubulin beta-1/beta-2 chain OS=Chlamydomonas reinhardtii GN=TUBB1 PE=3 SV=1	sp|P04690|TBB_CHLRE	TRUE	TRUE	TRUE	aLTVPELTQQmWDAk	1	TMT6plex (+229), Oxidation (+16), TMT6plex (+229)	2.02624	0.530855	-0.1542	-0.4667	-0.2988	-0.1022	-0.1599	-0.004325	-0.1371	-0.07859	1793.5	1984.6	1546.4	2627.4	2538	2014	2452.6	1801.8	0.00282075	0.463731	14.0326	1103.1	2204.19	2	0.00266169	1.20701	Dutcher_Algae_TMT8plex_F-80468-7741_7741	Alage_TMT8plex	Mudpit_Dutcher_Algae_TMT8plex_F: 20180116_rf_1533_Dutcher_Algae_TMT8plex_F01
CC-125-1	Tubulin beta-1/beta-2 chain OS=Chlamydomonas reinhardtii GN=TUBB1 PE=3 SV=1	sp|P04690|TBB_CHLRE	TRUE	TRUE	TRUE	aLTVPELTQQmWDAk	0.95	TMT6plex (+229), Oxidation (+16), TMT6plex (+229)	1.41544	0.501968	-0.111	-0.3562	-0.1144	-0.1901	-0.328	-0.1338	-0.04525	-0.1576	403.53	466.85	381.09	541.43	498.22	401.39	565.94	370.9	0.00253103	0.573286	11.8255	1103.1	2204.19	2	0.00485896	2.20341	Dutcher_Algae_TMT8plex_F-48062-6169_6169	Alage_TMT8plex	Mudpit_Dutcher_Algae_TMT8plex_F: 20180116_rf_1533_Dutcher_Algae_TMT8plex_F01
CC-125-1	Tubulin beta-1/beta-2 chain OS=Chlamydomonas reinhardtii GN=TUBB1 PE=3 SV=1	sp|P04690|TBB_CHLRE	TRUE	TRUE	TRUE	aLTVPELTQQmWDAk	1	TMT6plex (+229), Oxidation (+16), TMT6plex (+229)	2.62151	0.553224	-0.3833	-0.1529	-0.2607	-0.1384	-0.1329	0.003937	-0.1176	-0.2516	2751.7	4388.3	2825.5	4642.5	4650	3637.3	4475	2889.2	0.00286941	0.441967	14.8851	735.735	2204.18	3	0.00829037	3.75948	Dutcher_Algae_TMT8plex_F-92666-6861_6861	Alage_TMT8plex	Mudpit_Dutcher_Algae_TMT8plex_F: 20180116_rf_1533_Dutcher_Algae_TMT8plex_F01
CC-125-1	Tubulin beta-1/beta-2 chain OS=Chlamydomonas reinhardtii GN=TUBB1 PE=3 SV=1	sp|P04690|TBB_CHLRE	TRUE	TRUE	TRUE	aLTVPELTQQmWDAk	0.99	TMT6plex (+229), Oxidation (+16), TMT6plex (+229)	1.7691	0.510121	-0.374	-0.1414	-0.4332	-0.15	-0.1888	-0.01963	-0.08961	0.03044	671.28	1072.8	612.19	1116.2	1081.7	868.21	1103	842.54	0.00269752	0.509766	12.8471	1103.1	2204.19	2	0.00119685	0.54274	Dutcher_Algae_TMT8plex_F-57142-6178_6178	Alage_TMT8plex	Mudpit_Dutcher_Algae_TMT8plex_F: 20180116_rf_1533_Dutcher_Algae_TMT8plex_F01
CC-125-1	Tubulin beta-1/beta-2 chain OS=Chlamydomonas reinhardtii GN=TUBB1 PE=3 SV=1	sp|P04690|TBB_CHLRE	TRUE	TRUE	TRUE	aLTVPELTQQmWDAk	1	TMT6plex (+229), Oxidation (+16), TMT6plex (+229)	2.36382	0.58347	-0.0174	-0.1637	-0.1688	0.07615	-0.2705	0.009825	-0.1277	-0.2875	792.76	975.54	679.99	1198.3	951.33	816.34	989.57	630.78	0.00269752	0.509766	12.7802	735.737	2204.19	3	0.00224789	1.01936	Dutcher_Algae_TMT8plex_F-49150-7326_7326	Alage_TMT8plex	Mudpit_Dutcher_Algae_TMT8plex_F: 20180116_rf_1533_Dutcher_Algae_TMT8plex_F01
CC-125-1	Tubulin beta-1/beta-2 chain OS=Chlamydomonas reinhardtii GN=TUBB1 PE=3 SV=1	sp|P04690|TBB_CHLRE	TRUE	TRUE	TRUE	aLTVPELTQQmWDAk	1	TMT6plex (+229), Oxidation (+16), TMT6plex (+229)	2.57962	0.561069	-0.5973	-0.5464	0.2071	-0.08376	-0.3628	-0.1089	-0.1825	-0.0801	621.82	885.34	1001.7	1248.6	1061.2	882.69	1112.5	845.4	0.00269752	0.509766	12.903	552.055	2204.19	4	0.00061339	0.278156	Dutcher_Algae_TMT8plex_F-57136-6172_6172	Alage_TMT8plex	Mudpit_Dutcher_Algae_TMT8plex_F: 20180116_rf_1533_Dutcher_Algae_TMT8plex_F01
CC-125-1	Tubulin beta-1/beta-2 chain OS=Chlamydomonas reinhardtii GN=TUBB1 PE=3 SV=1	sp|P04690|TBB_CHLRE	TRUE	TRUE	TRUE	aLTVPELTQQmWDAk	1	TMT6plex (+229), Oxidation (+16), TMT6plex (+229)	2.07499	0.620605	0.1494	-0.04713	-0.1626	-0.2067	-0.2156	-0.1288	-0.3283	-0.01824	1563.5	1840.8	1208.7	1748.8	1733.3	1308.4	1529	1322.9	0.00278887	0.47514	13.5811	735.739	2204.19	3	0.00196353	0.89041	Dutcher_Algae_TMT8plex_F-104254-6461_6461	Alage_TMT8plex	Mudpit_Dutcher_Algae_TMT8plex_F: 20180116_rf_1533_Dutcher_Algae_TMT8plex_F01
CC-125-1	Tubulin beta-1/beta-2 chain OS=Chlamydomonas reinhardtii GN=TUBB1 PE=3 SV=1	sp|P04690|TBB_CHLRE	TRUE	TRUE	TRUE	aLTVPELTQQmWDAk	1	TMT6plex (+229), Oxidation (+16), TMT6plex (+229)	2.68299	0.641783	-0.07154	-0.4431	-0.3739	-0.1623	-0.03135	-0.1976	-0.1291	-0.04729	29581	31392	23044	39306	43011	27526	38590	28573	0.00293315	0.414771	17.9938	735.739	2204.2	3	0.00324527	1.47164	Dutcher_Algae_TMT8plex_F-79558-6775_6775	Alage_TMT8plex	Mudpit_Dutcher_Algae_TMT8plex_F: 20180116_rf_1533_Dutcher_Algae_TMT8plex_F01
CC-125-1	Tubulin beta-1/beta-2 chain OS=Chlamydomonas reinhardtii GN=TUBB1 PE=3 SV=1	sp|P04690|TBB_CHLRE	TRUE	TRUE	TRUE	aLTVPELTQQmWDAk	1	TMT6plex (+229), Oxidation (+16), TMT6plex (+229)	2.62935	0.701508	-0.1941	-0.3269	-0.1758	-0.1607	0.09373	-0.122	-0.03414	-0.1307	1729.9	2162.2	1659.7	2511.5	2989.7	1843	2626.1	1722.6	0.00282075	0.463731	14.0739	735.736	2204.19	3	0.00682553	3.09521	Dutcher_Algae_TMT8plex_F-47890-5987_5987	Alage_TMT8plex	Mudpit_Dutcher_Algae_TMT8plex_F: 20180116_rf_1533_Dutcher_Algae_TMT8plex_F01
CC-125-1	Tubulin beta-1/beta-2 chain OS=Chlamydomonas reinhardtii GN=TUBB1 PE=3 SV=1	sp|P04690|TBB_CHLRE	TRUE	TRUE	TRUE	aLTVPELTQQmWDAk	1	TMT6plex (+229), Oxidation (+16), TMT6plex (+229)	2.84077	0.667758	-0.1315	-0.2007	-0.1621	-0.09929	-0.1747	-0.1599	-0.1023	-0.06078	21411	27807	19875	31102	29634	21275	29496	21341	0.00293751	0.415912	17.6236	735.737	2204.19	3	0.00188168	0.853294	Dutcher_Algae_TMT8plex_F-67142-6890_6890	Alage_TMT8plex	Mudpit_Dutcher_Algae_TMT8plex_F: 20180116_rf_1533_Dutcher_Algae_TMT8plex_F01
CC-125-1	Tubulin beta-1/beta-2 chain OS=Chlamydomonas reinhardtii GN=TUBB1 PE=3 SV=1	sp|P04690|TBB_CHLRE	TRUE	TRUE	TRUE	aLTVPELTQQmWDAk	1	TMT6plex (+229), Oxidation (+16), TMT6plex (+229)	2.82498	0.626883	-0.1064	-0.3715	-0.09157	-0.1549	-0.2062	-0.2025	-0.07697	-0.1364	12954	14778	12384	17746	17290	12284	17801	12059	0.0029338	0.422393	16.8398	735.737	2204.19	3	0.00169858	0.77026	Dutcher_Algae_TMT8plex_F-57100-6134_6134	Alage_TMT8plex	Mudpit_Dutcher_Algae_TMT8plex_F: 20180116_rf_1533_Dutcher_Algae_TMT8plex_F01
CC-125-1	Tubulin beta-1/beta-2 chain OS=Chlamydomonas reinhardtii GN=TUBB1 PE=3 SV=1	sp|P04690|TBB_CHLRE	TRUE	TRUE	TRUE	aLTVPELTQQmWDAk	1	TMT6plex (+229), Oxidation (+16), TMT6plex (+229)	2.53871	0.566142	-0.1383	-0.1275	-0.2659	-0.5061	-0.1531	-0.007058	-0.1713	-0.1233	4264.9	5820.3	3717.9	4762.8	6000.9	4723.9	5649.2	4109.7	0.00288799	0.438092	15.253	552.055	2204.19	4	0.00232237	1.05314	Dutcher_Algae_TMT8plex_F-79338-6541_6541	Alage_TMT8plex	Mudpit_Dutcher_Algae_TMT8plex_F: 20180116_rf_1533_Dutcher_Algae_TMT8plex_F01
CC-125-1	Tubulin beta-1/beta-2 chain OS=Chlamydomonas reinhardtii GN=TUBB1 PE=3 SV=1	sp|P04690|TBB_CHLRE	TRUE	TRUE	TRUE	aLTVPELTQQmWDAk	1	TMT6plex (+229), Oxidation (+16), TMT6plex (+229)	2.4321	0.607065	-0.1227	-0.1841	-0.1805	-0.2357	-0.01325	-0.1687	0.03537	-0.04753	7443.3	9743.1	6792.1	9817	11400	7313.3	11216	7445.4	0.00292018	0.427577	16.119	1103.1	2204.19	2	0.0038824	1.76057	Dutcher_Algae_TMT8plex_F-79336-6539_6539	Alage_TMT8plex	Mudpit_Dutcher_Algae_TMT8plex_F: 20180116_rf_1533_Dutcher_Algae_TMT8plex_F01
CC-125-1	Tubulin beta-1/beta-2 chain OS=Chlamydomonas reinhardtii GN=TUBB1 PE=3 SV=1	sp|P04690|TBB_CHLRE	TRUE	TRUE	TRUE	aLTVPELTQQmWDAk	1	TMT6plex (+229), Oxidation (+16), TMT6plex (+229)	2.23705	0.572304	-0.1171	-0.2219	-0.1874	-0.1448	-0.2981	-0.1466	-0.08872	-0.05248	3804.3	4824.7	3440.3	5305.2	4800.6	3779.6	5214.4	3779.4	0.00287943	0.438772	15.0929	1103.1	2204.19	2	0.00266169	1.20701	Dutcher_Algae_TMT8plex_F-67122-6868_6868	Alage_TMT8plex	Mudpit_Dutcher_Algae_TMT8plex_F: 20180116_rf_1533_Dutcher_Algae_TMT8plex_F01
CC-125-1	Tubulin beta-1/beta-2 chain OS=Chlamydomonas reinhardtii GN=TUBB1 PE=3 SV=1	sp|P04690|TBB_CHLRE	TRUE	TRUE	TRUE	aLTVPELTQQmWDAk	1	TMT6plex (+229), Oxidation (+16), TMT6plex (+229)	2.82461	0.626902	-0.1302	-0.2176	-0.1611	-0.1984	-0.04813	-0.03987	-0.2187	-0.08721	74800	95650	69454	101530	112510	80641	95864	73455	0.00289825	0.40792	19.425	735.738	2204.19	3	0.000599944	0.272059	Dutcher_Algae_TMT8plex_F-79320-6522_6522	Alage_TMT8plex	Mudpit_Dutcher_Algae_TMT8plex_F: 20180116_rf_1533_Dutcher_Algae_TMT8plex_F01
CC-125-1	Tubulin beta-1/beta-2 chain OS=Chlamydomonas reinhardtii GN=TUBB1 PE=3 SV=1	sp|P04690|TBB_CHLRE	TRUE	TRUE	TRUE	aLTVPELTQQmWDAk	1	TMT6plex (+229), Oxidation (+16), TMT6plex (+229)	2.2735	0.509134	-0.09865	-0.05269	-0.5668	-0.2214	-0.1927	-0.04139	-0.02819	-0.4253	503.21	705.8	352.34	661.14	666.67	527.19	711.75	383.68	0.00260084	0.559856	12.1395	552.055	2204.19	4	0.00110167	0.499579	Dutcher_Algae_TMT8plex_F-47990-6093_6093	Alage_TMT8plex	Mudpit_Dutcher_Algae_TMT8plex_F: 20180116_rf_1533_Dutcher_Algae_TMT8plex_F01
CC-125-1	Tubulin beta-1/beta-2 chain OS=Chlamydomonas reinhardtii GN=TUBB1 PE=3 SV=1	sp|P04690|TBB_CHLRE	TRUE	TRUE	TRUE	aLTVPELTQQmWDAk	1	TMT6plex (+229), Oxidation (+16), TMT6plex (+229)	2.54619	0.571993	-0.2828	-0.07783	-0.3321	-0.1653	-0.1261	-0.2145	-0.08552	-0.03043	1228.1	1921.7	1127.1	1902.4	1941.8	1307.4	1903.9	1387.6	0.00278887	0.47514	13.6348	552.056	2204.19	4	0.00158388	0.718246	Dutcher_Algae_TMT8plex_F-67090-6834_6834	Alage_TMT8plex	Mudpit_Dutcher_Algae_TMT8plex_F: 20180116_rf_1533_Dutcher_Algae_TMT8plex_F01
CC-125-1	Tubulin beta-1/beta-2 chain OS=Chlamydomonas reinhardtii GN=TUBB1 PE=3 SV=1	sp|P04690|TBB_CHLRE	TRUE	TRUE	TRUE	aLTVPELTQQmWDAk	1	TMT6plex (+229), Oxidation (+16), TMT6plex (+229)	2.12935	0.566215	-0.202	-0.2932	-0.3106	-0.1029	-0.1885	-0.05997	-0.08786	-0.07786	1566.9	2011.3	1382.9	2379.5	2248.1	1749.8	2286.5	1624.3	0.00280604	0.467618	13.8965	1103.1	2204.19	2	0.00266169	1.20701	Dutcher_Algae_TMT8plex_F-57062-6093_6093	Alage_TMT8plex	Mudpit_Dutcher_Algae_TMT8plex_F: 20180116_rf_1533_Dutcher_Algae_TMT8plex_F01
CC-125-1	Tubulin beta-1/beta-2 chain OS=Chlamydomonas reinhardtii GN=TUBB1 PE=3 SV=1	sp|P04690|TBB_CHLRE	TRUE	TRUE	TRUE	aLTVPELTQQmWDAk	1	TMT6plex (+229), Oxidation (+16), TMT6plex (+229)	2.292	0.63421	-0.1578	-0.2849	-0.2107	0.006135	-0.07905	-0.1731	-0.1123	-0.1336	1497.2	1874.2	1370.4	2372.1	2246.4	1500.7	2093.3	1447.3	0.00280604	0.467618	13.814	735.737	2204.19	3	0.00169858	0.77026	Dutcher_Algae_TMT8plex_F-58206-7309_7309	Alage_TMT8plex	Mudpit_Dutcher_Algae_TMT8plex_F: 20180116_rf_1533_Dutcher_Algae_TMT8plex_F01
CC-125-1	Tubulin beta-1/beta-2 chain OS=Chlamydomonas reinhardtii GN=TUBB1 PE=3 SV=1	sp|P04690|TBB_CHLRE	TRUE	TRUE	TRUE	aLTVPELTQQmWDAk	1	TMT6plex (+229), Oxidation (+16), TMT6plex (+229)	2.56085	0.685144	-0.1604	-0.348	-0.2874	-0.08568	-0.1536	-0.01689	-0.02913	-0.1377	8221.8	9909.8	7170.7	12259	11740	9186.5	12128	7969.4	0.00292018	0.426931	16.262	735.737	2204.19	3	0.00224789	1.01936	Dutcher_Algae_TMT8plex_F-47970-6072_6072	Alage_TMT8plex	Mudpit_Dutcher_Algae_TMT8plex_F: 20180116_rf_1533_Dutcher_Algae_TMT8plex_F01
CC-125-1	Tubulin beta-1/beta-2 chain OS=Chlamydomonas reinhardtii GN=TUBB1 PE=3 SV=1	sp|P04690|TBB_CHLRE	TRUE	TRUE	TRUE	aLTVPELTQQmWDAk	1	TMT6plex (+229), Oxidation (+16), TMT6plex (+229)	2.23839	0.633175	-0.0294	-0.3255	-0.4677	-0.1387	-0.2997	-0.1526	-0.02079	-0.02632	1485.3	1659.6	1059.4	1953.5	1750	1383.6	2003.5	1413.3	0.00278887	0.47514	13.6335	735.738	2204.19	3	0.000599944	0.272059	Dutcher_Algae_TMT8plex_F-27546-5762_5762	Alage_TMT8plex	Mudpit_Dutcher_Algae_TMT8plex_F: 20180116_rf_1533_Dutcher_Algae_TMT8plex_F01
CC-125-1	Tubulin beta-1/beta-2 chain OS=Chlamydomonas reinhardtii GN=TUBB1 PE=3 SV=1	sp|P04690|TBB_CHLRE	TRUE	TRUE	TRUE	aLTVPELTQQmWDAk	1	TMT6plex (+229), Oxidation (+16), TMT6plex (+229)	2.41231	0.662764	-0.2482	-0.2412	-0.2331	-0.2004	-0.02538	-0.03051	-0.04741	-0.09094	17257	23679	16518	25368	28557	20287	26853	18304	0.00293806	0.42056	17.4319	735.737	2204.19	3	0.00316342	1.43453	Dutcher_Algae_TMT8plex_F-79718-6945_6945	Alage_TMT8plex	Mudpit_Dutcher_Algae_TMT8plex_F: 20180116_rf_1533_Dutcher_Algae_TMT8plex_F01
CC-125-1	Tubulin beta-1/beta-2 chain OS=Chlamydomonas reinhardtii GN=TUBB1 PE=3 SV=1	sp|P04690|TBB_CHLRE	TRUE	TRUE	TRUE	aLTVPELTQQmWDAk	1	TMT6plex (+229), Oxidation (+16), TMT6plex (+229)	2.2459	0.498008	-0.153	-0.1725	-0.08949	-0.1384	-0.1068	-0.3578	-0.04911	-0.2466	814.21	1094.7	803.85	1170.4	1199	716.82	1181.6	725.14	0.00269752	0.509766	12.9117	552.056	2204.19	4	0.00133974	0.607534	Dutcher_Algae_TMT8plex_F-80180-7435_7435	Alage_TMT8plex	Mudpit_Dutcher_Algae_TMT8plex_F: 20180116_rf_1533_Dutcher_Algae_TMT8plex_F01
CC-125-1	Tubulin beta-1/beta-2 chain OS=Chlamydomonas reinhardtii GN=TUBB1 PE=3 SV=1	sp|P04690|TBB_CHLRE	TRUE	TRUE	TRUE	aLTVPELTQQmWDAk	1	TMT6plex (+229), Oxidation (+16), TMT6plex (+229)	2.29492	0.618844	-0.1993	-0.16	-0.256	-0.198	-0.1313	0.08603	0.2145	-0.1232	546.6	770.83	499.07	780.29	814.83	671.66	973.89	548.78	0.00263491	0.532429	12.4527	735.738	2204.19	3	0.000315584	0.143109	Dutcher_Algae_TMT8plex_F-49072-7243_7243	Alage_TMT8plex	Mudpit_Dutcher_Algae_TMT8plex_F: 20180116_rf_1533_Dutcher_Algae_TMT8plex_F01
CC-125-1	Tubulin beta-1/beta-2 chain OS=Chlamydomonas reinhardtii GN=TUBB1 PE=3 SV=1	sp|P04690|TBB_CHLRE	TRUE	TRUE	TRUE	aLTVPELTQQmWDAk	1	TMT6plex (+229), Oxidation (+16), TMT6plex (+229)	3.17266	0.665275	0.0406	-0.1611	-0.163	-0.07914	-0.2003	-0.1303	-0.1975	-0.02719	21442	25323	17782	28062	25896	19328	24621	19447	0.00293806	0.42056	17.4728	735.738	2204.19	3	0.000416838	0.189025	Dutcher_Algae_TMT8plex_F-67062-6805_6805	Alage_TMT8plex	Mudpit_Dutcher_Algae_TMT8plex_F: 20180116_rf_1533_Dutcher_Algae_TMT8plex_F01
CC-125-1	Tubulin beta-1/beta-2 chain OS=Chlamydomonas reinhardtii GN=TUBB1 PE=3 SV=1	sp|P04690|TBB_CHLRE	TRUE	TRUE	TRUE	aLTVPELTQQmWDAk	1	TMT6plex (+229), Oxidation (+16), TMT6plex (+229)	2.4572	0.642839	0.0254	-0.2426	-0.2442	-0.1841	-0.05953	-0.1089	0.01148	-0.1824	2874.1	3266.4	2285.5	3537	3846.6	2652.3	3841.9	2375	0.0028593	0.447451	14.591	735.737	2204.19	3	0.0026141	1.18543	Dutcher_Algae_TMT8plex_F-57028-6057_6057	Alage_TMT8plex	Mudpit_Dutcher_Algae_TMT8plex_F: 20180116_rf_1533_Dutcher_Algae_TMT8plex_F01
CC-125-1	Tubulin beta-1/beta-2 chain OS=Chlamydomonas reinhardtii GN=TUBB1 PE=3 SV=1	sp|P04690|TBB_CHLRE	TRUE	TRUE	TRUE	aLTVPELTQQmWDAk	1	TMT6plex (+229), Oxidation (+16), TMT6plex (+229)	2.60838	0.580884	-0.1763	-0.3407	-0.3387	-0.09388	-0.0759	-0.2786	-0.08932	-0.1151	10815	13219	9221.6	16218	16424	10232	15548	10715	0.00292975	0.42464	16.6437	552.054	2204.19	4	0.00451964	2.04954	Dutcher_Algae_TMT8plex_F-79256-6454_6454	Alage_TMT8plex	Mudpit_Dutcher_Algae_TMT8plex_F: 20180116_rf_1533_Dutcher_Algae_TMT8plex_F01
CC-125-1	Tubulin beta-1/beta-2 chain OS=Chlamydomonas reinhardtii GN=TUBB1 PE=3 SV=1	sp|P04690|TBB_CHLRE	TRUE	TRUE	TRUE	aLTVPELTQQmWDAk	1	TMT6plex (+229), Oxidation (+16), TMT6plex (+229)	2.56984	0.624637	-0.1381	-0.4978	-0.1679	-0.1532	-0.1987	-0.1061	-0.1174	-0.06571	38770	41573	36009	54216	53046	40160	53028	38753	0.00292779	0.421524	18.4397	1103.1	2204.19	2	0.00607966	2.75697	Dutcher_Algae_TMT8plex_F-79254-6452_6452	Alage_TMT8plex	Mudpit_Dutcher_Algae_TMT8plex_F: 20180116_rf_1533_Dutcher_Algae_TMT8plex_F01
CC-125-1	Tubulin beta-1/beta-2 chain OS=Chlamydomonas reinhardtii GN=TUBB1 PE=3 SV=1	sp|P04690|TBB_CHLRE	TRUE	TRUE	TRUE	aLTVPELTQQmWDAk	1	TMT6plex (+229), Oxidation (+16), TMT6plex (+229)	1.91692	0.565218	-0.1901	-0.2692	-0.1459	-0.03281	-0.1455	0.03159	-0.08976	-0.2977	1180.7	1527.5	1151.2	1864.1	1736	1387.6	1709.1	1047.9	0.00277004	0.482981	13.5023	1103.1	2204.19	2	0.0038824	1.76057	Dutcher_Algae_TMT8plex_F-47930-6029_6029	Alage_TMT8plex	Mudpit_Dutcher_Algae_TMT8plex_F: 20180116_rf_1533_Dutcher_Algae_TMT8plex_F01
CC-125-1	Tubulin beta-1/beta-2 chain OS=Chlamydomonas reinhardtii GN=TUBB1 PE=3 SV=1	sp|P04690|TBB_CHLRE	TRUE	TRUE	TRUE	aLTVPELTQQmWDAk	1	TMT6plex (+229), Oxidation (+16), TMT6plex (+229)	2.1348	0.549125	0.01009	-0.2588	-0.2512	-0.1929	-0.1216	-0.1072	-0.08111	-0.1698	4109.3	4657.5	3284.6	5077.1	5330.9	3834.7	5213.3	3457	0.00287943	0.438772	15.0936	1103.1	2204.19	2	0.00266169	1.20701	Dutcher_Algae_TMT8plex_F-67040-6781_6781	Alage_TMT8plex	Mudpit_Dutcher_Algae_TMT8plex_F: 20180116_rf_1533_Dutcher_Algae_TMT8plex_F01
CC-125-1	Tubulin beta-1/beta-2 chain OS=Chlamydomonas reinhardtii GN=TUBB1 PE=3 SV=1	sp|P04690|TBB_CHLRE	TRUE	TRUE	TRUE	aLTVPELTQQmWDAk	1	TMT6plex (+229), Oxidation (+16), TMT6plex (+229)	2.55859	0.591201	-0.2019	-0.2131	-0.2016	-0.05532	-0.1542	0.004526	-0.1371	0.08706	10553	14265	9998.5	16572	15529	12349	14930	12257	0.0029338	0.42464	16.6999	552.054	2204.19	4	0.00354308	1.6067	Dutcher_Algae_TMT8plex_F-66742-6465_6465	Alage_TMT8plex	Mudpit_Dutcher_Algae_TMT8plex_F: 20180116_rf_1533_Dutcher_Algae_TMT8plex_F01
CC-125-1	Tubulin beta-1/beta-2 chain OS=Chlamydomonas reinhardtii GN=TUBB1 PE=3 SV=1	sp|P04690|TBB_CHLRE	TRUE	TRUE	TRUE	aLTVPELTQQmWDAk	1	TMT6plex (+229), Oxidation (+16), TMT6plex (+229)	2.50537	0.590657	0.06734	-0.4091	-0.1814	-0.119	-0.1724	0.2575	-0.1172	-0.1958	919.39	906.67	740.59	1142.4	1110.1	1057	1092.3	736.12	0.00269752	0.509766	12.9115	552.055	2204.19	4	0.00110167	0.499579	Dutcher_Algae_TMT8plex_F-47918-6016_6016	Alage_TMT8plex	Mudpit_Dutcher_Algae_TMT8plex_F: 20180116_rf_1533_Dutcher_Algae_TMT8plex_F01
CC-125-1	Tubulin beta-1/beta-2 chain OS=Chlamydomonas reinhardtii GN=TUBB1 PE=3 SV=1	sp|P04690|TBB_CHLRE	TRUE	TRUE	TRUE	aLTVPELTQQmWDAk	1	TMT6plex (+229), Oxidation (+16), TMT6plex (+229)	2.78332	0.620173	-0.1333	-0.1581	-0.187	-0.1323	-0.1633	-0.05467	-0.1619	0.09925	9262.6	12369	8470.7	13197	12925	9935	12295	10340	0.0029258	0.424672	16.4382	735.739	2204.19	3	0.00214664	0.973443	Dutcher_Algae_TMT8plex_F-68150-7961_7961	Alage_TMT8plex	Mudpit_Dutcher_Algae_TMT8plex_F: 20180116_rf_1533_Dutcher_Algae_TMT8plex_F01
CC-125-1	Tubulin beta-1/beta-2 chain OS=Chlamydomonas reinhardtii GN=TUBB1 PE=3 SV=1	sp|P04690|TBB_CHLRE	TRUE	TRUE	TRUE	aLTVPELTQQmWDAk	1	TMT6plex (+229), Oxidation (+16), TMT6plex (+229)	2.7432	0.602934	-0.2101	-0.07812	-0.1543	-0.01882	-0.1349	-0.1953	-0.1371	-0.2857	5262.1	7823.8	5169.6	8545.3	7897.8	5381	7496.4	4764.3	0.00290289	0.431104	15.6756	735.738	2204.19	3	0.000315584	0.143109	Dutcher_Algae_TMT8plex_F-92214-6381_6381	Alage_TMT8plex	Mudpit_Dutcher_Algae_TMT8plex_F: 20180116_rf_1533_Dutcher_Algae_TMT8plex_F01
CC-125-1	Tubulin beta-1/beta-2 chain OS=Chlamydomonas reinhardtii GN=TUBB1 PE=3 SV=1	sp|P04690|TBB_CHLRE	TRUE	TRUE	TRUE	aLTVPELTQQmWDAk	1	TMT6plex (+229), Oxidation (+16), TMT6plex (+229)	2.70749	0.668963	-0.2144	-0.2938	-0.3928	-0.1046	-0.1168	-0.05768	-0.1746	0.02161	351910	454440	296980	538560	533190	398020	490700	394240	0.00271112	0.304609	21.7215	735.737	2204.19	3	0.00316342	1.43453	Dutcher_Algae_TMT8plex_F-79222-6418_6418	Alage_TMT8plex	Mudpit_Dutcher_Algae_TMT8plex_F: 20180116_rf_1533_Dutcher_Algae_TMT8plex_F01
CC-125-1	Tubulin beta-1/beta-2 chain OS=Chlamydomonas reinhardtii GN=TUBB1 PE=3 SV=1	sp|P04690|TBB_CHLRE	TRUE	TRUE	TRUE	aLTVPELTQQmWDAk	1	TMT6plex (+229), Oxidation (+16), TMT6plex (+229)	2.40131	0.652632	-0.2942	-0.3066	-0.07731	-0.09614	-0.04633	-0.2431	-0.08993	-0.1952	1395.9	1892.5	1524.6	2268.3	2359.9	1465.5	2178.3	1421.6	0.00280604	0.467618	13.8244	735.737	2204.19	3	0.00279721	1.26846	Dutcher_Algae_TMT8plex_F-58096-7192_7192	Alage_TMT8plex	Mudpit_Dutcher_Algae_TMT8plex_F: 20180116_rf_1533_Dutcher_Algae_TMT8plex_F01
CC-125-1	Tubulin beta-1/beta-2 chain OS=Chlamydomonas reinhardtii GN=TUBB1 PE=3 SV=1	sp|P04690|TBB_CHLRE	TRUE	TRUE	TRUE	aLTVPELTQQmWDAk	1	TMT6plex (+229), Oxidation (+16), TMT6plex (+229)	2.14944	0.586572	0.008751	-0.33	-0.1489	-0.2065	-0.1777	-0.06507	-0.1184	-0.1424	2797.1	3023.8	2390	3422.2	3507.5	2690.2	3458	2402.1	0.0028593	0.451312	14.532	1103.1	2204.18	2	0.0075445	3.42125	Dutcher_Algae_TMT8plex_F-80300-7563_7563	Alage_TMT8plex	Mudpit_Dutcher_Algae_TMT8plex_F: 20180116_rf_1533_Dutcher_Algae_TMT8plex_F01
CC-125-1	Tubulin beta-1/beta-2 chain OS=Chlamydomonas reinhardtii GN=TUBB1 PE=3 SV=1	sp|P04690|TBB_CHLRE	TRUE	TRUE	TRUE	aLTVPELTQQmWDAk	1	TMT6plex (+229), Oxidation (+16), TMT6plex (+229)	2.03814	0.614606	-0.03232	-0.3956	-0.1288	-0.1625	-0.3598	-0.06164	-0.08577	-0.2319	801.02	854.36	711.83	1037	916.69	791.79	1034.7	663.85	0.00269752	0.521103	12.7337	735.738	2204.19	3	5.06272e-05	0.0229581	Dutcher_Algae_TMT8plex_F-48998-7164_7164	Alage_TMT8plex	Mudpit_Dutcher_Algae_TMT8plex_F: 20180116_rf_1533_Dutcher_Algae_TMT8plex_F01
CC-125-1	Tubulin beta-1/beta-2 chain OS=Chlamydomonas reinhardtii GN=TUBB1 PE=3 SV=1	sp|P04690|TBB_CHLRE	TRUE	TRUE	TRUE	aLTVPELTQQmWDAk	1	TMT6plex (+229), Oxidation (+16), TMT6plex (+229)	2.01347	0.655951	-0.4608	-0.1693	0.3593	-0.3766	-0.9025	0.04835	0.05874	-0.122	386.21	644.3	627.98	585.98	427.65	555.02	729.25	466.12	0.00256624	0.559856	12.1107	735.737	2204.19	3	0.00389584	1.76667	Dutcher_Algae_TMT8plex_F-105332-7606_7606	Alage_TMT8plex	Mudpit_Dutcher_Algae_TMT8plex_F: 20180116_rf_1533_Dutcher_Algae_TMT8plex_F01
CC-125-1	Tubulin beta-1/beta-2 chain OS=Chlamydomonas reinhardtii GN=TUBB1 PE=3 SV=1	sp|P04690|TBB_CHLRE	TRUE	TRUE	TRUE	aLTVPELTQQmWDAk	1	TMT6plex (+229), Oxidation (+16), TMT6plex (+229)	2.36196	0.627232	-0.1051	-0.09598	-0.1402	-0.2195	-0.1511	-0.1131	-0.2929	-0.1584	2692.9	3662.1	2492.4	3556.1	3718.2	2711.8	3220.7	2473.4	0.0028593	0.447451	14.5821	735.738	2204.19	3	0.000599944	0.272059	Dutcher_Algae_TMT8plex_F-92858-7065_7065	Alage_TMT8plex	Mudpit_Dutcher_Algae_TMT8plex_F: 20180116_rf_1533_Dutcher_Algae_TMT8plex_F01
CC-125-1	Tubulin beta-1/beta-2 chain OS=Chlamydomonas reinhardtii GN=TUBB1 PE=3 SV=1	sp|P04690|TBB_CHLRE	TRUE	TRUE	TRUE	aLTVPELTQQmWDAk	1	TMT6plex (+229), Oxidation (+16), TMT6plex (+229)	2.6249	0.660456	-0.1398	-0.1696	-0.1516	-0.1738	-0.03541	-0.1361	-0.2198	-0.105	14786	19650	13902	20576	22583	15014	19075	14399	0.00293856	0.419859	17.0949	735.738	2204.19	3	0.000233733	0.105992	Dutcher_Algae_TMT8plex_F-79814-7047_7047	Alage_TMT8plex	Mudpit_Dutcher_Algae_TMT8plex_F: 20180116_rf_1533_Dutcher_Algae_TMT8plex_F01
CC-125-1	Tubulin beta-1/beta-2 chain OS=Chlamydomonas reinhardtii GN=TUBB1 PE=3 SV=1	sp|P04690|TBB_CHLRE	TRUE	TRUE	TRUE	aLTVPELTQQmWDAk	1	TMT6plex (+229), Oxidation (+16), TMT6plex (+229)	2.27583	0.599369	-0.1335	0.1487	0.6413	-0.4051	-0.1579	-0.2498	0.1065	-0.2469	497.32	817.35	785.08	596.58	716.36	463.16	787.49	435.57	0.00260084	0.545752	12.316	735.737	2204.19	3	0.00298031	1.3515	Dutcher_Algae_TMT8plex_F-39338-6859_6859	Alage_TMT8plex	Mudpit_Dutcher_Algae_TMT8plex_F: 20180116_rf_1533_Dutcher_Algae_TMT8plex_F01
CC-125-1	Tubulin beta-1/beta-2 chain OS=Chlamydomonas reinhardtii GN=TUBB1 PE=3 SV=1	sp|P04690|TBB_CHLRE	TRUE	TRUE	TRUE	aLTVPELTQQmWDAk	1	TMT6plex (+229), Oxidation (+16), TMT6plex (+229)	2.6079	0.629091	-0.06338	-0.2146	-0.1966	-0.09485	-0.1423	-0.09974	-0.1491	-0.2051	23892	29299	20748	33194	32203	23567	30487	20653	0.00293558	0.415912	17.7075	735.738	2204.19	3	0.000498689	0.226142	Dutcher_Algae_TMT8plex_F-66984-6722_6722	Alage_TMT8plex	Mudpit_Dutcher_Algae_TMT8plex_F: 20180116_rf_1533_Dutcher_Algae_TMT8plex_F01
CC-125-1	Tubulin beta-1/beta-2 chain OS=Chlamydomonas reinhardtii GN=TUBB1 PE=3 SV=1	sp|P04690|TBB_CHLRE	TRUE	TRUE	TRUE	aLTVPELTQQmWDAk	1	TMT6plex (+229), Oxidation (+16), TMT6plex (+229)	2.33386	0.66071	-0.04229	-0.1748	-0.2632	-0.3909	0.1184	0.2198	-0.1165	-0.1858	4536.3	5624.1	3725.6	5107	7162	5486.1	5886.4	3943.7	0.00289556	0.438092	15.3398	735.736	2204.19	3	0.00444516	2.01577	Dutcher_Algae_TMT8plex_F-103800-5979_5979	Alage_TMT8plex	Mudpit_Dutcher_Algae_TMT8plex_F: 20180116_rf_1533_Dutcher_Algae_TMT8plex_F01
CC-125-1	Tubulin beta-1/beta-2 chain OS=Chlamydomonas reinhardtii GN=TUBB1 PE=3 SV=1	sp|P04690|TBB_CHLRE	TRUE	TRUE	TRUE	aLTVPELTQQmWDAk	1	TMT6plex (+229), Oxidation (+16), TMT6plex (+229)	2.91946	0.628324	-0.1901	-0.3256	-0.289	-0.1806	-0.09999	-0.1108	-0.08489	-0.1015	10405	12961	9243.4	14868	15714	11140	15132	10535	0.00292975	0.42464	16.6096	552.055	2204.19	4	0.000607313	0.2754	Dutcher_Algae_TMT8plex_F-79176-6369_6369	Alage_TMT8plex	Mudpit_Dutcher_Algae_TMT8plex_F: 20180116_rf_1533_Dutcher_Algae_TMT8plex_F01
CC-125-1	Tubulin beta-1/beta-2 chain OS=Chlamydomonas reinhardtii GN=TUBB1 PE=3 SV=1	sp|P04690|TBB_CHLRE	TRUE	TRUE	TRUE	aLTVPELTQQmWDAk	1	TMT6plex (+229), Oxidation (+16), TMT6plex (+229)	2.30634	0.600331	-0.1952	-0.4587	-0.002543	-0.04273	-0.1642	-0.1496	-0.01927	-0.1418	1525.5	1752.2	1638.7	2391.9	2231.8	1594	2317.4	1505.5	0.00280604	0.467618	13.8685	1103.1	2204.19	2	2.38544e-05	0.0108173	Dutcher_Algae_TMT8plex_F-68100-7907_7907	Alage_TMT8plex	Mudpit_Dutcher_Algae_TMT8plex_F: 20180116_rf_1533_Dutcher_Algae_TMT8plex_F01
CC-125-1	Tubulin beta-1/beta-2 chain OS=Chlamydomonas reinhardtii GN=TUBB1 PE=3 SV=1	sp|P04690|TBB_CHLRE	TRUE	TRUE	TRUE	aLTVPELTQQmWDAk	1	TMT6plex (+229), Oxidation (+16), TMT6plex (+229)	2.39092	0.640056	-0.08361	-0.2665	-0.2149	-0.1928	-0.229	-0.09854	-0.07743	0.05609	18931	22780	16457	24957	24420	19025	25595	19806	0.00293806	0.42056	17.3918	735.737	2204.19	3	0.00169858	0.77026	Dutcher_Algae_TMT8plex_F-80264-7525_7525	Alage_TMT8plex	Mudpit_Dutcher_Algae_TMT8plex_F: 20180116_rf_1533_Dutcher_Algae_TMT8plex_F01
CC-125-1	Tubulin beta-1/beta-2 chain OS=Chlamydomonas reinhardtii GN=TUBB1 PE=3 SV=1	sp|P04690|TBB_CHLRE	TRUE	TRUE	TRUE	aLTVPELTQQmWDAk	1	TMT6plex (+229), Oxidation (+16), TMT6plex (+229)	2.7788	0.657502	-0.2378	-0.3357	-0.141	-0.178	-0.1415	-0.09913	-0.1296	-0.1499	8635	11029	8713.8	12771	13157	9623.4	12584	8745.5	0.0029258	0.424672	16.3796	735.737	2204.19	3	0.00151547	0.687227	Dutcher_Algae_TMT8plex_F-79156-6347_6347	Alage_TMT8plex	Mudpit_Dutcher_Algae_TMT8plex_F: 20180116_rf_1533_Dutcher_Algae_TMT8plex_F01
CC-125-1	Tubulin beta-1/beta-2 chain OS=Chlamydomonas reinhardtii GN=TUBB1 PE=3 SV=1	sp|P04690|TBB_CHLRE	TRUE	TRUE	TRUE	aLTVPELTQQmWDAk	1	TMT6plex (+229), Oxidation (+16), TMT6plex (+229)	2.67811	0.636931	-0.06104	-0.1857	-0.2451	-0.2156	-0.1142	-0.1626	-0.1288	-0.1004	9228.7	11515	7755.7	11817	12639	8722	11928	8540.8	0.0029258	0.426931	16.3259	1103.1	2204.19	2	0.00144099	0.653451	Dutcher_Algae_TMT8plex_F-66826-6554_6554	Alage_TMT8plex	Mudpit_Dutcher_Algae_TMT8plex_F: 20180116_rf_1533_Dutcher_Algae_TMT8plex_F01
CC-125-1	Tubulin beta-1/beta-2 chain OS=Chlamydomonas reinhardtii GN=TUBB1 PE=3 SV=1	sp|P04690|TBB_CHLRE	TRUE	TRUE	TRUE	aLTVPELTQQmWDAk	1	TMT6plex (+229), Oxidation (+16), TMT6plex (+229)	2.46822	0.642097	-0.1405	-0.3323	-0.3988	-0.3398	-0.1508	-0.06645	-0.09015	-0.06871	9710.2	11625	7780.2	12053	13665	10358	13577	9720.2	0.0029258	0.424672	16.4332	735.738	2204.19	3	0.00104801	0.475243	Dutcher_Algae_TMT8plex_F-68070-7876_7876	Alage_TMT8plex	Mudpit_Dutcher_Algae_TMT8plex_F: 20180116_rf_1533_Dutcher_Algae_TMT8plex_F01
CC-125-1	Tubulin beta-1/beta-2 chain OS=Chlamydomonas reinhardtii GN=TUBB1 PE=3 SV=1	sp|P04690|TBB_CHLRE	TRUE	TRUE	TRUE	aLTVPELTQQmWDAk	1	TMT6plex (+229), Oxidation (+16), TMT6plex (+229)	2.65189	0.617717	-0.1891	-0.314	-0.196	-0.216	-0.09449	-0.03055	-0.08918	-0.1023	4844.1	6073.7	4568.6	6757.7	7353.8	5470.4	7021.3	4901.8	0.00290289	0.433402	15.5201	1103.1	2204.19	2	0.00607966	2.75697	Dutcher_Algae_TMT8plex_F-66948-6683_6683	Alage_TMT8plex	Mudpit_Dutcher_Algae_TMT8plex_F: 20180116_rf_1533_Dutcher_Algae_TMT8plex_F01
CC-125-1	Tubulin beta-1/beta-2 chain OS=Chlamydomonas reinhardtii GN=TUBB1 PE=3 SV=1	sp|P04690|TBB_CHLRE	TRUE	TRUE	TRUE	aLTVPELTQQmWDAk	1	TMT6plex (+229), Oxidation (+16), TMT6plex (+229)	2.46179	0.638322	-0.2353	-0.1438	-0.3047	-0.08918	-0.09057	-0.1476	-0.1555	-0.1349	7303.8	10572	6615.6	11497	11448	7866.9	10477	7456.1	0.00292018	0.426931	16.1603	735.738	2204.19	3	0.000681795	0.309176	Dutcher_Algae_TMT8plex_F-67910-7706_7706	Alage_TMT8plex	Mudpit_Dutcher_Algae_TMT8plex_F: 20180116_rf_1533_Dutcher_Algae_TMT8plex_F01
CC-125-1	Tubulin beta-1/beta-2 chain OS=Chlamydomonas reinhardtii GN=TUBB1 PE=3 SV=1	sp|P04690|TBB_CHLRE	TRUE	TRUE	TRUE	aLTVPELTQQmWDAk	1	TMT6plex (+229), Oxidation (+16), TMT6plex (+229)	2.4037	0.639283	-0.01795	-0.2694	-0.3867	-0.1795	-0.1854	-0.1119	-0.09693	-0.1034	2495.3	2862.8	1861.3	3172.5	3153	2369.9	3187.9	2239.8	0.00284728	0.451312	14.3814	735.738	2204.19	3	0.000233733	0.105992	Dutcher_Algae_TMT8plex_F-93462-7707_7707	Alage_TMT8plex	Mudpit_Dutcher_Algae_TMT8plex_F: 20180116_rf_1533_Dutcher_Algae_TMT8plex_F01
CC-125-1	Tubulin beta-1/beta-2 chain OS=Chlamydomonas reinhardtii GN=TUBB1 PE=3 SV=1	sp|P04690|TBB_CHLRE	TRUE	TRUE	TRUE	aLTVPELTQQmWDAk	0.99	TMT6plex (+229), Oxidation (+16), TMT6plex (+229)	1.69342	0.624176	0.2662	-0.4166	-0.09729	-0.1941	-0.9643	0.2129	-0.6008	0.7167	2895.3	2444.1	2161.1	2981.9	1816.8	2849.8	2127.3	3738.1	0.00284728	0.451312	14.3591	735.738	2204.19	3	0.000416838	0.189025	Dutcher_Algae_TMT8plex_F-104170-6372_6372	Alage_TMT8plex	Mudpit_Dutcher_Algae_TMT8plex_F: 20180116_rf_1533_Dutcher_Algae_TMT8plex_F01
CC-125-1	Tubulin beta-1/beta-2 chain OS=Chlamydomonas reinhardtii GN=TUBB1 PE=3 SV=1	sp|P04690|TBB_CHLRE	TRUE	TRUE	TRUE	aLTVPELTQQmWDAk	1	TMT6plex (+229), Oxidation (+16), TMT6plex (+229)	2.17999	0.616147	-0.1187	-0.2285	-0.07053	-0.3089	-0.1727	-0.01903	-0.005744	-0.3906	1171.5	1482.6	1144.7	1466.1	1613.6	1265	1704.1	929.39	0.00277004	0.482981	13.3957	735.734	2204.18	3	0.0103045	4.67286	Dutcher_Algae_TMT8plex_F-57980-7069_7069	Alage_TMT8plex	Mudpit_Dutcher_Algae_TMT8plex_F: 20180116_rf_1533_Dutcher_Algae_TMT8plex_F01
CC-125-1	Tubulin beta-1/beta-2 chain OS=Chlamydomonas reinhardtii GN=TUBB1 PE=3 SV=1	sp|P04690|TBB_CHLRE	TRUE	TRUE	TRUE	aLTVPELTQQmWDAk	1	TMT6plex (+229), Oxidation (+16), TMT6plex (+229)	2.73942	0.667665	-0.07197	-0.2199	-0.2287	-0.1762	-0.1152	0.0338	-0.04474	-0.2232	4784.2	5894.7	4092.4	6334.7	6601.4	5198.7	6581.3	4121.6	0.00289556	0.433402	15.4123	735.738	2204.19	3	0.000599944	0.272059	Dutcher_Algae_TMT8plex_F-91896-6043_6043	Alage_TMT8plex	Mudpit_Dutcher_Algae_TMT8plex_F: 20180116_rf_1533_Dutcher_Algae_TMT8plex_F01
CC-125-1	Tubulin beta-1/beta-2 chain OS=Chlamydomonas reinhardtii GN=TUBB1 PE=3 SV=1	sp|P04690|TBB_CHLRE	TRUE	TRUE	TRUE	aLTVPELTQQMWDAkNMMcAADPR	1	TMT6plex (+229), TMT6plex (+229), Carbamidomethyl (+57)	2.12921	0.608534	-0.09382	5.268	-0.1666	Value missing (-10.310443)	1.09	-0.1605	-1.142	-0.1308	332.18	17753	301.9	613.48	1049.3	321.78	368.71	308.55	0.435634	0.451312	14.3615	1079.21	3234.61	3	0.000172697	0.053374	Dutcher_Algae_TMT8plex_F-94504-8814_8814	Alage_TMT8plex	Mudpit_Dutcher_Algae_TMT8plex_F: 20180116_rf_1533_Dutcher_Algae_TMT8plex_F01
CC-125-1	Tubulin beta-1/beta-2 chain OS=Chlamydomonas reinhardtii GN=TUBB1 PE=3 SV=1	sp|P04690|TBB_CHLRE	TRUE	TRUE	TRUE	aLTVPELTQQMWDAkNMMcAADPR	1	TMT6plex (+229), TMT6plex (+229), Carbamidomethyl (+57)	1.9272	0.623578	-0.3504	3.167	0.07118	-0.8971	-0.05254	0.2046	-0.2388	-0.338	238.96	3565.7	298.65	372.8	419.77	353.56	371.98	232.46	0.403141	0.532429	12.5152	809.66	3234.61	4	0.00329286	1.01769	Dutcher_Algae_TMT8plex_F-94500-8810_8810	Alage_TMT8plex	Mudpit_Dutcher_Algae_TMT8plex_F: 20180116_rf_1533_Dutcher_Algae_TMT8plex_F01
CC-125-1	Tubulin beta-1/beta-2 chain OS=Chlamydomonas reinhardtii GN=TUBB1 PE=3 SV=1	sp|P04690|TBB_CHLRE	TRUE	TRUE	TRUE	eAEScDcLQGFQVcHSLGGGTGSGMGTLLISk	1	TMT6plex (+229), Carbamidomethyl (+57), Carbamidomethyl (+57), Carbamidomethyl (+57), TMT6plex (+229)	4.13062	0.86909	-0.2637	-0.03366	-0.2213	-0.09922	-0.2225	-0.1185	0.2069	-0.1729	4047.8	6487.4	3941.8	6472	5942.8	4533.2	7487.1	4110.7	0.0805493	0.433402	15.3928	954.462	3813.82	4	0.00329894	0.864768	Dutcher_Algae_TMT8plex_F-79494-6707_6707	Alage_TMT8plex	Mudpit_Dutcher_Algae_TMT8plex_F: 20180116_rf_1533_Dutcher_Algae_TMT8plex_F01
CC-125-1	Tubulin beta-1/beta-2 chain OS=Chlamydomonas reinhardtii GN=TUBB1 PE=3 SV=1	sp|P04690|TBB_CHLRE	TRUE	TRUE	TRUE	eAEScDcLQGFQVcHSLGGGTGSGMGTLLISk	1	TMT6plex (+229), Carbamidomethyl (+57), Carbamidomethyl (+57), Carbamidomethyl (+57), TMT6plex (+229)	1.96059	0.608578	-0.1997	-0.4278	0.1561	-0.1365	-0.1548	0.003711	0.2369	-0.3637	7145.4	8468.4	8545.1	10553	10608	8294.8	12898	6115.6	0.081234	0.426931	16.1482	954.462	3813.82	4	0.000857531	0.224789	Dutcher_Algae_TMT8plex_F-65816-5481_5481	Alage_TMT8plex	Mudpit_Dutcher_Algae_TMT8plex_F: 20180116_rf_1533_Dutcher_Algae_TMT8plex_F01
CC-125-1	Tubulin beta-1/beta-2 chain OS=Chlamydomonas reinhardtii GN=TUBB1 PE=3 SV=1	sp|P04690|TBB_CHLRE	TRUE	TRUE	TRUE	eAEScDcLQGFQVcHSLGGGTGSGMGTLLISk	1	TMT6plex (+229), Carbamidomethyl (+57), Carbamidomethyl (+57), Carbamidomethyl (+57), TMT6plex (+229)	1.80454	0.644556	-0.3046	-0.4965	0.2185	-0.1916	-0.09981	0.1272	0.1965	-0.1946	5511.4	6703.8	7364.9	8421.5	9139.1	7493.2	10428	5690.9	0.080924	0.428922	15.8907	954.463	3813.82	4	0.003537	0.927171	Dutcher_Algae_TMT8plex_F-78358-5500_5500	Alage_TMT8plex	Mudpit_Dutcher_Algae_TMT8plex_F: 20180116_rf_1533_Dutcher_Algae_TMT8plex_F01
CC-125-1	Tubulin beta-1/beta-2 chain OS=Chlamydomonas reinhardtii GN=TUBB1 PE=3 SV=1	sp|P04690|TBB_CHLRE	TRUE	TRUE	TRUE	eAEScDcLQGFQVcHSLGGGTGSGMGTLLISk	1	TMT6plex (+229), Carbamidomethyl (+57), Carbamidomethyl (+57), Carbamidomethyl (+57), TMT6plex (+229)	4.10586	0.850454	-0.1187	-0.3111	-0.1727	-0.04372	-0.3074	0.01221	0.0163	-0.5024	2234.9	2685.3	2042.6	3332.4	2808	2467	3284.8	1652.1	0.0792061	0.45586	14.3238	1272.28	3813.82	3	0.00236996	0.621251	Dutcher_Algae_TMT8plex_F-79492-6704_6704	Alage_TMT8plex	Mudpit_Dutcher_Algae_TMT8plex_F: 20180116_rf_1533_Dutcher_Algae_TMT8plex_F01
CC-125-1	Tubulin beta-1/beta-2 chain OS=Chlamydomonas reinhardtii GN=TUBB1 PE=3 SV=1	sp|P04690|TBB_CHLRE	TRUE	TRUE	TRUE	eAEScDcLQGFQVcHSLGGGTGSGMGTLLISk	1	TMT6plex (+229), Carbamidomethyl (+57), Carbamidomethyl (+57), Carbamidomethyl (+57), TMT6plex (+229)	2.84275	0.818156	-0.1042	-0.308	-0.3577	-0.1491	-0.1338	-0.1423	-0.08554	-0.2909	3623.9	4304.6	2912.3	4983.9	5034.6	3569	4959	3039.7	0.0801004	0.438772	14.9849	1272.28	3813.82	3	0.000559724	0.146723	Dutcher_Algae_TMT8plex_F-66988-6726_6726	Alage_TMT8plex	Mudpit_Dutcher_Algae_TMT8plex_F: 20180116_rf_1533_Dutcher_Algae_TMT8plex_F01
CC-125-1	Tubulin beta-1/beta-2 chain OS=Chlamydomonas reinhardtii GN=TUBB1 PE=3 SV=1	sp|P04690|TBB_CHLRE	TRUE	TRUE	TRUE	eAEScDcLQGFQVcHSLGGGTGSGMGTLLISk	1	TMT6plex (+229), Carbamidomethyl (+57), Carbamidomethyl (+57), Carbamidomethyl (+57), TMT6plex (+229)	3.99937	0.805765	-0.1678	-0.206	-0.1236	-0.1871	-0.00901	0.1056	0.03153	-0.2895	7037.7	9368.7	6863.6	9890.7	11166	8557.8	10914	6181.4	0.0811098	0.427577	16.0946	954.463	3813.82	4	0.00158388	0.415189	Dutcher_Algae_TMT8plex_F-66986-6724_6724	Alage_TMT8plex	Mudpit_Dutcher_Algae_TMT8plex_F: 20180116_rf_1533_Dutcher_Algae_TMT8plex_F01
CC-125-1	Tubulin beta-1/beta-2 chain OS=Chlamydomonas reinhardtii GN=TUBB1 PE=3 SV=1	sp|P04690|TBB_CHLRE	TRUE	TRUE	TRUE	eAEScDcLQGFQVcHSLGGGTGSGMGTLLISk	1	TMT6plex (+229), Carbamidomethyl (+57), Carbamidomethyl (+57), Carbamidomethyl (+57), TMT6plex (+229)	3.47706	0.711538	1.739	0.02452	-0.51	-0.593	2.14	-0.3688	-0.3159	2.376	4571.1	1874.9	1119.8	1321.3	8316.4	1196.3	1835.3	6627.6	0.0795404	0.447451	14.7133	954.464	3813.83	4	0.00646669	1.69514	Dutcher_Algae_TMT8plex_F-65362-4998_4998	Alage_TMT8plex	Mudpit_Dutcher_Algae_TMT8plex_F: 20180116_rf_1533_Dutcher_Algae_TMT8plex_F01
CC-125-1	Tubulin beta-1/beta-2 chain OS=Chlamydomonas reinhardtii GN=TUBB1 PE=3 SV=1	sp|P04690|TBB_CHLRE	TRUE	TRUE	TRUE	eAEScDcLQGFQVcHSLGGGTGSGmGTLLISk	1	TMT6plex (+229), Carbamidomethyl (+57), Carbamidomethyl (+57), Carbamidomethyl (+57), Oxidation (+16), TMT6plex (+229)	2.90329	0.789907	-0.1232	-0.1682	0.8398	0.509	-0.594	-0.2887	-0.2153	-0.07552	1746.8	2304.7	3124.9	3794.3	1912.7	1581.8	2189	1712.5	0.078863	0.45586	14.1648	958.461	3829.81	4	0.00183409	0.478773	Dutcher_Algae_TMT8plex_F-65954-5627_5627	Alage_TMT8plex	Mudpit_Dutcher_Algae_TMT8plex_F: 20180116_rf_1533_Dutcher_Algae_TMT8plex_F01
CC-125-1	Tubulin beta-1/beta-2 chain OS=Chlamydomonas reinhardtii GN=TUBB1 PE=3 SV=1	sp|P04690|TBB_CHLRE	TRUE	TRUE	TRUE	eAEScDcLQGFQVcHSLGGGTGSGmGTLLISk	1	TMT6plex (+229), Carbamidomethyl (+57), Carbamidomethyl (+57), Carbamidomethyl (+57), Oxidation (+16), TMT6plex (+229)	1.62872	0.708597	-0.2029	-0.274	0.1437	-0.08852	-0.2405	0.04751	0.2211	-0.3291	3856.3	5061.3	4582.9	5915.5	5421.3	4625.3	6890.6	3390.3	0.0803387	0.438092	15.2784	958.46	3829.81	4	0.00500792	1.30727	Dutcher_Algae_TMT8plex_F-64824-4427_4427	Alage_TMT8plex	Mudpit_Dutcher_Algae_TMT8plex_F: 20180116_rf_1533_Dutcher_Algae_TMT8plex_F01
CC-125-1	Tubulin beta-1/beta-2 chain OS=Chlamydomonas reinhardtii GN=TUBB1 PE=3 SV=1	sp|P04690|TBB_CHLRE	TRUE	TRUE	TRUE	eAEScDcLQGFQVcHSLGGGTGSGmGTLLISk	0.99	TMT6plex (+229), Carbamidomethyl (+57), Carbamidomethyl (+57), Carbamidomethyl (+57), Oxidation (+16), TMT6plex (+229)	1.62952	0.668097	-0.2151	-0.1997	0.2233	-0.1535	-0.2802	-0.03983	0.2317	-0.1379	2061.6	2864	2602.9	3059.2	2855.7	2353.6	3738.1	2072.9	0.0792061	0.451312	14.3993	958.46	3829.81	4	0.0042755	1.11608	Dutcher_Algae_TMT8plex_F-77362-4441_4441	Alage_TMT8plex	Mudpit_Dutcher_Algae_TMT8plex_F: 20180116_rf_1533_Dutcher_Algae_TMT8plex_F01
CC-125-1	Tubulin beta-1/beta-2 chain OS=Chlamydomonas reinhardtii GN=TUBB1 PE=3 SV=1	sp|P04690|TBB_CHLRE	TRUE	TRUE	TRUE	eAEScDcLQGFQVcHSLGGGTGSGmGTLLISk	1	TMT6plex (+229), Carbamidomethyl (+57), Carbamidomethyl (+57), Carbamidomethyl (+57), Oxidation (+16), TMT6plex (+229)	3.36107	0.84041	-0.3443	-0.549	0.2822	0.01906	-0.2301	0.1265	-0.06132	-0.452	975.4	1169.4	1395.5	1763.8	1528.6	1356.3	1593.2	867.86	0.0770576	0.482981	13.3786	958.459	3829.81	4	0.00769347	2.00831	Dutcher_Algae_TMT8plex_F-78514-5665_5665	Alage_TMT8plex	Mudpit_Dutcher_Algae_TMT8plex_F: 20180116_rf_1533_Dutcher_Algae_TMT8plex_F01
CC-125-1	Tubulin beta-1/beta-2 chain OS=Chlamydomonas reinhardtii GN=TUBB1 PE=3 SV=1	sp|P04690|TBB_CHLRE	TRUE	TRUE	TRUE	eAEScDcLQGFQVcHSLGGGTGSGmGTLLISkIR	0.86	TMT6plex (+229), Carbamidomethyl (+57), Carbamidomethyl (+57), Carbamidomethyl (+57), Oxidation (+16), TMT6plex (+229)	1.33506	0.482607	-0.1735	0.1467	0.5461	-0.1788	-0.5331	-0.1178	0.3192	-0.1884	810.96	1377.5	1233.3	1160.8	940.54	853.93	1506.8	766.9	0.833753	0.500113	13.0786	820.805	4098.99	5	0.0144208	3.51727	Dutcher_Algae_TMT8plex_F-64174-3736_3736	Alage_TMT8plex	Mudpit_Dutcher_Algae_TMT8plex_F: 20180116_rf_1533_Dutcher_Algae_TMT8plex_F01
CC-125-1	Tubulin beta-1/beta-2 chain OS=Chlamydomonas reinhardtii GN=TUBB1 PE=3 SV=1	sp|P04690|TBB_CHLRE	TRUE	TRUE	TRUE	eIVHIQGGQcGNQIGAk	1	TMT6plex (+229), Carbamidomethyl (+57), TMT6plex (+229)	2.31081	0.684235	1.918	-0.2374	-1.707	0.3879	0.2332	-0.05401	-0.7655	-0.5492	5994.1	1818.9	750.44	2920.7	2581.8	1543.7	1332.9	1048	0.289164	0.463731	14.135	756.416	2266.23	3	0.000294768	0.130012	Dutcher_Algae_TMT8plex_F-62070-1501_1501	Alage_TMT8plex	Mudpit_Dutcher_Algae_TMT8plex_F: 20180116_rf_1533_Dutcher_Algae_TMT8plex_F01
CC-125-1	Tubulin beta-1/beta-2 chain OS=Chlamydomonas reinhardtii GN=TUBB1 PE=3 SV=1	sp|P04690|TBB_CHLRE	TRUE	TRUE	TRUE	eIVHIQGGQcGNQIGAk	0.98	TMT6plex (+229), Carbamidomethyl (+57), TMT6plex (+229)	1.38768	0.636491	2.002	-0.2012	-1.989	0.2334	-0.01488	-0.09018	-0.7126	-0.4206	462.21	135.53	50.251	191.5	158.2	109.33	98.767	82.434	0.227746	0.764892	10.3312	756.416	2266.23	3	0.000660979	0.291535	Dutcher_Algae_TMT8plex_F-23286-1230_1230	Alage_TMT8plex	Mudpit_Dutcher_Algae_TMT8plex_F: 20180116_rf_1533_Dutcher_Algae_TMT8plex_F01
CC-125-1	Tubulin beta-1/beta-2 chain OS=Chlamydomonas reinhardtii GN=TUBB1 PE=3 SV=1	sp|P04690|TBB_CHLRE	TRUE	TRUE	TRUE	eIVHIQGGQcGNQIGAk	1	TMT6plex (+229), Carbamidomethyl (+57), TMT6plex (+229)	2.44149	0.654146	2.05	-0.2818	-1.25	0.4087	0.5142	-0.009582	-0.4007	-0.4701	4519.4	1224.7	649.53	2038.1	2162.8	1096	1172.7	760.93	0.286216	0.47514	13.7339	756.416	2266.23	3	0.000477873	0.210774	Dutcher_Algae_TMT8plex_F-74602-1509_1509	Alage_TMT8plex	Mudpit_Dutcher_Algae_TMT8plex_F: 20180116_rf_1533_Dutcher_Algae_TMT8plex_F01
CC-125-1	Tubulin beta-1/beta-2 chain OS=Chlamydomonas reinhardtii GN=TUBB1 PE=3 SV=1	sp|P04690|TBB_CHLRE	TRUE	TRUE	TRUE	fPGQLNADLR	1	TMT6plex (+229)	2.39137	0.592536	-0.03864	-0.1807	-0.1106	-0.4704	-0.05738	0.05229	-0.5724	-0.3362	6973.8	8500.2	6302.5	7425.2	9791.5	7486.3	6677.8	5439.8	0.0494536	0.428922	15.8385	680.382	1358.75	2	0.00119685	0.880193	Dutcher_Algae_TMT8plex_F-89218-3198_3198	Alage_TMT8plex	Mudpit_Dutcher_Algae_TMT8plex_F: 20180116_rf_1533_Dutcher_Algae_TMT8plex_F01
CC-125-1	Tubulin beta-1/beta-2 chain OS=Chlamydomonas reinhardtii GN=TUBB1 PE=3 SV=1	sp|P04690|TBB_CHLRE	TRUE	TRUE	TRUE	fPGQLNADLR	1	TMT6plex (+229)	2.98835	0.552028	-0.09842	-0.4346	0.2801	-0.1509	-0.2074	-0.4267	-0.03939	-0.1405	4509.9	4912.6	5472.9	6149.9	6051.8	3651.6	6312.4	4147.3	0.0492246	0.438092	15.3306	680.383	1358.75	2	2.38544e-05	0.0175431	Dutcher_Algae_TMT8plex_F-54284-3142_3142	Alage_TMT8plex	Mudpit_Dutcher_Algae_TMT8plex_F: 20180116_rf_1533_Dutcher_Algae_TMT8plex_F01
CC-125-1	Tubulin beta-1/beta-2 chain OS=Chlamydomonas reinhardtii GN=TUBB1 PE=3 SV=1	sp|P04690|TBB_CHLRE	TRUE	TRUE	TRUE	fPGQLNADLR	0.98	TMT6plex (+229)	1.55097	0.457712	-0.5792	-0.4628	0.142	-0.2315	0.5471	-0.7036	0.4147	-0.05986	69.607	105.53	106.39	125.21	214.24	65.166	187.85	93.764	0.0367426	0.844481	9.9185	453.925	1358.75	3	0.000712312	0.523852	Dutcher_Algae_TMT8plex_F-54390-3254_3254	Alage_TMT8plex	Mudpit_Dutcher_Algae_TMT8plex_F: 20180116_rf_1533_Dutcher_Algae_TMT8plex_F01
CC-125-1	Tubulin beta-1/beta-2 chain OS=Chlamydomonas reinhardtii GN=TUBB1 PE=3 SV=1	sp|P04690|TBB_CHLRE	TRUE	TRUE	TRUE	fPGQLNADLR	1	TMT6plex (+229)	3.02977	0.627213	-0.1176	-0.3749	0.004734	-0.08771	-0.2713	-0.2368	-0.07766	-0.1738	7794.1	8943.5	7991.7	11255	10071	7277.8	10765	7132.3	0.049643	0.427577	16.1202	680.383	1358.75	2	9.82159e-05	0.0722304	Dutcher_Algae_TMT8plex_F-76270-3281_3281	Alage_TMT8plex	Mudpit_Dutcher_Algae_TMT8plex_F: 20180116_rf_1533_Dutcher_Algae_TMT8plex_F01
CC-125-1	Tubulin beta-1/beta-2 chain OS=Chlamydomonas reinhardtii GN=TUBB1 PE=3 SV=1	sp|P04690|TBB_CHLRE	TRUE	TRUE	TRUE	fPGQLNADLR	1	TMT6plex (+229)	2.24951	0.64419	-0.2075	-0.155	0.02063	0.08882	-0.1363	-0.1334	-0.1559	-0.2557	899.18	1268.2	988.81	1562.5	1352	956.29	1262.2	828.43	0.0467332	0.500113	13.1544	453.924	1358.75	3	0.000162996	0.119871	Dutcher_Algae_TMT8plex_F-63780-3317_3317	Alage_TMT8plex	Mudpit_Dutcher_Algae_TMT8plex_F: 20180116_rf_1533_Dutcher_Algae_TMT8plex_F01
CC-125-1	Tubulin beta-1/beta-2 chain OS=Chlamydomonas reinhardtii GN=TUBB1 PE=3 SV=1	sp|P04690|TBB_CHLRE	TRUE	TRUE	TRUE	fPGQLNADLR	1	TMT6plex (+229)	2.81949	0.622357	-0.03763	-0.4299	-0.1361	-0.1973	-0.02946	-0.2174	-0.1552	-0.04	2911	3039.8	2586.2	3691	4161.1	2611	3646.2	2759.8	0.048608	0.447451	14.6329	680.383	1358.75	2	0.000586497	0.431325	Dutcher_Algae_TMT8plex_F-45234-3165_3165	Alage_TMT8plex	Mudpit_Dutcher_Algae_TMT8plex_F: 20180116_rf_1533_Dutcher_Algae_TMT8plex_F01
CC-125-1	Tubulin beta-1/beta-2 chain OS=Chlamydomonas reinhardtii GN=TUBB1 PE=3 SV=1	sp|P04690|TBB_CHLRE	TRUE	TRUE	TRUE	fPGQLNADLR	1	TMT6plex (+229)	2.67984	0.585263	-0.06665	-0.4843	-0.1636	-0.1347	-0.11	-0.2249	-0.1567	-0.09792	17756	18262	15788	23931	24527	16150	22598	16509	0.0499556	0.424075	17.2467	680.383	1358.75	2	0.000464427	0.341551	Dutcher_Algae_TMT8plex_F-54364-3227_3227	Alage_TMT8plex	Mudpit_Dutcher_Algae_TMT8plex_F: 20180116_rf_1533_Dutcher_Algae_TMT8plex_F01
CC-125-1	Tubulin beta-1/beta-2 chain OS=Chlamydomonas reinhardtii GN=TUBB1 PE=3 SV=1	sp|P04690|TBB_CHLRE	TRUE	TRUE	TRUE	fPGQLNADLR	1	TMT6plex (+229)	3.11242	0.626444	-0.07018	-0.2965	-0.1966	-0.0948	-0.09218	-0.2789	-0.04087	-0.2547	10073	11792	8787.5	14038	14106	8839	13881	8443.3	0.0497386	0.424672	16.457	680.383	1358.75	2	0.000220286	0.162004	Dutcher_Algae_TMT8plex_F-63748-3283_3283	Alage_TMT8plex	Mudpit_Dutcher_Algae_TMT8plex_F: 20180116_rf_1533_Dutcher_Algae_TMT8plex_F01
CC-125-1	Tubulin beta-1/beta-2 chain OS=Chlamydomonas reinhardtii GN=TUBB1 PE=3 SV=1	sp|P04690|TBB_CHLRE	TRUE	TRUE	TRUE	fPGQLNADLR	1	TMT6plex (+229)	2.92489	0.678635	0.008869	-0.2537	-0.3756	-0.1544	-0.08722	-0.137	-0.1927	-0.08875	162160	184080	119770	205810	214790	148490	191690	144000	0.0480887	0.389241	20.3866	680.382	1358.75	2	0.0018072	1.32906	Dutcher_Algae_TMT8plex_F-76358-3375_3375	Alage_TMT8plex	Mudpit_Dutcher_Algae_TMT8plex_F: 20180116_rf_1533_Dutcher_Algae_TMT8plex_F01
CC-125-1	Tubulin beta-1/beta-2 chain OS=Chlamydomonas reinhardtii GN=TUBB1 PE=3 SV=1	sp|P04690|TBB_CHLRE	TRUE	TRUE	TRUE	fPGQLNADLR	0.99	TMT6plex (+229)	1.877	0.455667	-0.2131	-0.3545	-0.01282	-0.01789	-0.2694	-0.0783	-0.06152	-0.2902	3071	3819.1	3314.7	4966.3	4242.2	3406.2	4580.3	2782.8	0.04878	0.441967	14.8814	680.382	1358.75	2	0.00253962	1.8677	Dutcher_Algae_TMT8plex_F-3136-4252_4252	Alage_TMT8plex	Mudpit_Dutcher_Algae_TMT8plex_F: 20180116_rf_1533_Dutcher_Algae_TMT8plex_F01
CC-125-1	Tubulin beta-1/beta-2 chain OS=Chlamydomonas reinhardtii GN=TUBB1 PE=3 SV=1	sp|P04690|TBB_CHLRE	TRUE	TRUE	TRUE	fPGQLNADLR	1	TMT6plex (+229)	2.59931	0.60229	-0.1239	-0.3121	-0.07597	-0.2297	-0.1675	-0.4048	0.02928	-0.02707	2995.1	3605.8	2926.2	3955.8	4154	2512	4473.8	3031.3	0.04878	0.441967	14.7552	680.382	1358.75	2	0.00131892	0.969967	Dutcher_Algae_TMT8plex_F-24906-2957_2957	Alage_TMT8plex	Mudpit_Dutcher_Algae_TMT8plex_F: 20180116_rf_1533_Dutcher_Algae_TMT8plex_F01
CC-125-1	Tubulin beta-1/beta-2 chain OS=Chlamydomonas reinhardtii GN=TUBB1 PE=3 SV=1	sp|P04690|TBB_CHLRE	TRUE	TRUE	TRUE	fPGQLNADLR	1	TMT6plex (+229)	2.22882	0.631994	-0.004845	-0.1572	-0.1342	-0.2231	0.06639	-0.3141	-0.1326	-0.3426	1621.2	1982.3	1412.1	1988.7	2415.2	1325.3	2024.2	1222.2	0.0477027	0.467618	13.7722	453.924	1358.75	3	2.01096e-05	0.0147891	Dutcher_Algae_TMT8plex_F-76302-3315_3315	Alage_TMT8plex	Mudpit_Dutcher_Algae_TMT8plex_F: 20180116_rf_1533_Dutcher_Algae_TMT8plex_F01
CC-125-1	Tubulin beta-1/beta-2 chain OS=Chlamydomonas reinhardtii GN=TUBB1 PE=3 SV=1	sp|P04690|TBB_CHLRE	TRUE	TRUE	TRUE	fPGQLNADLR	1	TMT6plex (+229)	2.39438	0.506002	-0.1872	-0.1041	1.384	-0.2194	-0.8491	0.5127	-0.5976	0.1781	6544.8	9280.5	17620	9111.6	6716.4	10681	6604.4	8041.9	0.049643	0.426931	16.1869	680.382	1358.75	2	0.00144099	1.05974	Dutcher_Algae_TMT8plex_F-89140-3115_3115	Alage_TMT8plex	Mudpit_Dutcher_Algae_TMT8plex_F: 20180116_rf_1533_Dutcher_Algae_TMT8plex_F01
CC-125-1	Tubulin beta-1/beta-2 chain OS=Chlamydomonas reinhardtii GN=TUBB1 PE=3 SV=1	sp|P04690|TBB_CHLRE	TRUE	TRUE	TRUE	fPGQLNADLR	0.95	TMT6plex (+229)	1.47775	0.39473	0.07751	-0.7419	-0.3866	0.08203	-0.478	-0.09206	-0.01835	-0.1993	265.34	210.37	185.98	372.86	258.42	238.29	330.84	208.32	0.0404875	0.650876	11.0157	453.924	1358.75	3	0.000294768	0.21678	Dutcher_Algae_TMT8plex_F-45276-3209_3209	Alage_TMT8plex	Mudpit_Dutcher_Algae_TMT8plex_F: 20180116_rf_1533_Dutcher_Algae_TMT8plex_F01
CC-125-1	Tubulin beta-1/beta-2 chain OS=Chlamydomonas reinhardtii GN=TUBB1 PE=3 SV=1	sp|P04690|TBB_CHLRE	TRUE	TRUE	TRUE	fPGQLNADLR	1	TMT6plex (+229)	2.52252	0.541786	-0.0241	-0.4294	-0.1454	0.01419	-0.06337	-0.4411	-0.146	-0.1877	5143.6	5332.7	4502	7446.5	7119.8	3923.5	6412.9	4362.2	0.0492246	0.433402	15.4332	680.382	1358.75	2	0.00131892	0.969967	Dutcher_Algae_TMT8plex_F-45314-3250_3250	Alage_TMT8plex	Mudpit_Dutcher_Algae_TMT8plex_F: 20180116_rf_1533_Dutcher_Algae_TMT8plex_F01
CC-125-1	Tubulin beta-1/beta-2 chain OS=Chlamydomonas reinhardtii GN=TUBB1 PE=3 SV=1	sp|P04690|TBB_CHLRE	TRUE	TRUE	TRUE	fPGQLNADLR	0.99	TMT6plex (+229)	1.68672	0.564669	-0.6276	-0.1385	-0.3476	-0.03842	0.02985	-0.1529	-0.4024	-0.00622	176.73	335.02	201.49	377.28	393.37	248.68	284.9	257.31	0.0411152	0.650876	11.1515	453.924	1358.75	3	0.000477873	0.35144	Dutcher_Algae_TMT8plex_F-54306-3165_3165	Alage_TMT8plex	Mudpit_Dutcher_Algae_TMT8plex_F: 20180116_rf_1533_Dutcher_Algae_TMT8plex_F01
CC-125-1	Tubulin beta-1/beta-2 chain OS=Chlamydomonas reinhardtii GN=TUBB1 PE=3 SV=1	sp|P04690|TBB_CHLRE	TRUE	TRUE	TRUE	fPGQLNADLR	1	TMT6plex (+229)	2.72966	0.538843	-0.09522	-0.349	-0.08335	-0.08501	-0.1445	-0.2759	-0.2367	-0.1468	88501	101280	84458	126130	122100	79231	108940	81093	0.0490802	0.405958	19.5947	680.382	1358.75	2	0.000708567	0.521098	Dutcher_Algae_TMT8plex_F-63814-3354_3354	Alage_TMT8plex	Mudpit_Dutcher_Algae_TMT8plex_F: 20180116_rf_1533_Dutcher_Algae_TMT8plex_F01
CC-125-1	Tubulin beta-1/beta-2 chain OS=Chlamydomonas reinhardtii GN=TUBB1 PE=3 SV=1	sp|P04690|TBB_CHLRE	TRUE	TRUE	TRUE	fPGQLNADLR	1	TMT6plex (+229)	3.05306	0.601124	-0.08339	-0.4535	-0.06135	-0.1284	-0.2134	-0.4431	-0.163	-0.08922	5423.2	5756.3	5208.6	7430.1	7094.9	4305.8	6928.2	5114.8	0.0493492	0.433402	15.5284	680.383	1358.75	2	0.000464427	0.341551	Dutcher_Algae_TMT8plex_F-35804-3104_3104	Alage_TMT8plex	Mudpit_Dutcher_Algae_TMT8plex_F: 20180116_rf_1533_Dutcher_Algae_TMT8plex_F01
CC-125-1	Tubulin beta-1/beta-2 chain OS=Chlamydomonas reinhardtii GN=TUBB1 PE=3 SV=1	sp|P04690|TBB_CHLRE	TRUE	TRUE	TRUE	fPGQLNADLRk	1	TMT6plex (+229), TMT6plex (+229)	3.32463	0.572906	-0.2512	-0.1809	-0.06369	-0.02151	-0.1526	-0.1388	0.02414	-0.2887	14321	20548	15335	23813	21913	15654	23303	13325	0.00637731	0.424075	17.1773	573.009	1716.01	3	0.0026141	1.52247	Dutcher_Algae_TMT8plex_F-88708-2656_2656	Alage_TMT8plex	Mudpit_Dutcher_Algae_TMT8plex_F: 20180116_rf_1533_Dutcher_Algae_TMT8plex_F01
CC-125-1	Tubulin beta-1/beta-2 chain OS=Chlamydomonas reinhardtii GN=TUBB1 PE=3 SV=1	sp|P04690|TBB_CHLRE	TRUE	TRUE	TRUE	fPGQLNADLRk	0.87	TMT6plex (+229), TMT6plex (+229)	1.09297	0.404188	-0.6234	-0.5217	-0.04307	-0.1096	-0.1818	0.03541	0.002235	-0.3728	390.71	579.27	542.59	785.84	758.88	620.02	808.9	444.02	0.00564437	0.545752	12.2674	573.01	1716.01	3	0.000233733	0.136127	Dutcher_Algae_TMT8plex_F-61196-11588_11588	Alage_TMT8plex	Mudpit_Dutcher_Algae_TMT8plex_F: 20180116_rf_1533_Dutcher_Algae_TMT8plex_F01
CC-125-1	Tubulin beta-1/beta-2 chain OS=Chlamydomonas reinhardtii GN=TUBB1 PE=3 SV=1	sp|P04690|TBB_CHLRE	TRUE	TRUE	TRUE	fPGQLNADLRk	0.95	TMT6plex (+229), TMT6plex (+229)	1.35721	0.448021	-0.1204	-0.2691	-0.07473	-0.171	0.02635	-0.2286	-0.279	-0.1114	805.95	987.83	786.75	1105.3	1267.8	758.61	989.31	770.39	0.0058542	0.509766	12.8673	573.01	1716.01	3	0.000132478	0.0771561	Dutcher_Algae_TMT8plex_F-60240-9555_9555	Alage_TMT8plex	Mudpit_Dutcher_Algae_TMT8plex_F: 20180116_rf_1533_Dutcher_Algae_TMT8plex_F01
CC-125-1	Tubulin beta-1/beta-2 chain OS=Chlamydomonas reinhardtii GN=TUBB1 PE=3 SV=1	sp|P04690|TBB_CHLRE	TRUE	TRUE	TRUE	fPGQLNADLRk	0.91	TMT6plex (+229), TMT6plex (+229)	1.05375	0.461119	-0.1707	-0.1764	-0.4631	-0.09802	-0.2615	-0.1021	-0.1207	-0.0314	817.98	1109.2	640.96	1223.2	1090.1	868.23	1141.2	854.18	0.0058542	0.509766	12.9191	573.011	1716.01	3	0.00104801	0.610364	Dutcher_Algae_TMT8plex_F-61302-12353_12353	Alage_TMT8plex	Mudpit_Dutcher_Algae_TMT8plex_F: 20180116_rf_1533_Dutcher_Algae_TMT8plex_F01
CC-125-1	Tubulin beta-1/beta-2 chain OS=Chlamydomonas reinhardtii GN=TUBB1 PE=3 SV=1	sp|P04690|TBB_CHLRE	TRUE	TRUE	TRUE	fPGQLNADLRk	0.94	TMT6plex (+229), TMT6plex (+229)	1.3558	0.429932	-0.1447	-0.5294	-0.05464	-0.2492	-0.1467	-0.1145	-0.07016	-0.3049	569.35	601.15	571.85	748.63	812.55	586.26	808.14	485.02	0.00571831	0.545752	12.3396	573.011	1716.01	3	0.00104801	0.610364	Dutcher_Algae_TMT8plex_F-61186-11553_11553	Alage_TMT8plex	Mudpit_Dutcher_Algae_TMT8plex_F: 20180116_rf_1533_Dutcher_Algae_TMT8plex_F01
CC-125-1	Tubulin beta-1/beta-2 chain OS=Chlamydomonas reinhardtii GN=TUBB1 PE=3 SV=1	sp|P04690|TBB_CHLRE	TRUE	TRUE	TRUE	fPGQLNADLRk	1	TMT6plex (+229), TMT6plex (+229)	2.25805	0.511536	-0.1609	-0.3903	-0.1022	-0.1155	-0.1815	-0.203	-0.05872	-0.1305	5050.7	5915.3	4969.9	7374.3	7113.9	4973.6	7299.7	4903.5	0.00629989	0.433402	15.5387	573.01	1716.01	3	0.00206479	1.20255	Dutcher_Algae_TMT8plex_F-54750-3637_3637	Alage_TMT8plex	Mudpit_Dutcher_Algae_TMT8plex_F: 20180116_rf_1533_Dutcher_Algae_TMT8plex_F01
CC-125-1	Tubulin beta-1/beta-2 chain OS=Chlamydomonas reinhardtii GN=TUBB1 PE=3 SV=1	sp|P04690|TBB_CHLRE	TRUE	TRUE	TRUE	fPGQLNADLRk	0.82	TMT6plex (+229), TMT6plex (+229)	1.12877	0.34749	-0.4341	0.1241	-0.4571	-0.1459	-0.1666	-0.01866	0.08609	-0.1454	411.25	820.65	384.07	720.19	701.11	554.87	792.14	479.56	0.00564437	0.545752	12.2479	573.01	1716.01	3	0.000681795	0.397081	Dutcher_Algae_TMT8plex_F-61178-11520_11520	Alage_TMT8plex	Mudpit_Dutcher_Algae_TMT8plex_F: 20180116_rf_1533_Dutcher_Algae_TMT8plex_F01
CC-125-1	Tubulin beta-1/beta-2 chain OS=Chlamydomonas reinhardtii GN=TUBB1 PE=3 SV=1	sp|P04690|TBB_CHLRE	TRUE	TRUE	TRUE	fPGQLNADLRk	0.83	TMT6plex (+229), TMT6plex (+229)	1.38868	0.248593	-0.3294	-0.1948	-0.1357	-0.2092	-0.1557	-0.1236	-0.1001	-0.061	1427.2	2132.5	1534.8	2210.4	2295.6	1667.6	2259.3	1633.1	0.0060897	0.467618	13.888	573.009	1716.01	3	0.0026141	1.52247	Dutcher_Algae_TMT8plex_F-56850-5868_5868	Alage_TMT8plex	Mudpit_Dutcher_Algae_TMT8plex_F: 20180116_rf_1533_Dutcher_Algae_TMT8plex_F01
CC-125-1	Tubulin beta-1/beta-2 chain OS=Chlamydomonas reinhardtii GN=TUBB1 PE=3 SV=1	sp|P04690|TBB_CHLRE	TRUE	TRUE	TRUE	fPGQLNADLRk	0.97	TMT6plex (+229), TMT6plex (+229)	1.52485	0.466135	-0.6296	-0.3538	-0.1038	-0.08614	-0.01809	-0.161	-0.1342	-0.1571	576.04	953.65	772.04	1187.4	1250.5	807.37	1102.3	760.9	0.0058542	0.509766	12.8553	573.01	1716.01	3	0.000315584	0.183798	Dutcher_Algae_TMT8plex_F-60198-9502_9502	Alage_TMT8plex	Mudpit_Dutcher_Algae_TMT8plex_F: 20180116_rf_1533_Dutcher_Algae_TMT8plex_F01
CC-125-1	Tubulin beta-1/beta-2 chain OS=Chlamydomonas reinhardtii GN=TUBB1 PE=3 SV=1	sp|P04690|TBB_CHLRE	TRUE	TRUE	TRUE	fPGQLNADLRk	1	TMT6plex (+229), TMT6plex (+229)	2.87126	0.555204	-0.9568	-0.8011	3.07	-0.09593	-3.031	-0.1954	1.54	1.116	3346	5650.8	47425	8287.7	4043.9	5748.8	23514	12827	0.00636697	0.422393	16.7582	573.011	1716.01	3	0.0008649	0.503722	Dutcher_Algae_TMT8plex_F-75942-2933_2933	Alage_TMT8plex	Mudpit_Dutcher_Algae_TMT8plex_F: 20180116_rf_1533_Dutcher_Algae_TMT8plex_F01
CC-125-1	Tubulin beta-1/beta-2 chain OS=Chlamydomonas reinhardtii GN=TUBB1 PE=3 SV=1	sp|P04690|TBB_CHLRE	TRUE	TRUE	TRUE	fPGQLNADLRk	0.85	TMT6plex (+229), TMT6plex (+229)	1.4023	0.238158	-0.2195	-0.1737	-0.521	-0.1137	0.09816	-0.1176	-0.0975	-0.3147	1150.8	1617.8	898	1761.6	2016.9	1248.3	1708.2	1029.8	0.00601158	0.482981	13.4807	573.01	1716.01	3	0.000132478	0.0771561	Dutcher_Algae_TMT8plex_F-59072-8234_8234	Alage_TMT8plex	Mudpit_Dutcher_Algae_TMT8plex_F: 20180116_rf_1533_Dutcher_Algae_TMT8plex_F01
CC-125-1	Tubulin beta-1/beta-2 chain OS=Chlamydomonas reinhardtii GN=TUBB1 PE=3 SV=1	sp|P04690|TBB_CHLRE	TRUE	TRUE	TRUE	fPGQLNADLRk	0.86	TMT6plex (+229), TMT6plex (+229)	1.05336	0.408924	-0.2174	-0.2235	0.002972	-0.07393	-0.05502	-0.2826	0.08824	-0.2961	456.2	622.7	499.28	714.3	728.92	440.59	758.6	409.92	0.00564437	0.545752	12.177	573.01	1716.01	3	0.000498689	0.290439	Dutcher_Algae_TMT8plex_F-61150-11419_11419	Alage_TMT8plex	Mudpit_Dutcher_Algae_TMT8plex_F: 20180116_rf_1533_Dutcher_Algae_TMT8plex_F01
CC-125-1	Tubulin beta-1/beta-2 chain OS=Chlamydomonas reinhardtii GN=TUBB1 PE=3 SV=1	sp|P04690|TBB_CHLRE	TRUE	TRUE	TRUE	fPGQLNADLRk	0.84	TMT6plex (+229), TMT6plex (+229)	1.32814	0.280197	-0.1264	-0.1369	-0.1873	-0.04311	-0.1897	-0.265	0.1241	-0.1545	1250.8	1699.5	1138.4	1882.6	1707.8	1152.7	1992.6	1165.4	0.00605243	0.482981	13.5495	573.01	1716.01	3	0.00188168	1.0959	Dutcher_Algae_TMT8plex_F-57866-6947_6947	Alage_TMT8plex	Mudpit_Dutcher_Algae_TMT8plex_F: 20180116_rf_1533_Dutcher_Algae_TMT8plex_F01
CC-125-1	Tubulin beta-1/beta-2 chain OS=Chlamydomonas reinhardtii GN=TUBB1 PE=3 SV=1	sp|P04690|TBB_CHLRE	TRUE	TRUE	TRUE	fPGQLNADLRk	0.93	TMT6plex (+229), TMT6plex (+229)	1.26454	0.466108	-0.3023	-0.2246	-0.4266	0.06288	-0.168	-0.1234	-0.04426	0.1077	379.58	547.79	331.78	691.21	590.34	438.61	611.65	480.91	0.00556929	0.559856	11.9915	573.01	1716.01	3	0.000498689	0.290439	Dutcher_Algae_TMT8plex_F-61140-11385_11385	Alage_TMT8plex	Mudpit_Dutcher_Algae_TMT8plex_F: 20180116_rf_1533_Dutcher_Algae_TMT8plex_F01
CC-125-1	Tubulin beta-1/beta-2 chain OS=Chlamydomonas reinhardtii GN=TUBB1 PE=3 SV=1	sp|P04690|TBB_CHLRE	TRUE	TRUE	TRUE	fPGQLNADLRk	0.9	TMT6plex (+229), TMT6plex (+229)	1.26962	0.383717	-0.09818	-0.3215	-0.2911	-0.04838	0.009493	-0.009458	-0.1932	-0.1967	501.67	586.8	419.42	734.45	764.82	538.16	640.63	446.16	0.00564437	0.545752	12.1775	573.01	1716.01	3	0.000132478	0.0771561	Dutcher_Algae_TMT8plex_F-61130-11351_11351	Alage_TMT8plex	Mudpit_Dutcher_Algae_TMT8plex_F: 20180116_rf_1533_Dutcher_Algae_TMT8plex_F01
CC-125-1	Tubulin beta-1/beta-2 chain OS=Chlamydomonas reinhardtii GN=TUBB1 PE=3 SV=1	sp|P04690|TBB_CHLRE	TRUE	TRUE	TRUE	fPGQLNADLRk	1	TMT6plex (+229), TMT6plex (+229)	2.08079	0.442728	-0.2171	-0.2916	-0.1984	-0.1086	-0.1828	-0.04496	-0.03915	-0.01005	2315.5	3010.4	2220.2	3539.9	3379.6	2644.2	3525.8	2543.1	0.0061792	0.451312	14.5005	573.01	1716.01	3	0.00114926	0.669336	Dutcher_Algae_TMT8plex_F-55718-4665_4665	Alage_TMT8plex	Mudpit_Dutcher_Algae_TMT8plex_F: 20180116_rf_1533_Dutcher_Algae_TMT8plex_F01
CC-125-1	Tubulin beta-1/beta-2 chain OS=Chlamydomonas reinhardtii GN=TUBB1 PE=3 SV=1	sp|P04690|TBB_CHLRE	TRUE	TRUE	TRUE	fPGQLNADLRk	0.89	TMT6plex (+229), TMT6plex (+229)	1.3442	0.348043	-0.2963	-0.3762	-0.2609	-0.1216	-0.06087	-0.1698	-0.06099	-0.1105	1464.4	1901.1	1420.4	2340	2445	1621.7	2331	1585.4	0.0060897	0.467618	13.8831	573.01	1716.01	3	0.00224789	1.30919	Dutcher_Algae_TMT8plex_F-56778-5791_5791	Alage_TMT8plex	Mudpit_Dutcher_Algae_TMT8plex_F: 20180116_rf_1533_Dutcher_Algae_TMT8plex_F01
CC-125-1	Tubulin beta-1/beta-2 chain OS=Chlamydomonas reinhardtii GN=TUBB1 PE=3 SV=1	sp|P04690|TBB_CHLRE	TRUE	TRUE	TRUE	fPGQLNADLRk	0.92	TMT6plex (+229), TMT6plex (+229)	1.33737	0.38933	-0.2343	-0.1771	-0.1647	0.1211	-0.1216	-0.1266	0.1003	-0.2323	613.78	875.51	608.5	1110.5	945.29	667.53	1039.1	584.15	0.00578789	0.521103	12.6538	573.01	1716.01	3	0.000315584	0.183798	Dutcher_Algae_TMT8plex_F-60140-9433_9433	Alage_TMT8plex	Mudpit_Dutcher_Algae_TMT8plex_F: 20180116_rf_1533_Dutcher_Algae_TMT8plex_F01
CC-125-1	Tubulin beta-1/beta-2 chain OS=Chlamydomonas reinhardtii GN=TUBB1 PE=3 SV=1	sp|P04690|TBB_CHLRE	TRUE	TRUE	TRUE	fPGQLNADLRk	0.85	TMT6plex (+229), TMT6plex (+229)	1.27367	0.29951	-0.3487	-0.1913	-0.3205	-0.07193	-0.07514	-0.1422	0.1176	-0.1492	911.58	1393.5	880.18	1568.3	1561.7	1065.6	1692.1	996.91	0.00596593	0.491068	13.2978	573.011	1716.01	3	0.00104801	0.610364	Dutcher_Algae_TMT8plex_F-59002-8159_8159	Alage_TMT8plex	Mudpit_Dutcher_Algae_TMT8plex_F: 20180116_rf_1533_Dutcher_Algae_TMT8plex_F01
CC-125-1	Tubulin beta-1/beta-2 chain OS=Chlamydomonas reinhardtii GN=TUBB1 PE=3 SV=1	sp|P04690|TBB_CHLRE	TRUE	TRUE	TRUE	fPGQLNADLRk	0.95	TMT6plex (+229), TMT6plex (+229)	1.38165	0.45809	-0.1385	-0.1824	-0.2605	0.1606	-0.1886	-0.04747	0.135	-0.1529	533.84	711.19	467	927.55	734.21	574.1	863.72	502.5	0.00571831	0.532429	12.3756	573.01	1716.01	3	0.000132478	0.0771561	Dutcher_Algae_TMT8plex_F-61100-11250_11250	Alage_TMT8plex	Mudpit_Dutcher_Algae_TMT8plex_F: 20180116_rf_1533_Dutcher_Algae_TMT8plex_F01
CC-125-1	Tubulin beta-1/beta-2 chain OS=Chlamydomonas reinhardtii GN=TUBB1 PE=3 SV=1	sp|P04690|TBB_CHLRE	TRUE	TRUE	TRUE	fPGQLNADLRk	0.98	TMT6plex (+229), TMT6plex (+229)	1.67497	0.447	-0.2058	-0.22	-0.1622	-0.1427	-0.02212	0.1213	0.1246	-0.1487	2046.2	2779.6	1995.1	3038.9	3301.9	2592.3	3461.7	2038.3	0.0061792	0.451312	14.3754	573.01	1716.01	3	0.000681795	0.397081	Dutcher_Algae_TMT8plex_F-53586-2400_2400	Alage_TMT8plex	Mudpit_Dutcher_Algae_TMT8plex_F: 20180116_rf_1533_Dutcher_Algae_TMT8plex_F01
CC-125-1	Tubulin beta-1/beta-2 chain OS=Chlamydomonas reinhardtii GN=TUBB1 PE=3 SV=1	sp|P04690|TBB_CHLRE	TRUE	TRUE	TRUE	fPGQLNADLRk	0.98	TMT6plex (+229), TMT6plex (+229)	1.47358	0.512422	-0.3512	-0.1878	-0.1404	-0.151	-0.1612	-0.1068	-0.03738	-0.1197	500.21	763.83	544.07	817.47	813.82	598.7	837.53	557.19	0.00571831	0.532429	12.4075	573.01	1716.01	3	0.000233733	0.136127	Dutcher_Algae_TMT8plex_F-61088-11215_11215	Alage_TMT8plex	Mudpit_Dutcher_Algae_TMT8plex_F: 20180116_rf_1533_Dutcher_Algae_TMT8plex_F01
CC-125-1	Tubulin beta-1/beta-2 chain OS=Chlamydomonas reinhardtii GN=TUBB1 PE=3 SV=1	sp|P04690|TBB_CHLRE	TRUE	TRUE	TRUE	fPGQLNADLRk	0.78	TMT6plex (+229), TMT6plex (+229)	1.21734	0.273759	-0.2008	-0.2109	-0.0773	-0.1974	-0.1114	-0.1089	0.08537	-0.18	1165.4	1584.4	1196.7	1663.3	1769.4	1256.7	1909	1126.7	0.00601158	0.482981	13.5107	573.01	1716.01	3	0.00206479	1.20255	Dutcher_Algae_TMT8plex_F-57782-6858_6858	Alage_TMT8plex	Mudpit_Dutcher_Algae_TMT8plex_F: 20180116_rf_1533_Dutcher_Algae_TMT8plex_F01
CC-125-1	Tubulin beta-1/beta-2 chain OS=Chlamydomonas reinhardtii GN=TUBB1 PE=3 SV=1	sp|P04690|TBB_CHLRE	TRUE	TRUE	TRUE	fPGQLNADLRk	0.85	TMT6plex (+229), TMT6plex (+229)	1.36479	0.268975	-0.2249	-0.3978	9.346e-05	-0.1714	-0.052	-0.12	-0.04639	-0.2667	720.88	878.01	791.37	1059.9	1159.7	781.97	1102.6	665.9	0.0058542	0.509766	12.8058	573.01	1716.01	3	0.000132478	0.0771561	Dutcher_Algae_TMT8plex_F-60090-9371_9371	Alage_TMT8plex	Mudpit_Dutcher_Algae_TMT8plex_F: 20180116_rf_1533_Dutcher_Algae_TMT8plex_F01
CC-125-1	Tubulin beta-1/beta-2 chain OS=Chlamydomonas reinhardtii GN=TUBB1 PE=3 SV=1	sp|P04690|TBB_CHLRE	TRUE	TRUE	TRUE	fPGQLNADLRk	0.84	TMT6plex (+229), TMT6plex (+229)	1.18028	0.34797	-0.3646	-0.1145	-0.2194	0.06121	-0.3081	-0.1402	-0.04555	-0.1512	491.88	796.71	512.3	936.18	731.23	580.75	823.35	541.18	0.00571831	0.532429	12.4024	573.01	1716.01	3	0.000132478	0.0771561	Dutcher_Algae_TMT8plex_F-61068-11149_11149	Alage_TMT8plex	Mudpit_Dutcher_Algae_TMT8plex_F: 20180116_rf_1533_Dutcher_Algae_TMT8plex_F01
CC-125-1	Tubulin beta-1/beta-2 chain OS=Chlamydomonas reinhardtii GN=TUBB1 PE=3 SV=1	sp|P04690|TBB_CHLRE	TRUE	TRUE	TRUE	fPGQLNADLRk	1	TMT6plex (+229), TMT6plex (+229)	2.50553	0.439575	-0.3838	-0.3431	-0.158	-0.08497	-0.1333	-0.06176	-0.04958	-0.2219	75180	106010	82589	130860	127380	94942	127770	80233	0.00626556	0.405958	19.654	573.01	1716.01	3	0.00114926	0.669336	Dutcher_Algae_TMT8plex_F-75832-2816_2816	Alage_TMT8plex	Mudpit_Dutcher_Algae_TMT8plex_F: 20180116_rf_1533_Dutcher_Algae_TMT8plex_F01
CC-125-1	Tubulin beta-1/beta-2 chain OS=Chlamydomonas reinhardtii GN=TUBB1 PE=3 SV=1	sp|P04690|TBB_CHLRE	TRUE	TRUE	TRUE	fPGQLNADLRk	0.93	TMT6plex (+229), TMT6plex (+229)	1.43061	0.372407	-0.1892	-0.2328	-0.07891	-0.1928	-0.2163	-0.1021	0.194	0.04585	972.35	1297.1	989.56	1380.7	1366.5	1048.3	1692.4	1086.6	0.00596593	0.491068	13.2635	573.01	1716.01	3	0.000315584	0.183798	Dutcher_Algae_TMT8plex_F-58934-8084_8084	Alage_TMT8plex	Mudpit_Dutcher_Algae_TMT8plex_F: 20180116_rf_1533_Dutcher_Algae_TMT8plex_F01
CC-125-1	Tubulin beta-1/beta-2 chain OS=Chlamydomonas reinhardtii GN=TUBB1 PE=3 SV=1	sp|P04690|TBB_CHLRE	TRUE	TRUE	TRUE	fPGQLNADLRk	0.89	TMT6plex (+229), TMT6plex (+229)	1.57984	0.420453	-0.1625	-0.1289	-0.2278	-0.1686	-0.08317	-0.02493	-0.04234	-0.2957	1763.7	2457.2	1601.4	2504.3	2646.8	1957.6	2590.9	1537.2	0.00612163	0.463731	14.0583	573.008	1716	3	0.00810727	4.72174	Dutcher_Algae_TMT8plex_F-56688-5696_5696	Alage_TMT8plex	Mudpit_Dutcher_Algae_TMT8plex_F: 20180116_rf_1533_Dutcher_Algae_TMT8plex_F01
CC-125-1	Tubulin beta-1/beta-2 chain OS=Chlamydomonas reinhardtii GN=TUBB1 PE=3 SV=1	sp|P04690|TBB_CHLRE	TRUE	TRUE	TRUE	fPGQLNADLRk	1	TMT6plex (+229), TMT6plex (+229)	2.46932	0.521336	-0.3043	-0.2144	0.3999	0.2751	-0.2873	-0.23	-0.07361	-0.07696	5633.8	8192	8486	11845	8311.1	6016.1	8871.7	6256.9	0.00632771	0.427577	15.957	573.01	1716.01	3	0.000315584	0.183798	Dutcher_Algae_TMT8plex_F-54588-3465_3465	Alage_TMT8plex	Mudpit_Dutcher_Algae_TMT8plex_F: 20180116_rf_1533_Dutcher_Algae_TMT8plex_F01
CC-125-1	Tubulin beta-1/beta-2 chain OS=Chlamydomonas reinhardtii GN=TUBB1 PE=3 SV=1	sp|P04690|TBB_CHLRE	TRUE	TRUE	TRUE	fPGQLNADLRk	0.99	TMT6plex (+229), TMT6plex (+229)	1.93489	0.387836	-0.4289	-0.4288	-0.204	-0.1297	-0.09139	-0.07033	-0.05558	-0.1617	2096.9	2882.9	2303.1	3647.8	3765	2718.2	3666.7	2404	0.00620528	0.451312	14.5194	573.01	1716.01	3	0.000416838	0.242769	Dutcher_Algae_TMT8plex_F-55632-4574_4574	Alage_TMT8plex	Mudpit_Dutcher_Algae_TMT8plex_F: 20180116_rf_1533_Dutcher_Algae_TMT8plex_F01
CC-125-1	Tubulin beta-1/beta-2 chain OS=Chlamydomonas reinhardtii GN=TUBB1 PE=3 SV=1	sp|P04690|TBB_CHLRE	TRUE	TRUE	TRUE	fPGQLNADLRk	0.82	TMT6plex (+229), TMT6plex (+229)	1.18052	0.320958	-0.4138	-0.08628	-0.2979	-0.2051	0.0391	-0.0269	-0.08323	-0.3395	465.03	792.07	475.78	768.26	899.7	613.76	795.17	469.24	0.00571831	0.532429	12.3661	573.011	1716.01	3	0.00141422	0.823647	Dutcher_Algae_TMT8plex_F-61046-11078_11078	Alage_TMT8plex	Mudpit_Dutcher_Algae_TMT8plex_F: 20180116_rf_1533_Dutcher_Algae_TMT8plex_F01
CC-125-1	Tubulin beta-1/beta-2 chain OS=Chlamydomonas reinhardtii GN=TUBB1 PE=3 SV=1	sp|P04690|TBB_CHLRE	TRUE	TRUE	TRUE	fPGQLNADLRk	0.94	TMT6plex (+229), TMT6plex (+229)	1.44686	0.369824	-0.3696	-0.313	-0.3162	-0.0842	-0.1668	0.02662	-0.1246	-0.1184	831.08	1181.4	815.53	1433.4	1358.3	1106.7	1330.4	945.35	0.00596593	0.500113	13.136	573.01	1716.01	3	0.000233733	0.136127	Dutcher_Algae_TMT8plex_F-60022-9295_9295	Alage_TMT8plex	Mudpit_Dutcher_Algae_TMT8plex_F: 20180116_rf_1533_Dutcher_Algae_TMT8plex_F01
CC-125-1	Tubulin beta-1/beta-2 chain OS=Chlamydomonas reinhardtii GN=TUBB1 PE=3 SV=1	sp|P04690|TBB_CHLRE	TRUE	TRUE	TRUE	fPGQLNADLRk	0.89	TMT6plex (+229), TMT6plex (+229)	1.06919	0.434549	-0.4549	-0.1837	0.08786	-0.1077	0.02982	0.1081	-0.218	-0.1969	429.62	703.39	582.03	775.58	857.15	639.85	691.51	491.38	0.00571831	0.545752	12.3361	573.01	1716.01	3	0.000681795	0.397081	Dutcher_Algae_TMT8plex_F-61032-11041_11041	Alage_TMT8plex	Mudpit_Dutcher_Algae_TMT8plex_F: 20180116_rf_1533_Dutcher_Algae_TMT8plex_F01
CC-125-1	Tubulin beta-1/beta-2 chain OS=Chlamydomonas reinhardtii GN=TUBB1 PE=3 SV=1	sp|P04690|TBB_CHLRE	TRUE	TRUE	TRUE	fPGQLNADLRk	0.94	TMT6plex (+229), TMT6plex (+229)	1.66514	0.280935	-0.5019	-0.1169	-0.1745	-0.1009	-0.196	-0.002613	-0.04663	-0.2449	1245.5	2212.2	1463	2340.5	2195.6	1777.9	2298.5	1424	0.0060897	0.467618	13.8686	573.009	1716.01	3	0.0026141	1.52247	Dutcher_Algae_TMT8plex_F-57370-6420_6420	Alage_TMT8plex	Mudpit_Dutcher_Algae_TMT8plex_F: 20180116_rf_1533_Dutcher_Algae_TMT8plex_F01
CC-125-1	Tubulin beta-1/beta-2 chain OS=Chlamydomonas reinhardtii GN=TUBB1 PE=3 SV=1	sp|P04690|TBB_CHLRE	TRUE	TRUE	TRUE	fPGQLNADLRk	1	TMT6plex (+229), TMT6plex (+229)	2.27358	0.45582	-0.2041	-0.2846	-0.0756	-0.1949	-0.1149	-0.04646	-0.05606	-0.1765	3099.5	4007.3	3193.2	4432.1	4704.6	3494.7	4635.5	3012.8	0.00622724	0.441967	14.9003	859.01	1716.01	2	0.0030279	1.76347	Dutcher_Algae_TMT8plex_F-75796-2777_2777	Alage_TMT8plex	Mudpit_Dutcher_Algae_TMT8plex_F: 20180116_rf_1533_Dutcher_Algae_TMT8plex_F01
CC-125-1	Tubulin beta-1/beta-2 chain OS=Chlamydomonas reinhardtii GN=TUBB1 PE=3 SV=1	sp|P04690|TBB_CHLRE	TRUE	TRUE	TRUE	fPGQLNADLRk	0.89	TMT6plex (+229), TMT6plex (+229)	1.15829	0.409417	-0.02158	-0.2702	-0.06847	-0.2546	-0.1334	-0.158	-0.206	-0.007506	620.66	710.88	569.98	751.32	820.12	572.06	741.26	593.41	0.00571831	0.532429	12.3933	573.011	1716.01	3	0.00123111	0.717006	Dutcher_Algae_TMT8plex_F-61020-11007_11007	Alage_TMT8plex	Mudpit_Dutcher_Algae_TMT8plex_F: 20180116_rf_1533_Dutcher_Algae_TMT8plex_F01
CC-125-1	Tubulin beta-1/beta-2 chain OS=Chlamydomonas reinhardtii GN=TUBB1 PE=3 SV=1	sp|P04690|TBB_CHLRE	TRUE	TRUE	TRUE	fPGQLNADLRk	1	TMT6plex (+229), TMT6plex (+229)	2.51254	0.461217	-0.2421	-0.2223	-0.1439	-0.1073	-0.1475	-0.03245	0.005669	-0.1504	2640.2	3659.9	2666.8	4117.2	4019.7	3087.5	4218.2	2683.7	0.00622724	0.447451	14.7256	573.011	1716.01	3	0.0008649	0.503722	Dutcher_Algae_TMT8plex_F-100514-2487_2487	Alage_TMT8plex	Mudpit_Dutcher_Algae_TMT8plex_F: 20180116_rf_1533_Dutcher_Algae_TMT8plex_F01
CC-125-1	Tubulin beta-1/beta-2 chain OS=Chlamydomonas reinhardtii GN=TUBB1 PE=3 SV=1	sp|P04690|TBB_CHLRE	TRUE	TRUE	TRUE	fPGQLNADLRk	0.95	TMT6plex (+229), TMT6plex (+229)	1.58709	0.359033	-0.2097	-0.4485	-0.2075	-0.1104	-0.1636	-0.1277	0.01891	-0.06027	1151.9	1346.8	1092.7	1743.8	1693.9	1236.8	1813.2	1215.6	0.00601158	0.482981	13.4633	573.009	1716.01	3	0.00298031	1.73576	Dutcher_Algae_TMT8plex_F-58866-8011_8011	Alage_TMT8plex	Mudpit_Dutcher_Algae_TMT8plex_F: 20180116_rf_1533_Dutcher_Algae_TMT8plex_F01
CC-125-1	Tubulin beta-1/beta-2 chain OS=Chlamydomonas reinhardtii GN=TUBB1 PE=3 SV=1	sp|P04690|TBB_CHLRE	TRUE	TRUE	TRUE	fPGQLNADLRk	0.85	TMT6plex (+229), TMT6plex (+229)	1.35439	0.26969	-0.3397	-0.388	-0.1759	-0.1155	-0.08894	-0.01873	-0.06019	-0.2528	781.25	1037	824.13	1291.2	1321.8	984.5	1280.7	791.92	0.00591314	0.500113	13.0211	573.01	1716.01	3	0.000416838	0.242769	Dutcher_Algae_TMT8plex_F-59974-9236_9236	Alage_TMT8plex	Mudpit_Dutcher_Algae_TMT8plex_F: 20180116_rf_1533_Dutcher_Algae_TMT8plex_F01
CC-125-1	Tubulin beta-1/beta-2 chain OS=Chlamydomonas reinhardtii GN=TUBB1 PE=3 SV=1	sp|P04690|TBB_CHLRE	TRUE	TRUE	TRUE	fPGQLNADLRk	0.93	TMT6plex (+229), TMT6plex (+229)	1.39369	0.392553	-0.4045	-0.5036	-0.178	0.1118	-0.1263	-0.08206	0.1155	-0.1651	683.04	886.17	750.81	1372.5	1179.3	865.31	1312.4	770.44	0.00591314	0.509766	12.933	573.01	1716.01	3	0.000315584	0.183798	Dutcher_Algae_TMT8plex_F-60988-10928_10928	Alage_TMT8plex	Mudpit_Dutcher_Algae_TMT8plex_F: 20180116_rf_1533_Dutcher_Algae_TMT8plex_F01
CC-125-1	Tubulin beta-1/beta-2 chain OS=Chlamydomonas reinhardtii GN=TUBB1 PE=3 SV=1	sp|P04690|TBB_CHLRE	TRUE	TRUE	TRUE	fPGQLNADLRk	0.82	TMT6plex (+229), TMT6plex (+229)	1.19364	0.305848	-0.3842	-0.2804	-0.1254	0.01172	-0.1704	0.1534	-0.02908	-0.1659	498.56	733.73	559.63	927.83	825.16	728.45	858.13	553.28	0.00571831	0.532429	12.4729	573.011	1716.01	3	0.0008649	0.503722	Dutcher_Algae_TMT8plex_F-61158-11452_11452	Alage_TMT8plex	Mudpit_Dutcher_Algae_TMT8plex_F: 20180116_rf_1533_Dutcher_Algae_TMT8plex_F01
CC-125-1	Tubulin beta-1/beta-2 chain OS=Chlamydomonas reinhardtii GN=TUBB1 PE=3 SV=1	sp|P04690|TBB_CHLRE	TRUE	TRUE	TRUE	fPGQLNADLRk	1	TMT6plex (+229), TMT6plex (+229)	2.04876	0.461494	-0.198	-0.2498	-0.2418	-0.09166	-0.02759	-0.09335	-0.09217	-0.3199	2524.2	3324.6	2325	3854.8	4027.5	2745.8	3684.2	2223.8	0.00620528	0.447451	14.5928	573.01	1716.01	3	0.00114926	0.669336	Dutcher_Algae_TMT8plex_F-55550-4487_4487	Alage_TMT8plex	Mudpit_Dutcher_Algae_TMT8plex_F: 20180116_rf_1533_Dutcher_Algae_TMT8plex_F01
CC-125-1	Tubulin beta-1/beta-2 chain OS=Chlamydomonas reinhardtii GN=TUBB1 PE=3 SV=1	sp|P04690|TBB_CHLRE	TRUE	TRUE	TRUE	fPGQLNADLRk	1	TMT6plex (+229), TMT6plex (+229)	3.13592	0.573806	-0.2885	-0.2749	-0.09623	-0.1592	-0.1533	-0.05946	0.006076	-0.1381	5649.1	7808.2	6068.9	8773.5	8857.8	6697.7	9318.1	5974.8	0.00631322	0.428922	15.852	573.01	1716.01	3	0.000681795	0.397081	Dutcher_Algae_TMT8plex_F-54508-3380_3380	Alage_TMT8plex	Mudpit_Dutcher_Algae_TMT8plex_F: 20180116_rf_1533_Dutcher_Algae_TMT8plex_F01
CC-125-1	Tubulin beta-1/beta-2 chain OS=Chlamydomonas reinhardtii GN=TUBB1 PE=3 SV=1	sp|P04690|TBB_CHLRE	TRUE	TRUE	TRUE	fPGQLNADLRk	1	TMT6plex (+229), TMT6plex (+229)	1.958	0.528418	-0.1126	-0.3218	-0.4591	-0.1142	-0.2059	-0.1415	-0.1346	-0.1499	896.94	1060.8	678.84	1270.1	1191.7	889.99	1192.6	831.34	0.00591314	0.500113	12.968	573.011	1716.01	3	0.00196353	1.14357	Dutcher_Algae_TMT8plex_F-60966-10886_10886	Alage_TMT8plex	Mudpit_Dutcher_Algae_TMT8plex_F: 20180116_rf_1533_Dutcher_Algae_TMT8plex_F01
CC-125-1	Tubulin beta-1/beta-2 chain OS=Chlamydomonas reinhardtii GN=TUBB1 PE=3 SV=1	sp|P04690|TBB_CHLRE	TRUE	TRUE	TRUE	fPGQLNADLRk	0.95	TMT6plex (+229), TMT6plex (+229)	1.46554	0.422829	-0.3081	-0.01877	0.009936	-0.2372	-0.1407	-0.2502	0.1395	-0.1506	665.09	1106.8	776.12	1000.5	1069.3	701.8	1215.6	704.35	0.0058542	0.509766	12.8217	573.01	1716.01	3	0.000681795	0.397081	Dutcher_Algae_TMT8plex_F-60950-10849_10849	Alage_TMT8plex	Mudpit_Dutcher_Algae_TMT8plex_F: 20180116_rf_1533_Dutcher_Algae_TMT8plex_F01
CC-125-1	Tubulin beta-1/beta-2 chain OS=Chlamydomonas reinhardtii GN=TUBB1 PE=3 SV=1	sp|P04690|TBB_CHLRE	TRUE	TRUE	TRUE	fPGQLNADLRk	0.9	TMT6plex (+229), TMT6plex (+229)	1.45629	0.287351	-0.2024	-0.1571	-0.1204	-0.1342	-0.1818	0.2363	0.05564	-0.3899	778.77	1097.7	778.15	1162.4	1128.4	1061.2	1250	659.21	0.00591314	0.509766	12.9505	573.011	1716.01	3	0.00196353	1.14357	Dutcher_Algae_TMT8plex_F-73784-14820_14820	Alage_TMT8plex	Mudpit_Dutcher_Algae_TMT8plex_F: 20180116_rf_1533_Dutcher_Algae_TMT8plex_F01
CC-125-1	Tubulin beta-1/beta-2 chain OS=Chlamydomonas reinhardtii GN=TUBB1 PE=3 SV=1	sp|P04690|TBB_CHLRE	TRUE	TRUE	TRUE	fPGQLNADLRk	1	TMT6plex (+229), TMT6plex (+229)	2.80069	0.575155	-0.2351	-0.2447	-0.1814	-0.1099	-0.01916	-0.1089	-0.03789	-0.1863	10336	14033	10145	16002	17040	11418	16041	10196	0.00635818	0.42464	16.6829	859.009	1716	2	0.0063238	3.68303	Dutcher_Algae_TMT8plex_F-53712-2534_2534	Alage_TMT8plex	Mudpit_Dutcher_Algae_TMT8plex_F: 20180116_rf_1533_Dutcher_Algae_TMT8plex_F01
CC-125-1	Tubulin beta-1/beta-2 chain OS=Chlamydomonas reinhardtii GN=TUBB1 PE=3 SV=1	sp|P04690|TBB_CHLRE	TRUE	TRUE	TRUE	fPGQLNADLRk	0.89	TMT6plex (+229), TMT6plex (+229)	1.21587	0.383898	-0.1455	-0.2442	-0.3609	-0.187	-0.1459	-0.03263	-0.1447	-0.1363	942.87	1199.8	776.61	1302.2	1336.8	1031.8	1277	905.42	0.00591314	0.500113	13.0988	573.01	1716.01	3	0.000315584	0.183798	Dutcher_Algae_TMT8plex_F-59916-9170_9170	Alage_TMT8plex	Mudpit_Dutcher_Algae_TMT8plex_F: 20180116_rf_1533_Dutcher_Algae_TMT8plex_F01
CC-125-1	Tubulin beta-1/beta-2 chain OS=Chlamydomonas reinhardtii GN=TUBB1 PE=3 SV=1	sp|P04690|TBB_CHLRE	TRUE	TRUE	TRUE	fPGQLNADLRk	0.86	TMT6plex (+229), TMT6plex (+229)	1.25941	0.325814	-0.3116	-0.252	-0.1911	-0.134	-0.08995	-0.0619	0.0008993	-0.1574	1048.3	1494.9	1074.8	1683.9	1738	1259.5	1755.2	1110.4	0.00601158	0.482981	13.4467	573.01	1716.01	3	0.000233733	0.136127	Dutcher_Algae_TMT8plex_F-58788-7928_7928	Alage_TMT8plex	Mudpit_Dutcher_Algae_TMT8plex_F: 20180116_rf_1533_Dutcher_Algae_TMT8plex_F01
CC-125-1	Tubulin beta-1/beta-2 chain OS=Chlamydomonas reinhardtii GN=TUBB1 PE=3 SV=1	sp|P04690|TBB_CHLRE	TRUE	TRUE	TRUE	fPGQLNADLRk	0.98	TMT6plex (+229), TMT6plex (+229)	1.59897	0.423837	-0.124	-0.5725	-0.1188	-0.2433	-0.1673	0.06166	-0.03706	-0.3136	862.74	874.26	819.82	1121.8	1195.3	989.4	1232.9	725.44	0.00591314	0.509766	12.9332	573.01	1716.01	3	0.000315584	0.183798	Dutcher_Algae_TMT8plex_F-60924-10806_10806	Alage_TMT8plex	Mudpit_Dutcher_Algae_TMT8plex_F: 20180116_rf_1533_Dutcher_Algae_TMT8plex_F01
CC-125-1	Tubulin beta-1/beta-2 chain OS=Chlamydomonas reinhardtii GN=TUBB1 PE=3 SV=1	sp|P04690|TBB_CHLRE	TRUE	TRUE	TRUE	fPGQLNADLRk	1	TMT6plex (+229), TMT6plex (+229)	2.92987	0.560065	-0.01041	-0.01729	-0.4047	-0.3711	0.2088	0.3165	-0.2741	-0.3265	65192	87505	47916	73127	106690	82239	75132	50523	0.00630989	0.408966	19.1663	573.01	1716.01	3	0.000681795	0.397081	Dutcher_Algae_TMT8plex_F-63350-2861_2861	Alage_TMT8plex	Mudpit_Dutcher_Algae_TMT8plex_F: 20180116_rf_1533_Dutcher_Algae_TMT8plex_F01
CC-125-1	Tubulin beta-1/beta-2 chain OS=Chlamydomonas reinhardtii GN=TUBB1 PE=3 SV=1	sp|P04690|TBB_CHLRE	TRUE	TRUE	TRUE	fPGQLNADLRk	0.97	TMT6plex (+229), TMT6plex (+229)	1.56893	0.410079	-0.2316	-0.2264	0.02942	-0.1102	-0.09456	-0.1812	0.07737	-0.2019	1537.7	2114.2	1728.2	2374.9	2418.6	1611.5	2560.4	1493.5	0.00612163	0.467618	13.9512	573.01	1716.01	3	0.00151547	0.88262	Dutcher_Algae_TMT8plex_F-56534-5532_5532	Alage_TMT8plex	Mudpit_Dutcher_Algae_TMT8plex_F: 20180116_rf_1533_Dutcher_Algae_TMT8plex_F01
CC-125-1	Tubulin beta-1/beta-2 chain OS=Chlamydomonas reinhardtii GN=TUBB1 PE=3 SV=1	sp|P04690|TBB_CHLRE	TRUE	TRUE	TRUE	fPGQLNADLRk	1	TMT6plex (+229), TMT6plex (+229)	2.21626	0.446807	-0.1789	-0.2356	-0.1889	-0.1125	0.04242	-0.1839	0.01964	-0.006668	2531.5	3331	2383.8	3764	4182.5	2562.4	3932.3	2708.1	0.00620528	0.447451	14.6323	573.01	1716.01	3	0.00151547	0.88262	Dutcher_Algae_TMT8plex_F-55480-4412_4412	Alage_TMT8plex	Mudpit_Dutcher_Algae_TMT8plex_F: 20180116_rf_1533_Dutcher_Algae_TMT8plex_F01
CC-125-1	Tubulin beta-1/beta-2 chain OS=Chlamydomonas reinhardtii GN=TUBB1 PE=3 SV=1	sp|P04690|TBB_CHLRE	TRUE	TRUE	TRUE	fPGQLNADLRk	1	TMT6plex (+229), TMT6plex (+229)	3.65164	0.601652	-0.2329	-0.3083	-0.1323	-0.115	-0.159	-0.04632	0.0285	-0.1906	7639.6	9950.2	7727.6	11748	11473	8795.2	12303	7516.4	0.00633741	0.426931	16.2354	573.01	1716.01	3	0.000966155	0.562694	Dutcher_Algae_TMT8plex_F-54430-3297_3297	Alage_TMT8plex	Mudpit_Dutcher_Algae_TMT8plex_F: 20180116_rf_1533_Dutcher_Algae_TMT8plex_F01
CC-125-1	Tubulin beta-1/beta-2 chain OS=Chlamydomonas reinhardtii GN=TUBB1 PE=3 SV=1	sp|P04690|TBB_CHLRE	TRUE	TRUE	TRUE	fPGQLNADLRk	0.97	TMT6plex (+229), TMT6plex (+229)	1.55905	0.44494	-0.4193	-0.1381	-0.1533	-0.2672	-0.1143	-0.1375	-0.07579	-0.1986	710.52	1173.4	801.58	1128.2	1249.6	875.5	1218.2	790.99	0.00591314	0.509766	12.9564	573.01	1716.01	3	0.000315584	0.183798	Dutcher_Algae_TMT8plex_F-59852-9097_9097	Alage_TMT8plex	Mudpit_Dutcher_Algae_TMT8plex_F: 20180116_rf_1533_Dutcher_Algae_TMT8plex_F01
CC-125-1	Tubulin beta-1/beta-2 chain OS=Chlamydomonas reinhardtii GN=TUBB1 PE=3 SV=1	sp|P04690|TBB_CHLRE	TRUE	TRUE	TRUE	fPGQLNADLRk	1	TMT6plex (+229), TMT6plex (+229)	3.3156	0.57516	-0.2403	-0.2881	-0.1223	-0.166	-0.06552	-0.1254	0.006872	-0.1831	54655	72434	55936	81689	87807	59922	87492	54214	0.00630989	0.409629	19.0799	573.01	1716.01	3	0.000498689	0.290439	Dutcher_Algae_TMT8plex_F-75752-2731_2731	Alage_TMT8plex	Mudpit_Dutcher_Algae_TMT8plex_F: 20180116_rf_1533_Dutcher_Algae_TMT8plex_F01
CC-125-1	Tubulin beta-1/beta-2 chain OS=Chlamydomonas reinhardtii GN=TUBB1 PE=3 SV=1	sp|P04690|TBB_CHLRE	TRUE	TRUE	TRUE	fPGQLNADLRk	0.92	TMT6plex (+229), TMT6plex (+229)	1.49963	0.299581	-0.185	-0.2398	-0.1353	-0.04311	-0.1094	-0.1561	0.1155	-0.185	717.66	948.82	702.27	1122.2	1077.8	741.47	1186.2	683.62	0.0058542	0.509766	12.8098	573.01	1716.01	3	0.000315584	0.183798	Dutcher_Algae_TMT8plex_F-60882-10726_10726	Alage_TMT8plex	Mudpit_Dutcher_Algae_TMT8plex_F: 20180116_rf_1533_Dutcher_Algae_TMT8plex_F01
CC-125-1	Tubulin beta-1/beta-2 chain OS=Chlamydomonas reinhardtii GN=TUBB1 PE=3 SV=1	sp|P04690|TBB_CHLRE	TRUE	TRUE	TRUE	fPGQLNADLRk	0.95	TMT6plex (+229), TMT6plex (+229)	1.32032	0.470031	-0.5316	-0.1605	0.001575	-0.1309	-0.2457	0.02036	0.1058	-0.1613	630.13	1114.1	847.79	1182.7	1102.8	933.42	1309.9	778.22	0.00591314	0.509766	12.9475	573.01	1716.01	3	0.000498689	0.290439	Dutcher_Algae_TMT8plex_F-59800-9036_9036	Alage_TMT8plex	Mudpit_Dutcher_Algae_TMT8plex_F: 20180116_rf_1533_Dutcher_Algae_TMT8plex_F01
CC-125-1	Tubulin beta-1/beta-2 chain OS=Chlamydomonas reinhardtii GN=TUBB1 PE=3 SV=1	sp|P04690|TBB_CHLRE	TRUE	TRUE	TRUE	fPGQLNADLRk	0.93	TMT6plex (+229), TMT6plex (+229)	1.51444	0.33117	-0.3543	-0.1901	-0.1394	-0.05127	-0.08673	-0.1684	0.09092	-0.152	1195.5	1834.5	1304.1	2093	2048.7	1378.8	2187.7	1310.6	0.00605243	0.47514	13.7049	573.01	1716.01	3	0.00224789	1.30919	Dutcher_Algae_TMT8plex_F-57542-6603_6603	Alage_TMT8plex	Mudpit_Dutcher_Algae_TMT8plex_F: 20180116_rf_1533_Dutcher_Algae_TMT8plex_F01
CC-125-1	Tubulin beta-1/beta-2 chain OS=Chlamydomonas reinhardtii GN=TUBB1 PE=3 SV=1	sp|P04690|TBB_CHLRE	TRUE	TRUE	TRUE	fPGQLNADLRk	0.9	TMT6plex (+229), TMT6plex (+229)	1.41214	0.30579	-0.07718	-0.3113	-0.2019	-0.06134	-0.1256	-0.1658	0.2088	-0.376	1500.2	1762	1310.1	2147.8	2065.5	1426.3	2446.1	1166.8	0.0060897	0.47514	13.755	573.01	1716.01	3	0.00169858	0.989262	Dutcher_Algae_TMT8plex_F-57446-6501_6501	Alage_TMT8plex	Mudpit_Dutcher_Algae_TMT8plex_F: 20180116_rf_1533_Dutcher_Algae_TMT8plex_F01
CC-125-1	Tubulin beta-1/beta-2 chain OS=Chlamydomonas reinhardtii GN=TUBB1 PE=3 SV=1	sp|P04690|TBB_CHLRE	TRUE	TRUE	TRUE	fPGQLNADLRk	0.99	TMT6plex (+229), TMT6plex (+229)	1.8212	0.482451	-0.4586	-0.4282	-0.2095	-0.1543	-0.112	-0.137	0.1016	-0.07924	1533	2162.9	1710.6	2678.5	2771.7	1943.6	3032	1898.7	0.00612163	0.463731	14.114	573.009	1716.01	3	0.00371274	2.16232	Dutcher_Algae_TMT8plex_F-58704-7839_7839	Alage_TMT8plex	Mudpit_Dutcher_Algae_TMT8plex_F: 20180116_rf_1533_Dutcher_Algae_TMT8plex_F01
CC-125-1	Tubulin beta-1/beta-2 chain OS=Chlamydomonas reinhardtii GN=TUBB1 PE=3 SV=1	sp|P04690|TBB_CHLRE	TRUE	TRUE	TRUE	fPGQLNADLRk	1	TMT6plex (+229), TMT6plex (+229)	2.91512	0.539834	-0.06745	-0.07102	-0.4776	-0.3853	0.1414	0.2776	-0.2204	-0.3792	1172100	1580900	852800	1352500	1904700	1497300	1449800	911650	0.00558114	0.129653	23.354	573.009	1716	3	0.00481137	2.80218	Dutcher_Algae_TMT8plex_F-63270-2776_2776	Alage_TMT8plex	Mudpit_Dutcher_Algae_TMT8plex_F: 20180116_rf_1533_Dutcher_Algae_TMT8plex_F01
CC-125-1	Tubulin beta-1/beta-2 chain OS=Chlamydomonas reinhardtii GN=TUBB1 PE=3 SV=1	sp|P04690|TBB_CHLRE	TRUE	TRUE	TRUE	fPGQLNADLRk	0.85	TMT6plex (+229), TMT6plex (+229)	1.06558	0.392404	-0.1216	-0.1934	-0.213	0.01995	-0.07649	0.2143	-0.1698	-0.313	564.87	731.5	504.22	883.67	827.8	716.47	742.16	474.2	0.00571831	0.532429	12.4107	573.01	1716.01	3	0.000599944	0.349411	Dutcher_Algae_TMT8plex_F-60842-10648_10648	Alage_TMT8plex	Mudpit_Dutcher_Algae_TMT8plex_F: 20180116_rf_1533_Dutcher_Algae_TMT8plex_F01
CC-125-1	Tubulin beta-1/beta-2 chain OS=Chlamydomonas reinhardtii GN=TUBB1 PE=3 SV=1	sp|P04690|TBB_CHLRE	TRUE	TRUE	TRUE	fPGQLNADLRk	1	TMT6plex (+229), TMT6plex (+229)	3.55569	0.547213	-0.2781	-0.251	-0.1096	-0.1574	-0.134	0.000452	-0.08701	-0.1585	3397000	4723400	3593300	5247100	5353700	4164200	5237400	3522500	0.00524687	0.0745018	25.0707	573.008	1716	3	0.00682553	3.97524	Dutcher_Algae_TMT8plex_F-53788-2615_2615	Alage_TMT8plex	Mudpit_Dutcher_Algae_TMT8plex_F: 20180116_rf_1533_Dutcher_Algae_TMT8plex_F01
CC-125-1	Tubulin beta-1/beta-2 chain OS=Chlamydomonas reinhardtii GN=TUBB1 PE=3 SV=1	sp|P04690|TBB_CHLRE	TRUE	TRUE	TRUE	fPGQLNADLRk	0.95	TMT6plex (+229), TMT6plex (+229)	1.79897	0.391861	0.01832	-0.05984	-0.4657	-0.4168	0.226	0.2775	-0.2315	-0.3244	7893.7	10104	5479.1	8409.6	12800	9505	9170.8	5998.8	0.00632771	0.427577	16.0818	859.008	1716	2	0.00669001	3.89632	Dutcher_Algae_TMT8plex_F-63262-2767_2767	Alage_TMT8plex	Mudpit_Dutcher_Algae_TMT8plex_F: 20180116_rf_1533_Dutcher_Algae_TMT8plex_F01
CC-125-1	Tubulin beta-1/beta-2 chain OS=Chlamydomonas reinhardtii GN=TUBB1 PE=3 SV=1	sp|P04690|TBB_CHLRE	TRUE	TRUE	TRUE	fPGQLNADLRk	1	TMT6plex (+229), TMT6plex (+229)	3.01383	0.611161	-0.2921	-0.2605	-0.1857	-0.1402	-0.1034	-0.02091	0.01841	-0.1512	7085.9	9918	7197.7	11179	11489	8644.6	11834	7451.8	0.00633741	0.426931	16.1908	573.01	1716.01	3	0.000599944	0.349411	Dutcher_Algae_TMT8plex_F-54350-3212_3212	Alage_TMT8plex	Mudpit_Dutcher_Algae_TMT8plex_F: 20180116_rf_1533_Dutcher_Algae_TMT8plex_F01
CC-125-1	Tubulin beta-1/beta-2 chain OS=Chlamydomonas reinhardtii GN=TUBB1 PE=3 SV=1	sp|P04690|TBB_CHLRE	TRUE	TRUE	TRUE	fPGQLNADLRk	1	TMT6plex (+229), TMT6plex (+229)	2.10557	0.447162	-0.2127	-0.2084	-0.1468	-0.1446	0.02273	-0.1224	-0.06589	-0.1862	3346.1	4577	3310.9	4988.2	5589.9	3605.3	5028.7	3248	0.00624897	0.438772	15.0402	573.01	1716.01	3	0.000783049	0.456052	Dutcher_Algae_TMT8plex_F-55380-4306_4306	Alage_TMT8plex	Mudpit_Dutcher_Algae_TMT8plex_F: 20180116_rf_1533_Dutcher_Algae_TMT8plex_F01
CC-125-1	Tubulin beta-1/beta-2 chain OS=Chlamydomonas reinhardtii GN=TUBB1 PE=3 SV=1	sp|P04690|TBB_CHLRE	TRUE	TRUE	TRUE	fPGQLNADLRk	1	TMT6plex (+229), TMT6plex (+229)	2.01179	0.509088	-0.3825	-0.3577	-0.07322	-0.1549	-0.1365	-0.09553	0.04843	-0.33	1505.7	2106.3	1747.4	2497.1	2549.5	1854	2726	1491.6	0.00612163	0.463731	14.0082	573.01	1716.01	3	0.000233733	0.136127	Dutcher_Algae_TMT8plex_F-56404-5394_5394	Alage_TMT8plex	Mudpit_Dutcher_Algae_TMT8plex_F: 20180116_rf_1533_Dutcher_Algae_TMT8plex_F01
CC-125-1	Tubulin beta-1/beta-2 chain OS=Chlamydomonas reinhardtii GN=TUBB1 PE=3 SV=1	sp|P04690|TBB_CHLRE	TRUE	TRUE	TRUE	fPGQLNADLRk	0.99	TMT6plex (+229), TMT6plex (+229)	1.86484	0.416504	-0.2312	-0.273	-0.1508	-0.1091	-0.1406	-0.02919	-0.001902	-0.2358	1859.4	2473.6	1856.4	2870.8	2822.1	2161	2933.9	1771.6	0.00615243	0.45586	14.1945	573.009	1716.01	3	0.002431	1.41583	Dutcher_Algae_TMT8plex_F-56142-5116_5116	Alage_TMT8plex	Mudpit_Dutcher_Algae_TMT8plex_F: 20180116_rf_1533_Dutcher_Algae_TMT8plex_F01
CC-125-1	Tubulin beta-1/beta-2 chain OS=Chlamydomonas reinhardtii GN=TUBB1 PE=3 SV=1	sp|P04690|TBB_CHLRE	TRUE	TRUE	TRUE	fPGQLNADLRk	0.9	TMT6plex (+229), TMT6plex (+229)	1.3657	0.340365	-0.2583	-0.1151	-0.09825	-0.2348	-0.1763	0.02027	0.1685	-0.1995	762.68	1151.8	802.12	1108.2	1153.9	933.58	1371.2	758.19	0.00591314	0.500113	12.9733	573.011	1716.01	3	0.00214664	1.25021	Dutcher_Algae_TMT8plex_F-59746-8973_8973	Alage_TMT8plex	Mudpit_Dutcher_Algae_TMT8plex_F: 20180116_rf_1533_Dutcher_Algae_TMT8plex_F01
CC-125-1	Tubulin beta-1/beta-2 chain OS=Chlamydomonas reinhardtii GN=TUBB1 PE=3 SV=1	sp|P04690|TBB_CHLRE	TRUE	TRUE	TRUE	fPGQLNADLRk	0.9	TMT6plex (+229), TMT6plex (+229)	1.35809	0.334651	-0.3401	-0.1392	-0.1461	-0.1802	-0.08644	-0.1452	-0.004934	-0.2781	1459	2284.7	1569.8	2323.9	2475.5	1687.4	2483	1451.8	0.00612163	0.467618	13.9417	573.01	1716.01	3	0.00206479	1.20255	Dutcher_Algae_TMT8plex_F-56616-5619_5619	Alage_TMT8plex	Mudpit_Dutcher_Algae_TMT8plex_F: 20180116_rf_1533_Dutcher_Algae_TMT8plex_F01
CC-125-1	Tubulin beta-1/beta-2 chain OS=Chlamydomonas reinhardtii GN=TUBB1 PE=3 SV=1	sp|P04690|TBB_CHLRE	TRUE	TRUE	TRUE	fPGQLNADLRk	0.94	TMT6plex (+229), TMT6plex (+229)	1.52139	0.349156	-0.253	-0.165	-0.2013	-0.04983	-0.1264	0.001089	0.1161	-0.1711	1070.3	1557.9	1048.8	1750.6	1663.1	1292.2	1854.6	1084.9	0.00601158	0.482981	13.4669	573.01	1716.01	3	0.000498689	0.290439	Dutcher_Algae_TMT8plex_F-59150-8317_8317	Alage_TMT8plex	Mudpit_Dutcher_Algae_TMT8plex_F: 20180116_rf_1533_Dutcher_Algae_TMT8plex_F01
CC-125-1	Tubulin beta-1/beta-2 chain OS=Chlamydomonas reinhardtii GN=TUBB1 PE=3 SV=1	sp|P04690|TBB_CHLRE	TRUE	TRUE	TRUE	fPGQLNADLRk	0.81	TMT6plex (+229), TMT6plex (+229)	1.10556	0.336511	-0.2692	-0.3284	-0.283	0.08775	-0.04634	-0.1491	-0.1423	0.2022	552.04	725.26	518.59	997.57	912.85	611.39	818.44	725.07	0.00571831	0.532429	12.517	573.011	1716.01	3	0.00123111	0.717006	Dutcher_Algae_TMT8plex_F-60588-10068_10068	Alage_TMT8plex	Mudpit_Dutcher_Algae_TMT8plex_F: 20180116_rf_1533_Dutcher_Algae_TMT8plex_F01
CC-125-1	Tubulin beta-1/beta-2 chain OS=Chlamydomonas reinhardtii GN=TUBB1 PE=3 SV=1	sp|P04690|TBB_CHLRE	TRUE	TRUE	TRUE	fPGQLNADLRk	0.76	TMT6plex (+229), TMT6plex (+229)	0.840555	0.363405	-0.2786	0.01302	-0.2344	-0.08711	-0.09635	-0.5294	0.116	-0.195	451.79	752.67	440.68	736.18	728.44	385.73	798.14	452.09	0.00564437	0.545752	12.2124	573.01	1716.01	3	0.000233733	0.136127	Dutcher_Algae_TMT8plex_F-60790-10534_10534	Alage_TMT8plex	Mudpit_Dutcher_Algae_TMT8plex_F: 20180116_rf_1533_Dutcher_Algae_TMT8plex_F01
CC-125-1	Tubulin beta-1/beta-2 chain OS=Chlamydomonas reinhardtii GN=TUBB1 PE=3 SV=1	sp|P04690|TBB_CHLRE	TRUE	TRUE	TRUE	fPGQLNADLRk	0.96	TMT6plex (+229), TMT6plex (+229)	1.58783	0.380714	-0.4144	-0.02752	-0.1433	-0.1481	0.02995	-0.2652	-0.05186	-0.2675	640.75	1136.2	725.65	1100.7	1236.7	719.73	1118.3	675.45	0.0058542	0.509766	12.8442	573.01	1716.01	3	0.000132478	0.0771561	Dutcher_Algae_TMT8plex_F-60862-10687_10687	Alage_TMT8plex	Mudpit_Dutcher_Algae_TMT8plex_F: 20180116_rf_1533_Dutcher_Algae_TMT8plex_F01
CC-125-1	Tubulin beta-1/beta-2 chain OS=Chlamydomonas reinhardtii GN=TUBB1 PE=3 SV=1	sp|P04690|TBB_CHLRE	TRUE	TRUE	TRUE	fPGQLNADLRk	0.97	TMT6plex (+229), TMT6plex (+229)	1.5041	0.472018	-0.1093	-0.177	-0.5636	-0.1877	-0.06016	-0.1144	-0.1897	-0.04062	560.32	726.33	396.05	755.85	817.19	565.27	721.33	557.27	0.00564437	0.545752	12.3162	573.01	1716.01	3	0.000783049	0.456052	Dutcher_Algae_TMT8plex_F-60782-10502_10502	Alage_TMT8plex	Mudpit_Dutcher_Algae_TMT8plex_F: 20180116_rf_1533_Dutcher_Algae_TMT8plex_F01
CC-125-1	Tubulin beta-1/beta-2 chain OS=Chlamydomonas reinhardtii GN=TUBB1 PE=3 SV=1	sp|P04690|TBB_CHLRE	TRUE	TRUE	TRUE	fPGQLNADLRk	0.94	TMT6plex (+229), TMT6plex (+229)	1.44578	0.377401	-0.1917	-0.4038	-0.4113	-0.003114	-0.02233	-0.2999	-0.02988	-0.09966	709.18	842.75	582.95	1140.9	1126.8	669.08	1073.2	718.07	0.0058542	0.521103	12.7446	573.01	1716.01	3	0.000132478	0.0771561	Dutcher_Algae_TMT8plex_F-58620-7749_7749	Alage_TMT8plex	Mudpit_Dutcher_Algae_TMT8plex_F: 20180116_rf_1533_Dutcher_Algae_TMT8plex_F01
CC-125-1	Tubulin beta-1/beta-2 chain OS=Chlamydomonas reinhardtii GN=TUBB1 PE=3 SV=1	sp|P04690|TBB_CHLRE	TRUE	TRUE	TRUE	fPGQLNADLRk	0.97	TMT6plex (+229), TMT6plex (+229)	1.50713	0.448469	-0.4266	-0.1294	-0.122	-0.2961	0.04985	-0.3735	-0.04235	-0.162	830.07	1386.6	961.06	1299.7	1638	874.14	1470.5	944.72	0.00596593	0.491068	13.1992	573.01	1716.01	3	0.000132478	0.0771561	Dutcher_Algae_TMT8plex_F-59700-8917_8917	Alage_TMT8plex	Mudpit_Dutcher_Algae_TMT8plex_F: 20180116_rf_1533_Dutcher_Algae_TMT8plex_F01
CC-125-1	Tubulin beta-1/beta-2 chain OS=Chlamydomonas reinhardtii GN=TUBB1 PE=3 SV=1	sp|P04690|TBB_CHLRE	TRUE	TRUE	TRUE	fPGQLNADLRk	1	TMT6plex (+229), TMT6plex (+229)	3.52008	0.573367	0.02458	-0.02247	-0.4433	-0.3388	0.2099	0.1085	-0.2689	-0.3588	29150	38070	20439	32601	46571	31130	32902	21474	0.00636555	0.414771	17.945	573.01	1716.01	3	0.00224789	1.30919	Dutcher_Algae_TMT8plex_F-63190-2691_2691	Alage_TMT8plex	Mudpit_Dutcher_Algae_TMT8plex_F: 20180116_rf_1533_Dutcher_Algae_TMT8plex_F01
CC-125-1	Tubulin beta-1/beta-2 chain OS=Chlamydomonas reinhardtii GN=TUBB1 PE=3 SV=1	sp|P04690|TBB_CHLRE	TRUE	TRUE	TRUE	fPGQLNADLRk	1	TMT6plex (+229), TMT6plex (+229)	3.75285	0.633921	-0.3962	-0.2405	-0.2624	-0.143	-0.08515	-0.08636	0.05233	-0.1484	13226	20179	13683	22389	23287	16588	24291	14961	0.00637731	0.424075	17.1811	573.01	1716.01	3	0.000599944	0.349411	Dutcher_Algae_TMT8plex_F-54270-3127_3127	Alage_TMT8plex	Mudpit_Dutcher_Algae_TMT8plex_F: 20180116_rf_1533_Dutcher_Algae_TMT8plex_F01
CC-125-1	Tubulin beta-1/beta-2 chain OS=Chlamydomonas reinhardtii GN=TUBB1 PE=3 SV=1	sp|P04690|TBB_CHLRE	TRUE	TRUE	TRUE	fPGQLNADLRk	1	TMT6plex (+229), TMT6plex (+229)	2.34082	0.474426	-0.2081	-0.1912	-0.1653	-0.2248	-0.08755	-0.08271	-0.01611	-0.1261	3464.3	4781.7	3375.2	4881.6	5358.2	3826.7	5340.7	3495	0.00624897	0.438772	15.0753	573.01	1716.01	3	0.00114926	0.669336	Dutcher_Algae_TMT8plex_F-55296-4217_4217	Alage_TMT8plex	Mudpit_Dutcher_Algae_TMT8plex_F: 20180116_rf_1533_Dutcher_Algae_TMT8plex_F01
CC-125-1	Tubulin beta-1/beta-2 chain OS=Chlamydomonas reinhardtii GN=TUBB1 PE=3 SV=1	sp|P04690|TBB_CHLRE	TRUE	TRUE	TRUE	fPGQLNADLRk	1	TMT6plex (+229), TMT6plex (+229)	2.8275	0.516375	-0.3755	-0.1717	-0.1062	-0.1197	-0.2256	-0.07797	-0.03042	-0.2025	8123.8	12754	9180.3	13796	12891	10098	13867	8741.3	0.00634961	0.424672	16.4488	573.009	1716.01	3	0.00371274	2.16232	Dutcher_Algae_TMT8plex_F-2732-3823_3823	Alage_TMT8plex	Mudpit_Dutcher_Algae_TMT8plex_F: 20180116_rf_1533_Dutcher_Algae_TMT8plex_F01
CC-125-1	Tubulin beta-1/beta-2 chain OS=Chlamydomonas reinhardtii GN=TUBB1 PE=3 SV=1	sp|P04690|TBB_CHLRE	TRUE	TRUE	TRUE	fPGQLNADLRk	1	TMT6plex (+229), TMT6plex (+229)	3.42381	0.573394	-0.2792	-0.1392	-0.258	-0.1522	-0.06086	-0.1285	-0.07448	-0.1997	6763.5	10139	6499.5	10524	11160	7598.7	10555	6812.4	0.00632771	0.427577	16.0961	573.01	1716.01	3	0.000315584	0.183798	Dutcher_Algae_TMT8plex_F-88632-2575_2575	Alage_TMT8plex	Mudpit_Dutcher_Algae_TMT8plex_F: 20180116_rf_1533_Dutcher_Algae_TMT8plex_F01
CC-125-1	Tubulin beta-1/beta-2 chain OS=Chlamydomonas reinhardtii GN=TUBB1 PE=3 SV=1	sp|P04690|TBB_CHLRE	TRUE	TRUE	TRUE	fPGQLNADLRk	1	TMT6plex (+229), TMT6plex (+229)	3.29887	0.610374	-0.05453	-0.111	-0.2806	-0.3477	0.1345	0.2838	-0.1804	-0.3297	15275	19899	12505	17882	24575	19425	19200	12167	0.00637731	0.419859	17.1046	573.01	1716.01	3	0.000498689	0.290439	Dutcher_Algae_TMT8plex_F-63430-2946_2946	Alage_TMT8plex	Mudpit_Dutcher_Algae_TMT8plex_F: 20180116_rf_1533_Dutcher_Algae_TMT8plex_F01
CC-125-1	Tubulin beta-1/beta-2 chain OS=Chlamydomonas reinhardtii GN=TUBB1 PE=3 SV=1	sp|P04690|TBB_CHLRE	TRUE	TRUE	TRUE	fPGQLNADLRk	0.94	TMT6plex (+229), TMT6plex (+229)	1.28812	0.443434	-0.176	-0.03699	-0.0884	-0.2529	-0.1372	-0.2407	0.1009	-0.1542	488.17	731.83	489.59	662.55	716.08	473.76	794.02	471.61	0.00564437	0.545752	12.2371	573.011	1716.01	3	0.00104801	0.610364	Dutcher_Algae_TMT8plex_F-60730-10341_10341	Alage_TMT8plex	Mudpit_Dutcher_Algae_TMT8plex_F: 20180116_rf_1533_Dutcher_Algae_TMT8plex_F01
CC-125-1	Tubulin beta-1/beta-2 chain OS=Chlamydomonas reinhardtii GN=TUBB1 PE=3 SV=1	sp|P04690|TBB_CHLRE	TRUE	TRUE	TRUE	fPGQLNADLRk	0.98	TMT6plex (+229), TMT6plex (+229)	1.85793	0.359531	-0.2545	-0.2892	-0.114	-0.1533	-0.2354	-0.1381	0.03032	-0.1304	1938.9	2595.2	2012.9	2952.2	2811.1	2129.8	3166.1	2012.2	0.00615243	0.45586	14.2599	573.01	1716.01	3	0.000498689	0.290439	Dutcher_Algae_TMT8plex_F-58542-7666_7666	Alage_TMT8plex	Mudpit_Dutcher_Algae_TMT8plex_F: 20180116_rf_1533_Dutcher_Algae_TMT8plex_F01
CC-125-1	Tubulin beta-1/beta-2 chain OS=Chlamydomonas reinhardtii GN=TUBB1 PE=3 SV=1	sp|P04690|TBB_CHLRE	TRUE	TRUE	TRUE	fPGQLNADLRk	0.91	TMT6plex (+229), TMT6plex (+229)	1.22253	0.420113	-0.3898	-0.1247	-0.162	-0.2052	-0.1328	-0.06895	-0.04922	-0.1585	838.55	1370.3	922.44	1359.5	1427	1059.4	1432.6	938.33	0.00596593	0.491068	13.1905	573.01	1716.01	3	0.000681795	0.397081	Dutcher_Algae_TMT8plex_F-59646-8854_8854	Alage_TMT8plex	Mudpit_Dutcher_Algae_TMT8plex_F: 20180116_rf_1533_Dutcher_Algae_TMT8plex_F01
CC-125-1	Tubulin beta-1/beta-2 chain OS=Chlamydomonas reinhardtii GN=TUBB1 PE=3 SV=1	sp|P04690|TBB_CHLRE	TRUE	TRUE	TRUE	fPGQLNADLRk	0.83	TMT6plex (+229), TMT6plex (+229)	1.16001	0.344373	-0.07407	-0.2868	-0.5524	-0.2441	0.1494	0.1051	0.03856	-0.2173	575.37	680.92	400.85	728.2	943.61	657.54	845.09	499.21	0.00571831	0.532429	12.3801	573.01	1716.01	3	0.000783049	0.456052	Dutcher_Algae_TMT8plex_F-60696-10268_10268	Alage_TMT8plex	Mudpit_Dutcher_Algae_TMT8plex_F: 20180116_rf_1533_Dutcher_Algae_TMT8plex_F01
CC-125-1	Tubulin beta-1/beta-2 chain OS=Chlamydomonas reinhardtii GN=TUBB1 PE=3 SV=1	sp|P04690|TBB_CHLRE	TRUE	TRUE	TRUE	fPGQLNADLRk	0.99	TMT6plex (+229), TMT6plex (+229)	1.82391	0.455679	-0.2413	-0.1209	-0.2206	-0.1704	-0.224	-0.05925	0.2008	-0.01624	1491.2	2220.6	1431.7	2234	2153.5	1714.6	2703.8	1657.8	0.00612163	0.467618	13.9299	573.01	1716.01	3	0.00114926	0.669336	Dutcher_Algae_TMT8plex_F-56246-5226_5226	Alage_TMT8plex	Mudpit_Dutcher_Algae_TMT8plex_F: 20180116_rf_1533_Dutcher_Algae_TMT8plex_F01
CC-125-1	Tubulin beta-1/beta-2 chain OS=Chlamydomonas reinhardtii GN=TUBB1 PE=3 SV=1	sp|P04690|TBB_CHLRE	TRUE	TRUE	TRUE	fPGQLNADLRk	0.96	TMT6plex (+229), TMT6plex (+229)	1.38617	0.483537	-0.1551	-0.3804	-0.428	-0.03004	-0.01496	-0.01978	-0.1362	-0.2608	537.03	629.71	426.51	827.08	835.6	596.01	739.51	477.64	0.00564437	0.545752	12.3075	573.01	1716.01	3	0.000132478	0.0771561	Dutcher_Algae_TMT8plex_F-60686-10236_10236	Alage_TMT8plex	Mudpit_Dutcher_Algae_TMT8plex_F: 20180116_rf_1533_Dutcher_Algae_TMT8plex_F01
CC-125-1	Tubulin beta-1/beta-2 chain OS=Chlamydomonas reinhardtii GN=TUBB1 PE=3 SV=1	sp|P04690|TBB_CHLRE	TRUE	TRUE	TRUE	fPGQLNADLRk	1	TMT6plex (+229), TMT6plex (+229)	2.92393	0.56928	-0.346	-0.354	-0.1872	-0.1196	-0.07691	-0.1586	-0.02552	-0.1328	20753	28323	21821	34384	35543	23957	34974	22907	0.00637083	0.41498	17.7645	573.01	1716.01	3	0.000233733	0.136127	Dutcher_Algae_TMT8plex_F-54188-3040_3040	Alage_TMT8plex	Mudpit_Dutcher_Algae_TMT8plex_F: 20180116_rf_1533_Dutcher_Algae_TMT8plex_F01
CC-125-1	Tubulin beta-1/beta-2 chain OS=Chlamydomonas reinhardtii GN=TUBB1 PE=3 SV=1	sp|P04690|TBB_CHLRE	TRUE	TRUE	TRUE	fPGQLNADLRk	0.88	TMT6plex (+229), TMT6plex (+229)	1.29934	0.333108	-0.1605	-0.2455	-0.05393	-0.1723	-0.01542	-0.1322	-0.1592	0.1774	800.76	1028	813.38	1129.2	1260.4	831.66	1090.4	959.5	0.00591314	0.509766	12.9501	573.01	1716.01	3	0.000132478	0.0771561	Dutcher_Algae_TMT8plex_F-60902-10765_10765	Alage_TMT8plex	Mudpit_Dutcher_Algae_TMT8plex_F: 20180116_rf_1533_Dutcher_Algae_TMT8plex_F01
CC-125-1	Tubulin beta-1/beta-2 chain OS=Chlamydomonas reinhardtii GN=TUBB1 PE=3 SV=1	sp|P04690|TBB_CHLRE	TRUE	TRUE	TRUE	fPGQLNADLRk	0.8	TMT6plex (+229), TMT6plex (+229)	1.0411	0.354445	-0.2442	-0.1644	-0.0221	0.2539	-0.1647	-0.127	-0.0822	-0.372	503.67	726.38	551.69	1003.2	761.55	551.67	760.29	440.96	0.00571831	0.532429	12.3716	573.01	1716.01	3	0.000315584	0.183798	Dutcher_Algae_TMT8plex_F-60662-10196_10196	Alage_TMT8plex	Mudpit_Dutcher_Algae_TMT8plex_F: 20180116_rf_1533_Dutcher_Algae_TMT8plex_F01
CC-125-1	Tubulin beta-1/beta-2 chain OS=Chlamydomonas reinhardtii GN=TUBB1 PE=3 SV=1	sp|P04690|TBB_CHLRE	TRUE	TRUE	TRUE	fPGQLNADLRk	0.9	TMT6plex (+229), TMT6plex (+229)	1.38797	0.323324	-0.1225	-0.289	-0.1595	-0.4399	-0.179	-0.1319	-0.09783	-0.1113	1050.5	1276.7	971.06	1205.9	1441	1058.4	1441.7	1008.7	0.00596593	0.491068	13.2067	573.01	1716.01	3	0.000315584	0.183798	Dutcher_Algae_TMT8plex_F-59590-8791_8791	Alage_TMT8plex	Mudpit_Dutcher_Algae_TMT8plex_F: 20180116_rf_1533_Dutcher_Algae_TMT8plex_F01
CC-125-1	Tubulin beta-1/beta-2 chain OS=Chlamydomonas reinhardtii GN=TUBB1 PE=3 SV=1	sp|P04690|TBB_CHLRE	TRUE	TRUE	TRUE	fPGQLNADLRk	1	TMT6plex (+229), TMT6plex (+229)	1.97746	0.459167	-0.1681	-0.1751	-0.3906	-0.1052	0.141	-0.1233	0.01348	-0.4346	2574.4	3499.5	2113.4	3825	4492.5	2679.9	3969.7	2049.5	0.00620528	0.447451	14.6214	573.01	1716.01	3	0.000783049	0.456052	Dutcher_Algae_TMT8plex_F-58466-7585_7585	Alage_TMT8plex	Mudpit_Dutcher_Algae_TMT8plex_F: 20180116_rf_1533_Dutcher_Algae_TMT8plex_F01
CC-125-1	Tubulin beta-1/beta-2 chain OS=Chlamydomonas reinhardtii GN=TUBB1 PE=3 SV=1	sp|P04690|TBB_CHLRE	TRUE	TRUE	TRUE	fPGQLNADLRk	0.95	TMT6plex (+229), TMT6plex (+229)	1.42659	0.423034	-0.1592	-0.3339	-0.2882	-0.2586	-0.05652	0.06117	0.09397	-0.1322	776.78	946.71	676.81	1030.7	1182.6	913.89	1245.3	755.28	0.0058542	0.509766	12.8781	573.011	1716.01	3	0.00123111	0.717006	Dutcher_Algae_TMT8plex_F-60638-10155_10155	Alage_TMT8plex	Mudpit_Dutcher_Algae_TMT8plex_F: 20180116_rf_1533_Dutcher_Algae_TMT8plex_F01
CC-125-1	Tubulin beta-1/beta-2 chain OS=Chlamydomonas reinhardtii GN=TUBB1 PE=3 SV=1	sp|P04690|TBB_CHLRE	TRUE	TRUE	TRUE	fPGQLNADLRk	1	TMT6plex (+229), TMT6plex (+229)	2.08976	0.496185	-0.2372	-0.2091	-0.1879	-0.06535	-0.1035	0.0515	-0.00072	-0.2218	5810.2	8098.2	5685.2	9291	9067.7	7170.4	9226.9	5627.9	0.00631322	0.428922	15.8721	573.01	1716.01	3	0.000783049	0.456052	Dutcher_Algae_TMT8plex_F-55174-4087_4087	Alage_TMT8plex	Mudpit_Dutcher_Algae_TMT8plex_F: 20180116_rf_1533_Dutcher_Algae_TMT8plex_F01
CC-125-1	Tubulin beta-1/beta-2 chain OS=Chlamydomonas reinhardtii GN=TUBB1 PE=3 SV=1	sp|P04690|TBB_CHLRE	TRUE	TRUE	TRUE	fPGQLNADLRk	1	TMT6plex (+229), TMT6plex (+229)	3.29644	0.60578	-0.2637	-0.1815	-0.2715	-0.1324	-0.1138	-0.02133	0.05639	-0.159	33217	48080	31316	51766	52342	39740	55772	34099	0.00635392	0.421524	18.4018	573.01	1716.01	3	5.06272e-05	0.0294856	Dutcher_Algae_TMT8plex_F-54108-2955_2955	Alage_TMT8plex	Mudpit_Dutcher_Algae_TMT8plex_F: 20180116_rf_1533_Dutcher_Algae_TMT8plex_F01
CC-125-1	Tubulin beta-1/beta-2 chain OS=Chlamydomonas reinhardtii GN=TUBB1 PE=3 SV=1	sp|P04690|TBB_CHLRE	TRUE	TRUE	TRUE	fPGQLNADLRk	0.78	TMT6plex (+229), TMT6plex (+229)	1.20958	0.275103	-0.3457	-0.1472	-0.147	-0.08999	-0.103	-0.08498	-0.1444	-0.1667	1354.2	2111.2	1461.5	2299	2280.6	1639.6	2110.6	1458.8	0.0060897	0.467618	13.8451	573.01	1716.01	3	0.00114926	0.669336	Dutcher_Algae_TMT8plex_F-59512-8708_8708	Alage_TMT8plex	Mudpit_Dutcher_Algae_TMT8plex_F: 20180116_rf_1533_Dutcher_Algae_TMT8plex_F01
CC-125-1	Tubulin beta-1/beta-2 chain OS=Chlamydomonas reinhardtii GN=TUBB1 PE=3 SV=1	sp|P04690|TBB_CHLRE	TRUE	TRUE	TRUE	fPGQLNADLRk	0.98	TMT6plex (+229), TMT6plex (+229)	1.60841	0.423836	-0.4853	-0.3285	-0.06382	-0.3148	-0.1119	-0.1671	0.06629	-0.1242	1147.7	1756.2	1434.6	1837.7	2121.3	1450.6	2259.1	1403	0.00605243	0.47514	13.711	573.01	1716.01	3	0.00114926	0.669336	Dutcher_Algae_TMT8plex_F-57220-6261_6261	Alage_TMT8plex	Mudpit_Dutcher_Algae_TMT8plex_F: 20180116_rf_1533_Dutcher_Algae_TMT8plex_F01
CC-125-1	Tubulin beta-1/beta-2 chain OS=Chlamydomonas reinhardtii GN=TUBB1 PE=3 SV=1	sp|P04690|TBB_CHLRE	TRUE	TRUE	TRUE	fPGQLNADLRk	1	TMT6plex (+229), TMT6plex (+229)	1.97647	0.515987	-0.3435	-0.3207	-0.1839	-0.08325	-0.09612	-0.1075	-0.07829	-0.3166	1911.9	2658.7	2011.2	3242.2	3227	2273.7	3105.3	1860.2	0.00615243	0.45586	14.3085	573.01	1716.01	3	5.06272e-05	0.0294856	Dutcher_Algae_TMT8plex_F-58382-7496_7496	Alage_TMT8plex	Mudpit_Dutcher_Algae_TMT8plex_F: 20180116_rf_1533_Dutcher_Algae_TMT8plex_F01
CC-125-1	Tubulin beta-1/beta-2 chain OS=Chlamydomonas reinhardtii GN=TUBB1 PE=3 SV=1	sp|P04690|TBB_CHLRE	TRUE	TRUE	TRUE	fPGQLNADLRk	0.85	TMT6plex (+229), TMT6plex (+229)	1.16334	0.359969	-0.216	-0.1677	0.04577	-0.16	-0.03719	-0.08426	-0.1314	-0.1741	535.49	752.59	602.22	791.81	865.54	593.53	771.06	525.65	0.00571831	0.532429	12.4088	573.01	1716.01	3	0.000599944	0.349411	Dutcher_Algae_TMT8plex_F-60570-10031_10031	Alage_TMT8plex	Mudpit_Dutcher_Algae_TMT8plex_F: 20180116_rf_1533_Dutcher_Algae_TMT8plex_F01
CC-125-1	Tubulin beta-1/beta-2 chain OS=Chlamydomonas reinhardtii GN=TUBB1 PE=3 SV=1	sp|P04690|TBB_CHLRE	TRUE	TRUE	TRUE	fPGQLNADLRk	1	TMT6plex (+229), TMT6plex (+229)	3.61734	0.619195	-0.2521	-0.3365	-0.2837	-0.1646	-0.06543	-0.1267	-0.05054	-0.05098	59152	76449	54917	89137	95450	65475	91947	64714	0.00630989	0.408966	19.188	573.01	1716.01	3	0.000315584	0.183798	Dutcher_Algae_TMT8plex_F-54028-2870_2870	Alage_TMT8plex	Mudpit_Dutcher_Algae_TMT8plex_F: 20180116_rf_1533_Dutcher_Algae_TMT8plex_F01
CC-125-1	Tubulin beta-1/beta-2 chain OS=Chlamydomonas reinhardtii GN=TUBB1 PE=3 SV=1	sp|P04690|TBB_CHLRE	TRUE	TRUE	TRUE	fPGQLNADLRk	0.88	TMT6plex (+229), TMT6plex (+229)	1.28186	0.346765	-0.05016	-0.3073	-0.1392	-0.3092	-0.1522	0.07318	-0.02707	-0.2686	826.77	946.9	738.78	984.3	1098.8	908.42	1131.5	680.94	0.0058542	0.509766	12.8369	573.01	1716.01	3	0.00206479	1.20255	Dutcher_Algae_TMT8plex_F-60554-9995_9995	Alage_TMT8plex	Mudpit_Dutcher_Algae_TMT8plex_F: 20180116_rf_1533_Dutcher_Algae_TMT8plex_F01
CC-125-1	Tubulin beta-1/beta-2 chain OS=Chlamydomonas reinhardtii GN=TUBB1 PE=3 SV=1	sp|P04690|TBB_CHLRE	TRUE	TRUE	TRUE	fPGQLNADLRk	0.99	TMT6plex (+229), TMT6plex (+229)	2.01026	0.439653	-0.2086	-0.2817	-0.1729	-0.08901	-0.04939	-0.1418	-0.1496	-0.01726	3857.4	5003.2	3741.2	5941.8	6119.1	4097.5	5457.3	4180.6	0.00626756	0.438092	15.2288	573.008	1716	3	0.00627621	3.65532	Dutcher_Algae_TMT8plex_F-55078-3985_3985	Alage_TMT8plex	Mudpit_Dutcher_Algae_TMT8plex_F: 20180116_rf_1533_Dutcher_Algae_TMT8plex_F01
CC-125-1	Tubulin beta-1/beta-2 chain OS=Chlamydomonas reinhardtii GN=TUBB1 PE=3 SV=1	sp|P04690|TBB_CHLRE	TRUE	TRUE	TRUE	fPGQLNADLRk	0.92	TMT6plex (+229), TMT6plex (+229)	1.41201	0.356073	-0.1808	-0.3866	-0.3169	-0.09081	-0.1641	-0.1273	-0.1163	-0.1023	1073.5	1276.2	930.82	1615.9	1542.4	1129	1516	1078.6	0.00596593	0.491068	13.311	573.01	1716.01	3	0.000681795	0.397081	Dutcher_Algae_TMT8plex_F-59440-8629_8629	Alage_TMT8plex	Mudpit_Dutcher_Algae_TMT8plex_F: 20180116_rf_1533_Dutcher_Algae_TMT8plex_F01
CC-125-1	Tubulin beta-1/beta-2 chain OS=Chlamydomonas reinhardtii GN=TUBB1 PE=3 SV=1	sp|P04690|TBB_CHLRE	TRUE	TRUE	TRUE	fPGQLNADLRk	0.95	TMT6plex (+229), TMT6plex (+229)	1.38466	0.452588	-0.527	-0.2855	-0.1948	-0.09656	0.02565	-0.09617	-0.007812	-0.3583	501.66	812.16	591.62	958.38	1042.5	682.48	973.03	539.33	0.00578789	0.521103	12.5749	573.011	1716.01	3	0.00214664	1.25021	Dutcher_Algae_TMT8plex_F-60532-9956_9956	Alage_TMT8plex	Mudpit_Dutcher_Algae_TMT8plex_F: 20180116_rf_1533_Dutcher_Algae_TMT8plex_F01
CC-125-1	Tubulin beta-1/beta-2 chain OS=Chlamydomonas reinhardtii GN=TUBB1 PE=3 SV=1	sp|P04690|TBB_CHLRE	TRUE	TRUE	TRUE	fPGQLNADLRk	0.96	TMT6plex (+229), TMT6plex (+229)	1.41325	0.452061	-0.3133	-0.1973	0.08663	0.1133	-0.1356	0.04718	-0.1557	-0.6971	447.97	661.06	551.76	850.2	726.42	578.51	676.47	333.51	0.00564437	0.545752	12.2366	573.011	1716.01	3	0.0008649	0.503722	Dutcher_Algae_TMT8plex_F-61058-11113_11113	Alage_TMT8plex	Mudpit_Dutcher_Algae_TMT8plex_F: 20180116_rf_1533_Dutcher_Algae_TMT8plex_F01
CC-125-1	Tubulin beta-1/beta-2 chain OS=Chlamydomonas reinhardtii GN=TUBB1 PE=3 SV=1	sp|P04690|TBB_CHLRE	TRUE	TRUE	TRUE	fPGQLNADLRk	1	TMT6plex (+229), TMT6plex (+229)	2.90077	0.582836	-0.2183	-0.2454	-0.1293	-0.1621	-0.1973	-0.05033	-0.05538	-0.1234	5700.1	7639.5	5721.8	8423.8	8261.1	6481.7	8591.3	5804.5	0.00631322	0.428922	15.7891	573.01	1716.01	3	0.00151547	0.88262	Dutcher_Algae_TMT8plex_F-54668-3550_3550	Alage_TMT8plex	Mudpit_Dutcher_Algae_TMT8plex_F: 20180116_rf_1533_Dutcher_Algae_TMT8plex_F01
CC-125-1	Tubulin beta-1/beta-2 chain OS=Chlamydomonas reinhardtii GN=TUBB1 PE=3 SV=1	sp|P04690|TBB_CHLRE	TRUE	TRUE	TRUE	fPGQLNADLRk	0.8	TMT6plex (+229), TMT6plex (+229)	1.44357	0.288686	-0.1056	-0.1622	-0.2534	-0.2091	-0.1886	-0.0203	0.07131	-0.1291	2018.5	2652.3	1736.3	2679.7	2713.7	2165.9	3061.1	1893.6	0.00615243	0.45586	14.2077	573.008	1716	3	0.00554379	3.22875	Dutcher_Algae_TMT8plex_F-56070-5039_5039	Alage_TMT8plex	Mudpit_Dutcher_Algae_TMT8plex_F: 20180116_rf_1533_Dutcher_Algae_TMT8plex_F01
CC-125-1	Tubulin beta-1/beta-2 chain OS=Chlamydomonas reinhardtii GN=TUBB1 PE=3 SV=1	sp|P04690|TBB_CHLRE	TRUE	TRUE	TRUE	fPGQLNADLRk	0.98	TMT6plex (+229), TMT6plex (+229)	1.76112	0.363261	-0.4423	-0.3468	-0.1712	-0.199	-0.1202	-0.1067	-0.1186	0.008452	1917.2	2800.8	2170.4	3218.6	3410.7	2453.8	3244.4	2488.5	0.0061792	0.451312	14.4057	573.01	1716.01	3	0.000315584	0.183798	Dutcher_Algae_TMT8plex_F-58288-7396_7396	Alage_TMT8plex	Mudpit_Dutcher_Algae_TMT8plex_F: 20180116_rf_1533_Dutcher_Algae_TMT8plex_F01
CC-125-1	Tubulin beta-1/beta-2 chain OS=Chlamydomonas reinhardtii GN=TUBB1 PE=3 SV=1	sp|P04690|TBB_CHLRE	TRUE	TRUE	TRUE	fPGQLNADLRk	0.97	TMT6plex (+229), TMT6plex (+229)	1.64767	0.375627	-0.3149	-0.1923	0.00291	0.06247	-0.168	-0.1234	0.1582	-0.3274	1444.7	2159.5	1685.5	2654.9	2291.6	1666.9	2682.2	1369.2	0.00612163	0.463731	13.9617	573.01	1716.01	3	0.00224789	1.30919	Dutcher_Algae_TMT8plex_F-57122-6157_6157	Alage_TMT8plex	Mudpit_Dutcher_Algae_TMT8plex_F: 20180116_rf_1533_Dutcher_Algae_TMT8plex_F01
CC-125-1	Tubulin beta-1/beta-2 chain OS=Chlamydomonas reinhardtii GN=TUBB1 PE=3 SV=1	sp|P04690|TBB_CHLRE	TRUE	TRUE	TRUE	fPGQLNADLRk	1	TMT6plex (+229), TMT6plex (+229)	3.18289	0.532601	-0.1783	-0.1359	-0.1737	-0.2181	-0.09268	-0.02159	-0.02499	-0.1555	140890	197550	133880	195670	212690	158870	211550	136660	0.00613899	0.389241	20.4043	573.01	1716.01	3	0.00206479	1.20255	Dutcher_Algae_TMT8plex_F-53948-2785_2785	Alage_TMT8plex	Mudpit_Dutcher_Algae_TMT8plex_F: 20180116_rf_1533_Dutcher_Algae_TMT8plex_F01
CC-125-1	Tubulin beta-1/beta-2 chain OS=Chlamydomonas reinhardtii GN=TUBB1 PE=3 SV=1	sp|P04690|TBB_CHLRE	TRUE	TRUE	TRUE	fPGQLNADLRk	1	TMT6plex (+229), TMT6plex (+229)	2.62991	0.575015	-0.278	-0.2489	-0.1917	-0.1266	-0.134	-0.1449	-0.0401	-0.1465	3432.3	4786.3	3440.5	5412.4	5398.3	3814	5457.3	3581	0.00624897	0.438772	15.1083	573.01	1716.01	3	0.00114926	0.669336	Dutcher_Algae_TMT8plex_F-54990-3892_3892	Alage_TMT8plex	Mudpit_Dutcher_Algae_TMT8plex_F: 20180116_rf_1533_Dutcher_Algae_TMT8plex_F01
CC-125-1	Tubulin beta-1/beta-2 chain OS=Chlamydomonas reinhardtii GN=TUBB1 PE=3 SV=1	sp|P04690|TBB_CHLRE	TRUE	TRUE	TRUE	fPGQLNADLRk	0.93	TMT6plex (+229), TMT6plex (+229)	1.3999	0.373864	-0.1463	-0.1932	0.01018	-0.2183	-0.09948	-0.1706	-0.006989	-0.1451	850.7	1123.6	892.48	1153	1256.4	847.34	1263.3	809.77	0.00591314	0.500113	13.0008	573.01	1716.01	3	0.000416838	0.242769	Dutcher_Algae_TMT8plex_F-59364-8548_8548	Alage_TMT8plex	Mudpit_Dutcher_Algae_TMT8plex_F: 20180116_rf_1533_Dutcher_Algae_TMT8plex_F01
CC-125-1	Tubulin beta-1/beta-2 chain OS=Chlamydomonas reinhardtii GN=TUBB1 PE=3 SV=1	sp|P04690|TBB_CHLRE	TRUE	TRUE	TRUE	fPGQLNADLRk	0.88	TMT6plex (+229), TMT6plex (+229)	1.15766	0.399309	-0.3866	-0.169	-0.1508	-0.1872	-0.0411	0.2657	-0.1406	0.0446	408.22	644.96	451.57	667.16	736.87	646.56	657.52	524.15	0.00564437	0.545752	12.2098	573.01	1716.01	3	0.00151547	0.88262	Dutcher_Algae_TMT8plex_F-61112-11285_11285	Alage_TMT8plex	Mudpit_Dutcher_Algae_TMT8plex_F: 20180116_rf_1533_Dutcher_Algae_TMT8plex_F01
CC-125-1	Tubulin beta-1/beta-2 chain OS=Chlamydomonas reinhardtii GN=TUBB1 PE=3 SV=1	sp|P04690|TBB_CHLRE	TRUE	TRUE	TRUE	fPGQLNADLRk	0.88	TMT6plex (+229), TMT6plex (+229)	1.25409	0.355451	-0.3633	0.1541	0.04067	-0.1675	-0.1238	-0.1055	-0.2061	-0.2931	536.57	1032.7	662.74	883.16	906.43	649.28	813.4	539.78	0.00578789	0.532429	12.5565	573.011	1716.01	3	0.00104801	0.610364	Dutcher_Algae_TMT8plex_F-60458-9855_9855	Alage_TMT8plex	Mudpit_Dutcher_Algae_TMT8plex_F: 20180116_rf_1533_Dutcher_Algae_TMT8plex_F01
CC-125-1	Tubulin beta-1/beta-2 chain OS=Chlamydomonas reinhardtii GN=TUBB1 PE=3 SV=1	sp|P04690|TBB_CHLRE	TRUE	TRUE	TRUE	fPGQLNADLRk	0.96	TMT6plex (+229), TMT6plex (+229)	1.74321	0.458046	-0.2186	-0.2502	-0.2791	-0.1598	-0.0339	-0.0233	0.04012	-0.1316	1949.9	2613.3	1776.8	2886.8	3140.9	2258.7	3147.3	1975.9	0.00615243	0.45586	14.2695	573.008	1716	3	0.00682553	3.97524	Dutcher_Algae_TMT8plex_F-55994-4958_4958	Alage_TMT8plex	Mudpit_Dutcher_Algae_TMT8plex_F: 20180116_rf_1533_Dutcher_Algae_TMT8plex_F01
CC-125-1	Tubulin beta-1/beta-2 chain OS=Chlamydomonas reinhardtii GN=TUBB1 PE=3 SV=1	sp|P04690|TBB_CHLRE	TRUE	TRUE	TRUE	fPGQLNADLRk	0.99	TMT6plex (+229), TMT6plex (+229)	1.83753	0.392542	-0.3495	-0.238	-0.1596	-0.2208	0.01333	-0.02203	-0.06484	-0.1318	1884.4	2777.4	2022.9	2933.1	3437.7	2390.8	3113.7	2089	0.0061792	0.45586	14.3338	573.01	1716.01	3	5.06272e-05	0.0294856	Dutcher_Algae_TMT8plex_F-58198-7300_7300	Alage_TMT8plex	Mudpit_Dutcher_Algae_TMT8plex_F: 20180116_rf_1533_Dutcher_Algae_TMT8plex_F01
CC-125-1	Tubulin beta-1/beta-2 chain OS=Chlamydomonas reinhardtii GN=TUBB1 PE=3 SV=1	sp|P04690|TBB_CHLRE	TRUE	TRUE	TRUE	fPGQLNADLRk	0.95	TMT6plex (+229), TMT6plex (+229)	1.87727	0.375698	-0.3031	-0.2845	-0.1739	-0.192	-0.1174	-0.0849	-0.03015	-0.01586	3142.7	4355.1	3240.1	4821.1	5087.4	3705.1	5119.6	3644.2	0.00624897	0.438772	15.0152	859.008	1716	2	0.00778865	4.53617	Dutcher_Algae_TMT8plex_F-53870-2702_2702	Alage_TMT8plex	Mudpit_Dutcher_Algae_TMT8plex_F: 20180116_rf_1533_Dutcher_Algae_TMT8plex_F01
CC-125-1	Tubulin beta-1/beta-2 chain OS=Chlamydomonas reinhardtii GN=TUBB1 PE=3 SV=1	sp|P04690|TBB_CHLRE	TRUE	TRUE	TRUE	fPGQLNADLRk	1	TMT6plex (+229), TMT6plex (+229)	3.05797	0.56511	-0.2924	-0.2334	-0.255	-0.1463	-0.145	-0.06758	-0.05857	-0.03263	618620	879760	600610	972650	973970	732680	981230	704680	0.00570716	0.225453	22.624	573.008	1716	3	0.00645932	3.76196	Dutcher_Algae_TMT8plex_F-53868-2700_2700	Alage_TMT8plex	Mudpit_Dutcher_Algae_TMT8plex_F: 20180116_rf_1533_Dutcher_Algae_TMT8plex_F01
CC-125-1	Tubulin beta-1/beta-2 chain OS=Chlamydomonas reinhardtii GN=TUBB1 PE=3 SV=1	sp|P04690|TBB_CHLRE	TRUE	TRUE	TRUE	fPGQLNADLRk	0.97	TMT6plex (+229), TMT6plex (+229)	1.53269	0.442359	-0.2959	-0.1607	0.008801	-0.1571	-0.1343	0.05797	0.05927	-0.2656	1408.4	2112.3	1629.1	2207.7	2254.5	1814.7	2420.3	1376.7	0.0060897	0.467618	13.894	573.01	1716.01	3	0.00151547	0.88262	Dutcher_Algae_TMT8plex_F-57046-6076_6076	Alage_TMT8plex	Mudpit_Dutcher_Algae_TMT8plex_F: 20180116_rf_1533_Dutcher_Algae_TMT8plex_F01
CC-125-1	Tubulin beta-1/beta-2 chain OS=Chlamydomonas reinhardtii GN=TUBB1 PE=3 SV=1	sp|P04690|TBB_CHLRE	TRUE	TRUE	TRUE	fPGQLNADLRk	0.84	TMT6plex (+229), TMT6plex (+229)	1.33626	0.280297	-0.2735	-0.2686	-0.2711	-0.1175	0.03468	-0.05614	0.02662	-0.1739	845.29	1162.4	802.7	1336.6	1480.8	993.11	1407.9	862.86	0.00591314	0.500113	13.1182	573.01	1716.01	3	0.00133237	0.775978	Dutcher_Algae_TMT8plex_F-59286-8464_8464	Alage_TMT8plex	Mudpit_Dutcher_Algae_TMT8plex_F: 20180116_rf_1533_Dutcher_Algae_TMT8plex_F01
CC-125-1	Tubulin beta-1/beta-2 chain OS=Chlamydomonas reinhardtii GN=TUBB1 PE=3 SV=1	sp|P04690|TBB_CHLRE	TRUE	TRUE	TRUE	fPGQLNADLRk	1	TMT6plex (+229), TMT6plex (+229)	2.49211	0.521997	-0.1898	-0.2946	-0.09776	-0.2048	-0.1306	-0.1416	-0.04514	-0.1498	4063	5168.4	4086.8	5712.3	6039.5	4254.8	6056.4	3977	0.00626756	0.438092	15.2644	573.01	1716.01	3	0.00133237	0.775978	Dutcher_Algae_TMT8plex_F-54912-3809_3809	Alage_TMT8plex	Mudpit_Dutcher_Algae_TMT8plex_F: 20180116_rf_1533_Dutcher_Algae_TMT8plex_F01
CC-125-1	Tubulin beta-1/beta-2 chain OS=Chlamydomonas reinhardtii GN=TUBB1 PE=3 SV=1	sp|P04690|TBB_CHLRE	TRUE	TRUE	TRUE	fPGQLNADLRk	0.85	TMT6plex (+229), TMT6plex (+229)	1.25472	0.314503	0.004468	-0.325	-0.497	-0.02057	-0.2716	0.1287	-0.1227	-0.1687	847.57	923.41	580.59	1178.8	993.01	933.62	1045.2	721.23	0.0058542	0.509766	12.8185	573.011	1716.01	3	0.0008649	0.503722	Dutcher_Algae_TMT8plex_F-60382-9753_9753	Alage_TMT8plex	Mudpit_Dutcher_Algae_TMT8plex_F: 20180116_rf_1533_Dutcher_Algae_TMT8plex_F01
CC-125-1	Tubulin beta-1/beta-2 chain OS=Chlamydomonas reinhardtii GN=TUBB1 PE=3 SV=1	sp|P04690|TBB_CHLRE	TRUE	TRUE	TRUE	fPGQLNADLRk	0.94	TMT6plex (+229), TMT6plex (+229)	1.37491	0.427367	-0.4141	-0.193	-0.04418	-0.06352	0.1581	-0.3774	-0.09838	-0.3975	443.81	704.54	536.6	803.01	934.91	461.05	754.59	427.7	0.00564437	0.545752	12.3067	573.011	1716.01	3	0.00214664	1.25021	Dutcher_Algae_TMT8plex_F-61306-12384_12384	Alage_TMT8plex	Mudpit_Dutcher_Algae_TMT8plex_F: 20180116_rf_1533_Dutcher_Algae_TMT8plex_F01
CC-125-1	Tubulin beta-1/beta-2 chain OS=Chlamydomonas reinhardtii GN=TUBB1 PE=3 SV=1	sp|P04690|TBB_CHLRE	TRUE	TRUE	TRUE	fPGQLNADLRk	0.96	TMT6plex (+229), TMT6plex (+229)	1.57352	0.373294	-0.2879	-0.1189	0.1297	-0.06446	-0.1688	-0.2231	-0.1278	-0.1636	842.2	1285.4	1049.3	1397.7	1314.6	892.31	1271.4	872.22	0.00591314	0.500113	13.1237	573.01	1716.01	3	0.000498689	0.290439	Dutcher_Algae_TMT8plex_F-61004-10966_10966	Alage_TMT8plex	Mudpit_Dutcher_Algae_TMT8plex_F: 20180116_rf_1533_Dutcher_Algae_TMT8plex_F01
CC-125-1	Tubulin beta-1/beta-2 chain OS=Chlamydomonas reinhardtii GN=TUBB1 PE=3 SV=1	sp|P04690|TBB_CHLRE	TRUE	TRUE	TRUE	fPGQLNADLRk	0.99	TMT6plex (+229), TMT6plex (+229)	1.82515	0.418645	-0.2359	-0.1544	-0.261	-0.1342	0.3711	-0.137	0.02951	-0.2827	2102.5	3036.9	1963.8	3212.1	4499.6	2276.5	3465.8	1942.7	0.0061792	0.451312	14.4576	573.01	1716.01	3	0.000498689	0.290439	Dutcher_Algae_TMT8plex_F-58112-7209_7209	Alage_TMT8plex	Mudpit_Dutcher_Algae_TMT8plex_F: 20180116_rf_1533_Dutcher_Algae_TMT8plex_F01
CC-125-1	Tubulin beta-1/beta-2 chain OS=Chlamydomonas reinhardtii GN=TUBB1 PE=3 SV=1	sp|P04690|TBB_CHLRE	TRUE	TRUE	TRUE	fPGQLNADLRk	0.91	TMT6plex (+229), TMT6plex (+229)	1.38558	0.347238	-0.2832	-0.1629	-0.2947	-0.1817	-0.02641	-0.1145	-0.04301	-0.1285	1079.6	1598.7	1015.8	1650.9	1826.6	1228.4	1726.6	1143.4	0.00601158	0.482981	13.4602	573.01	1716.01	3	0.000681795	0.397081	Dutcher_Algae_TMT8plex_F-61294-12320_12320	Alage_TMT8plex	Mudpit_Dutcher_Algae_TMT8plex_F: 20180116_rf_1533_Dutcher_Algae_TMT8plex_F01
CC-125-1	Tubulin beta-1/beta-2 chain OS=Chlamydomonas reinhardtii GN=TUBB1 PE=3 SV=1	sp|P04690|TBB_CHLRE	TRUE	TRUE	TRUE	fPGQLNADLRk	0.91	TMT6plex (+229), TMT6plex (+229)	1.44322	0.303103	-0.4677	-0.2072	-0.2385	-0.007034	-0.1042	0.1005	0.1024	-0.1872	795.17	1306	875.84	1550.5	1453.4	1189.2	1585	923.71	0.00596593	0.491068	13.2406	573.01	1716.01	3	0.000498689	0.290439	Dutcher_Algae_TMT8plex_F-59224-8396_8396	Alage_TMT8plex	Mudpit_Dutcher_Algae_TMT8plex_F: 20180116_rf_1533_Dutcher_Algae_TMT8plex_F01
CC-125-1	Tubulin beta-1/beta-2 chain OS=Chlamydomonas reinhardtii GN=TUBB1 PE=3 SV=1	sp|P04690|TBB_CHLRE	TRUE	TRUE	TRUE	fPGQLNADLRk	0.98	TMT6plex (+229), TMT6plex (+229)	2.05689	0.411189	-0.145	-0.2459	-0.189	-0.1151	0.05175	-0.1883	-0.08514	-0.1464	31715	40371	29210	45970	51495	31182	44958	30120	0.00635882	0.41807	18.2186	859.008	1716	2	0.00815486	4.74946	Dutcher_Algae_TMT8plex_F-53790-2617_2617	Alage_TMT8plex	Mudpit_Dutcher_Algae_TMT8plex_F: 20180116_rf_1533_Dutcher_Algae_TMT8plex_F01
CC-125-1	Tubulin beta-1/beta-2 chain OS=Chlamydomonas reinhardtii GN=TUBB1 PE=3 SV=1	sp|P04690|TBB_CHLRE	TRUE	TRUE	TRUE	fPGQLNADLRk	1	TMT6plex (+229), TMT6plex (+229)	2.36271	0.473006	0.04245	0.07731	-0.4439	-0.2386	-0.121	-0.1704	-0.05505	-0.4367	3168.4	4390.5	2192.3	3750.4	4004	2761.7	4004.6	2176.2	0.00620528	0.447451	14.6909	573.01	1716.01	3	0.00206479	1.20255	Dutcher_Algae_TMT8plex_F-55888-4846_4846	Alage_TMT8plex	Mudpit_Dutcher_Algae_TMT8plex_F: 20180116_rf_1533_Dutcher_Algae_TMT8plex_F01
CC-125-1	Tubulin beta-1/beta-2 chain OS=Chlamydomonas reinhardtii GN=TUBB1 PE=3 SV=1	sp|P04690|TBB_CHLRE	TRUE	TRUE	TRUE	fPGQLNADLRk	0.96	TMT6plex (+229), TMT6plex (+229)	1.49533	0.417403	-0.5428	-0.3437	-0.3678	-0.2555	0.00199	0.09273	0.03107	-0.03591	520.37	820.16	553.58	902.96	1072.5	817	1045.9	704.94	0.00578789	0.521103	12.6523	573.01	1716.01	3	0.00151547	0.88262	Dutcher_Algae_TMT8plex_F-60324-9686_9686	Alage_TMT8plex	Mudpit_Dutcher_Algae_TMT8plex_F: 20180116_rf_1533_Dutcher_Algae_TMT8plex_F01
CC-125-1	Tubulin beta-1/beta-2 chain OS=Chlamydomonas reinhardtii GN=TUBB1 PE=3 SV=1	sp|P04690|TBB_CHLRE	TRUE	TRUE	TRUE	fPGQLNADLRk	0.96	TMT6plex (+229), TMT6plex (+229)	1.73814	0.389727	-0.143	-0.4148	-0.4055	-0.1962	0.0871	-0.1432	-0.08772	-0.1482	1983.9	2255.9	1586.8	2709.9	3280	2009.7	2806.8	1882.4	0.00615243	0.45586	14.1764	573.009	1716	3	0.00517758	3.01546	Dutcher_Algae_TMT8plex_F-58042-7134_7134	Alage_TMT8plex	Mudpit_Dutcher_Algae_TMT8plex_F: 20180116_rf_1533_Dutcher_Algae_TMT8plex_F01
CC-125-1	Tubulin beta-1/beta-2 chain OS=Chlamydomonas reinhardtii GN=TUBB1 PE=3 SV=1	sp|P04690|TBB_CHLRE	TRUE	TRUE	TRUE	fPGQLNADLRk	0.97	TMT6plex (+229), TMT6plex (+229)	1.60792	0.412248	-0.2755	-0.4078	-0.1522	-0.2398	-0.1391	-0.1279	0.007724	-0.08483	4591	5761.6	4714.4	6674.7	7191.4	5149	7514	4976.3	0.00629989	0.433402	15.5072	573.01	1716.01	3	0.00206479	1.20255	Dutcher_Algae_TMT8plex_F-54828-3720_3720	Alage_TMT8plex	Mudpit_Dutcher_Algae_TMT8plex_F: 20180116_rf_1533_Dutcher_Algae_TMT8plex_F01
CC-125-1	Tubulin beta-1/beta-2 chain OS=Chlamydomonas reinhardtii GN=TUBB1 PE=3 SV=1	sp|P04690|TBB_CHLRE	TRUE	TRUE	TRUE	fPGQLNADLRk	1	TMT6plex (+229), TMT6plex (+229)	3.18008	0.510127	-0.2002	-0.08471	-0.5298	-0.4895	0.1721	-0.04043	-0.09116	-0.4134	6542.8	9610.6	5016	7723.8	11891	7375.6	9655.4	5418	0.00632771	0.427577	15.9484	573.01	1716.01	3	0.000315584	0.183798	Dutcher_Algae_TMT8plex_F-63616-3143_3143	Alage_TMT8plex	Mudpit_Dutcher_Algae_TMT8plex_F: 20180116_rf_1533_Dutcher_Algae_TMT8plex_F01
CC-125-1	Tubulin beta-1/beta-2 chain OS=Chlamydomonas reinhardtii GN=TUBB1 PE=3 SV=1	sp|P04690|TBB_CHLRE	TRUE	TRUE	TRUE	fPGQLNADLRk	0.94	TMT6plex (+229), TMT6plex (+229)	1.42229	0.465853	-0.3635	-0.132	-0.1865	-0.1593	-0.08908	0.1656	-0.1161	-0.374	591.08	942.62	628.98	970.16	1016.2	856.85	950.57	562.55	0.00578789	0.521103	12.6704	573.011	1716.01	3	0.00287906	1.67678	Dutcher_Algae_TMT8plex_F-60298-9644_9644	Alage_TMT8plex	Mudpit_Dutcher_Algae_TMT8plex_F: 20180116_rf_1533_Dutcher_Algae_TMT8plex_F01
CC-125-1	Tubulin beta-1/beta-2 chain OS=Chlamydomonas reinhardtii GN=TUBB1 PE=3 SV=1	sp|P04690|TBB_CHLRE	TRUE	TRUE	TRUE	fPGQLNADLRk	0.99	TMT6plex (+229), TMT6plex (+229)	1.90505	0.379194	-0.32	-0.2516	0.2165	-0.03976	-0.2878	0.1987	0.241	-0.3114	1347.7	1947.9	1816.2	2317.1	1997	1942.4	2642.8	1303.1	0.0060897	0.467618	13.9026	573.01	1716.01	3	0.000783049	0.456052	Dutcher_Algae_TMT8plex_F-56932-5955_5955	Alage_TMT8plex	Mudpit_Dutcher_Algae_TMT8plex_F: 20180116_rf_1533_Dutcher_Algae_TMT8plex_F01
CC-125-1	Tubulin beta-1/beta-2 chain OS=Chlamydomonas reinhardtii GN=TUBB1 PE=3 SV=1	sp|P04690|TBB_CHLRE	TRUE	TRUE	TRUE	fPGQLNADLRk	0.95	TMT6plex (+229), TMT6plex (+229)	1.39838	0.430676	-0.5462	-0.2021	-0.2783	-0.08923	-0.06223	-0.2741	0.5086	0.1931	293.45	517.46	331.68	571.44	582.46	360.7	809.36	461.69	0.00556929	0.573286	11.9397	573.01	1716.01	3	0.000315584	0.183798	Dutcher_Algae_TMT8plex_F-61220-11685_11685	Alage_TMT8plex	Mudpit_Dutcher_Algae_TMT8plex_F: 20180116_rf_1533_Dutcher_Algae_TMT8plex_F01
CC-125-1	Tubulin beta-1/beta-2 chain OS=Chlamydomonas reinhardtii GN=TUBB1 PE=3 SV=1	sp|P04690|TBB_CHLRE	TRUE	TRUE	TRUE	fPGQLNADLRk	0.97	TMT6plex (+229), TMT6plex (+229)	1.48087	0.474564	-0.1834	-0.4686	-0.1383	-0.2123	-0.07249	-0.1531	0.02701	0.03295	738.47	836.39	720.53	1024.6	1135	765.64	1150.8	813.65	0.0058542	0.509766	12.8108	573.01	1716.01	3	0.000783049	0.456052	Dutcher_Algae_TMT8plex_F-60274-9604_9604	Alage_TMT8plex	Mudpit_Dutcher_Algae_TMT8plex_F: 20180116_rf_1533_Dutcher_Algae_TMT8plex_F01
CC-125-1	Tubulin beta-1/beta-2 chain OS=Chlamydomonas reinhardtii GN=TUBB1 PE=3 SV=1	sp|P04690|TBB_CHLRE	TRUE	TRUE	TRUE	fPGQLNADLRk	1	TMT6plex (+229), TMT6plex (+229)	3.58656	0.614877	-0.1585	-0.2442	-0.1944	-0.1118	-0.05249	-0.138	0.02759	-0.1534	1150600	1484700	1065000	1687700	1759100	1182400	1765600	1100100	0.00558114	0.129653	23.4164	573.009	1716	3	0.00462826	2.69553	Dutcher_Algae_TMT8plex_F-53708-2530_2530	Alage_TMT8plex	Mudpit_Dutcher_Algae_TMT8plex_F: 20180116_rf_1533_Dutcher_Algae_TMT8plex_F01
CC-125-1	Tubulin beta-1/beta-2 chain OS=Chlamydomonas reinhardtii GN=TUBB1 PE=3 SV=1	sp|P04690|TBB_CHLRE	TRUE	TRUE	TRUE	fWEVVSDEHGIDPTGTYHGDSDLQLER	1	TMT6plex (+229)	4.90993	0.775626	0.4404	-0.07361	-0.2178	-0.3767	0.5723	-0.4153	-0.3479	0.4148	2631.1	2485.3	1635.1	2147.5	4040.1	1495.9	2160.8	2434	0.144582	0.45586	14.216	833.648	3330.56	4	0.00061339	0.184114	Dutcher_Algae_TMT8plex_F-78910-6086_6086	Alage_TMT8plex	Mudpit_Dutcher_Algae_TMT8plex_F: 20180116_rf_1533_Dutcher_Algae_TMT8plex_F01
CC-125-1	Tubulin beta-1/beta-2 chain OS=Chlamydomonas reinhardtii GN=TUBB1 PE=3 SV=1	sp|P04690|TBB_CHLRE	TRUE	TRUE	TRUE	fWEVVSDEHGIDPTGTYHGDSDLQLER	1	TMT6plex (+229)	3.49618	0.860448	-0.01194	0.008893	-0.1531	-0.3006	-0.2799	-0.2683	-0.1383	-0.01369	767.71	1052.9	662.89	902.58	912.48	653.74	948.48	727.14	0.136015	0.521103	12.6943	833.649	3330.57	4	0.0023163	0.695256	Dutcher_Algae_TMT8plex_F-103492-5651_5651	Alage_TMT8plex	Mudpit_Dutcher_Algae_TMT8plex_F: 20180116_rf_1533_Dutcher_Algae_TMT8plex_F01
CC-125-1	Tubulin beta-1/beta-2 chain OS=Chlamydomonas reinhardtii GN=TUBB1 PE=3 SV=1	sp|P04690|TBB_CHLRE	TRUE	TRUE	TRUE	fWEVVSDEHGIDPTGTYHGDSDLQLER	1	TMT6plex (+229)	4.80674	0.810539	0.2947	-0.126	-0.2873	-0.5809	0.42	-0.1653	-0.7155	0.7983	10277	10288	6700.8	8086.7	15725	7694.4	7355.5	13677	0.148929	0.426931	16.2842	833.648	3330.56	4	0.00109559	0.328852	Dutcher_Algae_TMT8plex_F-66390-6091_6091	Alage_TMT8plex	Mudpit_Dutcher_Algae_TMT8plex_F: 20180116_rf_1533_Dutcher_Algae_TMT8plex_F01
CC-125-1	Tubulin beta-1/beta-2 chain OS=Chlamydomonas reinhardtii GN=TUBB1 PE=3 SV=1	sp|P04690|TBB_CHLRE	TRUE	TRUE	TRUE	fWEVVSDEHGIDPTGTYHGDSDLQLER	1	TMT6plex (+229)	3.4651	0.83425	-0.6465	0.0488	0.1793	-0.2218	-0.2265	-0.1651	-0.1263	0.05554	261	570.1	426.68	502.4	503.35	370.15	504.69	402.67	0.129082	0.573286	11.79	833.649	3330.57	4	0.00182802	0.548695	Dutcher_Algae_TMT8plex_F-27312-5513_5513	Alage_TMT8plex	Mudpit_Dutcher_Algae_TMT8plex_F: 20180116_rf_1533_Dutcher_Algae_TMT8plex_F01
CC-125-1	Tubulin beta-1/beta-2 chain OS=Chlamydomonas reinhardtii GN=TUBB1 PE=3 SV=1	sp|P04690|TBB_CHLRE	TRUE	TRUE	TRUE	fWEVVSDEHGIDPTGTYHGDSDLQLER	1	TMT6plex (+229)	3.18799	0.826296	-0.6314	-0.05745	-0.07697	-0.4128	0.6173	-0.2144	-1.063	0.2498	120.99	239.67	165.7	202.27	402.64	164.34	135.72	209.94	0.117684	0.701327	10.6806	833.648	3330.56	4	0.00256651	0.770362	Dutcher_Algae_TMT8plex_F-56836-5853_5853	Alage_TMT8plex	Mudpit_Dutcher_Algae_TMT8plex_F: 20180116_rf_1533_Dutcher_Algae_TMT8plex_F01
CC-125-1	Tubulin beta-1/beta-2 chain OS=Chlamydomonas reinhardtii GN=TUBB1 PE=3 SV=1	sp|P04690|TBB_CHLRE	TRUE	TRUE	TRUE	fWEVVSDEHGIDPTGTYHGDSDLQLER	1	TMT6plex (+229)	4.83318	0.796894	0.05376	-0.08441	-0.4654	-0.207	0.3115	-0.3232	-0.3396	0.3137	2222.5	2727.3	1509	2653.1	3725.2	1754	2361.7	2512.3	0.144582	0.45586	14.2486	833.647	3330.56	4	0.00281066	0.843643	Dutcher_Algae_TMT8plex_F-6044-7342_7342	Alage_TMT8plex	Mudpit_Dutcher_Algae_TMT8plex_F: 20180116_rf_1533_Dutcher_Algae_TMT8plex_F01
CC-125-1	Tubulin beta-1/beta-2 chain OS=Chlamydomonas reinhardtii GN=TUBB1 PE=3 SV=1	sp|P04690|TBB_CHLRE	TRUE	TRUE	TRUE	gHYTEGAELIDSVLDVVRk	1	TMT6plex (+229), TMT6plex (+229)	5.42618	0.794919	0.4325	-0.03104	-0.472	-0.4102	0.5482	-0.2603	-0.3556	0.3802	8286.7	8096.2	4414.5	6660	12543	5253.2	6801.8	7542.7	0.0387028	0.428922	15.863	512.689	2558.41	5	0.00428895	1.67575	Dutcher_Algae_TMT8plex_F-80244-7503_7503	Alage_TMT8plex	Mudpit_Dutcher_Algae_TMT8plex_F: 20180116_rf_1533_Dutcher_Algae_TMT8plex_F01
CC-125-1	Tubulin beta-1/beta-2 chain OS=Chlamydomonas reinhardtii GN=TUBB1 PE=3 SV=1	sp|P04690|TBB_CHLRE	TRUE	TRUE	TRUE	gHYTEGAELIDSVLDVVRk	1	TMT6plex (+229), TMT6plex (+229)	5.67026	0.771492	0.448	-0.0335	-0.6302	-0.2579	0.6365	-0.4332	-0.4128	0.2577	183300	176850	87803	161230	290910	102110	144510	151570	0.0376347	0.393568	20.3082	640.61	2558.41	4	0.00110167	0.430438	Dutcher_Algae_TMT8plex_F-67830-7621_7621	Alage_TMT8plex	Mudpit_Dutcher_Algae_TMT8plex_F: 20180116_rf_1533_Dutcher_Algae_TMT8plex_F01
CC-125-1	Tubulin beta-1/beta-2 chain OS=Chlamydomonas reinhardtii GN=TUBB1 PE=3 SV=1	sp|P04690|TBB_CHLRE	TRUE	TRUE	TRUE	gHYTEGAELIDSVLDVVRk	1	TMT6plex (+229), TMT6plex (+229)	4.94652	0.79919	-0.2303	-0.9021	1.385	-0.5045	-0.06111	-0.6577	0.1599	0.9634	4219.8	3730.8	11712	4904.7	7188.3	3294.9	7380.7	8993.9	0.0386211	0.431104	15.6502	640.61	2558.41	4	0.00061339	0.23966	Dutcher_Algae_TMT8plex_F-67996-7797_7797	Alage_TMT8plex	Mudpit_Dutcher_Algae_TMT8plex_F: 20180116_rf_1533_Dutcher_Algae_TMT8plex_F01
CC-125-1	Tubulin beta-1/beta-2 chain OS=Chlamydomonas reinhardtii GN=TUBB1 PE=3 SV=1	sp|P04690|TBB_CHLRE	TRUE	TRUE	TRUE	gHYTEGAELIDSVLDVVRk	1	TMT6plex (+229), TMT6plex (+229)	5.09958	0.770109	0.07282	-0.1811	-0.2849	-0.288	0.206	-0.1218	-0.1696	0.1388	1652.5	1882.7	1242.9	1839.2	2554	1468.1	1920.8	1639.1	0.0373325	0.467618	13.7935	640.609	2558.41	4	0.00500792	1.95667	Dutcher_Algae_TMT8plex_F-28576-6856_6856	Alage_TMT8plex	Mudpit_Dutcher_Algae_TMT8plex_F: 20180116_rf_1533_Dutcher_Algae_TMT8plex_F01
CC-125-1	Tubulin beta-1/beta-2 chain OS=Chlamydomonas reinhardtii GN=TUBB1 PE=3 SV=1	sp|P04690|TBB_CHLRE	TRUE	TRUE	TRUE	gHYTEGAELIDSVLDVVRk	1	TMT6plex (+229), TMT6plex (+229)	4.04731	0.779311	-0.178	-0.1262	-0.3872	-0.1652	0.03123	-0.03554	-0.08328	-0.2041	590.61	832.52	488.85	849.15	963.89	657.8	857.58	552.15	0.0350557	0.532429	12.5	640.611	2558.41	4	0.00207216	0.80962	Dutcher_Algae_TMT8plex_F-18502-7303_7303	Alage_TMT8plex	Mudpit_Dutcher_Algae_TMT8plex_F: 20180116_rf_1533_Dutcher_Algae_TMT8plex_F01
CC-125-1	Tubulin beta-1/beta-2 chain OS=Chlamydomonas reinhardtii GN=TUBB1 PE=3 SV=1	sp|P04690|TBB_CHLRE	TRUE	TRUE	TRUE	gHYTEGAELIDSVLDVVRk	1	TMT6plex (+229), TMT6plex (+229)	5.12933	0.789882	-0.1534	-0.4127	2.067	-0.4538	-0.138	-0.3262	0.607	1.134	2420.4	2826.1	10118	2782.3	3952.1	2235.9	5382.3	5495.1	0.0383089	0.438772	15.1038	640.61	2558.41	4	0.00183409	0.716606	Dutcher_Algae_TMT8plex_F-80428-7699_7699	Alage_TMT8plex	Mudpit_Dutcher_Algae_TMT8plex_F: 20180116_rf_1533_Dutcher_Algae_TMT8plex_F01
CC-125-1	Tubulin beta-1/beta-2 chain OS=Chlamydomonas reinhardtii GN=TUBB1 PE=3 SV=1	sp|P04690|TBB_CHLRE	TRUE	TRUE	TRUE	gHYTEGAELIDSVLDVVRk	1	TMT6plex (+229), TMT6plex (+229)	5.78752	0.796423	0.003688	-0.167	-0.2275	-0.2762	-0.0202	-0.01984	-0.1998	-0.1244	3847	4637.3	3136.4	4529.6	5365.5	3828	4555.7	3356	0.0383089	0.438772	15.0213	640.61	2558.41	4	0.00110167	0.430438	Dutcher_Algae_TMT8plex_F-7586-8980_8980	Alage_TMT8plex	Mudpit_Dutcher_Algae_TMT8plex_F: 20180116_rf_1533_Dutcher_Algae_TMT8plex_F01
CC-125-1	Tubulin beta-1/beta-2 chain OS=Chlamydomonas reinhardtii GN=TUBB1 PE=3 SV=1	sp|P04690|TBB_CHLRE	TRUE	TRUE	TRUE	gHYTEGAELIDSVLDVVRk	1	TMT6plex (+229), TMT6plex (+229)	5.83439	0.766074	0.3694	-0.01351	-0.4891	-0.3913	0.6884	-0.2779	-0.3436	0.3991	9060.5	9360.4	4973.5	7710.1	15756	5928.5	7901.3	8719.5	0.0387916	0.427577	16.0828	512.689	2558.41	5	0.000626836	0.244914	Dutcher_Algae_TMT8plex_F-67760-7546_7546	Alage_TMT8plex	Mudpit_Dutcher_Algae_TMT8plex_F: 20180116_rf_1533_Dutcher_Algae_TMT8plex_F01
CC-125-1	Tubulin beta-1/beta-2 chain OS=Chlamydomonas reinhardtii GN=TUBB1 PE=3 SV=1	sp|P04690|TBB_CHLRE	TRUE	TRUE	TRUE	gHYTEGAELIDSVLDVVRk	1	TMT6plex (+229), TMT6plex (+229)	6.22269	0.843981	0.385	-0.02603	-0.5055	-0.3126	0.5662	-0.2653	-0.4839	0.3794	57074	57710	30683	50585	90324	37293	44758	53694	0.0388363	0.41904	18.6873	853.811	2558.41	3	0.000477873	0.186712	Dutcher_Algae_TMT8plex_F-67750-7536_7536	Alage_TMT8plex	Mudpit_Dutcher_Algae_TMT8plex_F: 20180116_rf_1533_Dutcher_Algae_TMT8plex_F01
CC-125-1	Tubulin beta-1/beta-2 chain OS=Chlamydomonas reinhardtii GN=TUBB1 PE=3 SV=1	sp|P04690|TBB_CHLRE	TRUE	TRUE	TRUE	gHYTEGAELIDSVLDVVRk	1	TMT6plex (+229), TMT6plex (+229)	3.17142	0.708491	0.1954	0.02374	-0.9256	-0.1724	-0.4924	0.0607	-0.1828	-0.119	284.96	342.01	132.34	316.3	250.05	262.06	294.49	218.36	0.0316859	0.650876	11.0366	512.689	2558.41	5	0.00215272	0.841096	Dutcher_Algae_TMT8plex_F-28530-6807_6807	Alage_TMT8plex	Mudpit_Dutcher_Algae_TMT8plex_F: 20180116_rf_1533_Dutcher_Algae_TMT8plex_F01
CC-125-1	Tubulin beta-1/beta-2 chain OS=Chlamydomonas reinhardtii GN=TUBB1 PE=3 SV=1	sp|P04690|TBB_CHLRE	TRUE	TRUE	TRUE	gHYTEGAELIDSVLDVVRk	1	TMT6plex (+229), TMT6plex (+229)	6.98907	0.759506	0.3802	-0.06157	-0.681	-0.3681	0.5802	-0.2298	-0.582	0.3801	32971	32601	15959	28235	52740	22147	24445	31162	0.039056	0.41498	17.8742	640.611	2558.41	4	0.00207216	0.80962	Dutcher_Algae_TMT8plex_F-67738-7523_7523	Alage_TMT8plex	Mudpit_Dutcher_Algae_TMT8plex_F: 20180116_rf_1533_Dutcher_Algae_TMT8plex_F01
CC-125-1	Tubulin beta-1/beta-2 chain OS=Chlamydomonas reinhardtii GN=TUBB1 PE=3 SV=1	sp|P04690|TBB_CHLRE	TRUE	TRUE	TRUE	gHYTEGAELIDSVLDVVRk	1	TMT6plex (+229), TMT6plex (+229)	2.75335	0.677185	-0.1612	-0.1981	-0.02484	-0.1234	-0.2594	-0.1301	0.2751	-0.238	451.4	606.02	467.2	658.11	605.85	465.52	812.37	406.81	0.0341422	0.559856	12.1271	640.61	2558.41	4	0.000119032	0.0465074	Dutcher_Algae_TMT8plex_F-48950-7113_7113	Alage_TMT8plex	Mudpit_Dutcher_Algae_TMT8plex_F: 20180116_rf_1533_Dutcher_Algae_TMT8plex_F01
CC-125-1	Tubulin beta-1/beta-2 chain OS=Chlamydomonas reinhardtii GN=TUBB1 PE=3 SV=1	sp|P04690|TBB_CHLRE	TRUE	TRUE	TRUE	gHYTEGAELIDSVLDVVRk	1	TMT6plex (+229), TMT6plex (+229)	5.31097	0.802152	0.351	0.01964	-0.9466	-0.5133	0.4971	-0.311	-0.5729	0.2267	5947.2	6335.1	2493.7	4732.1	9148.8	3846.2	4500.5	5159.6	0.0385236	0.433402	15.3637	512.689	2558.41	5	0.00245789	0.960333	Dutcher_Algae_TMT8plex_F-67850-7642_7642	Alage_TMT8plex	Mudpit_Dutcher_Algae_TMT8plex_F: 20180116_rf_1533_Dutcher_Algae_TMT8plex_F01
CC-125-1	Tubulin beta-1/beta-2 chain OS=Chlamydomonas reinhardtii GN=TUBB1 PE=3 SV=1	sp|P04690|TBB_CHLRE	TRUE	TRUE	TRUE	gHYTEGAELIDSVLDVVRk	1	TMT6plex (+229), TMT6plex (+229)	1.66598	0.723795	-1.667	-0.01284	-0.08322	-0.09268	-2.13	-0.1927	-0.09863	-1.523	65.706	279.11	178.44	277.96	76.446	181.7	252.75	71.066	0.0301928	0.731203	10.4338	512.689	2558.41	5	0.000932012	0.36415	Dutcher_Algae_TMT8plex_F-37956-5390_5390	Alage_TMT8plex	Mudpit_Dutcher_Algae_TMT8plex_F: 20180116_rf_1533_Dutcher_Algae_TMT8plex_F01
CC-125-1	Tubulin beta-1/beta-2 chain OS=Chlamydomonas reinhardtii GN=TUBB1 PE=3 SV=1	sp|P04690|TBB_CHLRE	TRUE	TRUE	TRUE	gHYTEGAELIDSVLDVVRk	1	TMT6plex (+229), TMT6plex (+229)	3.98294	0.798883	-0.06365	-0.05597	-0.2277	-0.3518	-0.2088	-0.06215	-0.08259	-0.3511	999.17	1361.7	850.38	1175.4	1287.9	1009.2	1329.8	783.1	0.0362501	0.500113	13.1028	640.61	2558.41	4	0.00158995	0.621217	Dutcher_Algae_TMT8plex_F-39426-6953_6953	Alage_TMT8plex	Mudpit_Dutcher_Algae_TMT8plex_F: 20180116_rf_1533_Dutcher_Algae_TMT8plex_F01
CC-125-1	Tubulin beta-1/beta-2 chain OS=Chlamydomonas reinhardtii GN=TUBB1 PE=3 SV=1	sp|P04690|TBB_CHLRE	TRUE	TRUE	TRUE	gHYTEGAELIDSVLDVVRk	0.96	TMT6plex (+229), TMT6plex (+229)	1.2706	0.536239	-0.472	0.2636	0.7635	-0.178	-0.7668	-0.1134	0.01113	-0.6141	141.29	316.22	303.51	249.17	176.01	181.62	261.31	122.35	0.0311862	0.67515	10.7744	640.609	2558.41	4	0.00354308	1.38433	Dutcher_Algae_TMT8plex_F-39564-7099_7099	Alage_TMT8plex	Mudpit_Dutcher_Algae_TMT8plex_F: 20180116_rf_1533_Dutcher_Algae_TMT8plex_F01
CC-125-1	Tubulin beta-1/beta-2 chain OS=Chlamydomonas reinhardtii GN=TUBB1 PE=3 SV=1	sp|P04690|TBB_CHLRE	TRUE	TRUE	TRUE	gHYTEGAELIDSVLDVVRk	1	TMT6plex (+229), TMT6plex (+229)	5.51152	0.854218	0.4097	-0.0188	-0.3084	-0.2819	0.4752	-0.2726	-0.445	0.4347	4073.8	4071.9	2437.1	3622.6	5974.7	2605.2	3197.6	3909	0.0381757	0.441967	14.8675	853.811	2558.41	3	0.0013934	0.544421	Dutcher_Algae_TMT8plex_F-80338-7603_7603	Alage_TMT8plex	Mudpit_Dutcher_Algae_TMT8plex_F: 20180116_rf_1533_Dutcher_Algae_TMT8plex_F01
CC-125-1	Tubulin beta-1/beta-2 chain OS=Chlamydomonas reinhardtii GN=TUBB1 PE=3 SV=1	sp|P04690|TBB_CHLRE	TRUE	TRUE	TRUE	gHYTEGAELIDSVLDVVRk	1	TMT6plex (+229), TMT6plex (+229)	5.0431	0.796091	0.4902	-0.09098	-0.2682	-0.4215	0.4555	-0.2004	-0.4467	0.4594	13942	12549	8128.1	10666	19094	8855.6	10321	12878	0.0389784	0.42464	16.5573	640.61	2558.41	4	0.00109559	0.428064	Dutcher_Algae_TMT8plex_F-80342-7608_7608	Alage_TMT8plex	Mudpit_Dutcher_Algae_TMT8plex_F: 20180116_rf_1533_Dutcher_Algae_TMT8plex_F01
CC-125-1	Tubulin beta-1/beta-2 chain OS=Chlamydomonas reinhardtii GN=TUBB1 PE=3 SV=1	sp|P04690|TBB_CHLRE	TRUE	TRUE	TRUE	gHYTEGAELIDSVLDVVRk	1	TMT6plex (+229), TMT6plex (+229)	4.89674	0.832184	0.3848	-0.1605	-0.3473	-0.1477	0.5226	-0.1437	-0.3121	0.3244	13024	12089	7726.3	12831	20058	9225.6	11328	11819	0.0389784	0.42464	16.582	853.809	2558.41	3	0.00597104	2.33297	Dutcher_Algae_TMT8plex_F-80222-7480_7480	Alage_TMT8plex	Mudpit_Dutcher_Algae_TMT8plex_F: 20180116_rf_1533_Dutcher_Algae_TMT8plex_F01
CC-125-1	Tubulin beta-1/beta-2 chain OS=Chlamydomonas reinhardtii GN=TUBB1 PE=3 SV=1	sp|P04690|TBB_CHLRE	TRUE	TRUE	TRUE	gHYTEGAELIDSVLDVVRk	1	TMT6plex (+229), TMT6plex (+229)	4.47939	0.818088	-0.05805	-0.1547	-0.3997	-0.1999	0.07757	-0.1367	-0.1683	-0.0456	2447.6	3108.8	1859.9	3166.1	3791.1	2352.6	3100.6	2348.7	0.0378812	0.451312	14.4367	853.81	2558.41	3	0.00322446	1.25984	Dutcher_Algae_TMT8plex_F-7638-9035_9035	Alage_TMT8plex	Mudpit_Dutcher_Algae_TMT8plex_F: 20180116_rf_1533_Dutcher_Algae_TMT8plex_F01
CC-125-1	Tubulin beta-1/beta-2 chain OS=Chlamydomonas reinhardtii GN=TUBB1 PE=3 SV=1	sp|P04690|TBB_CHLRE	TRUE	TRUE	TRUE	gHYTEGAELIDSVLDVVRk	1	TMT6plex (+229), TMT6plex (+229)	6.40245	0.790177	0.4592	-2.384e-05	-0.6928	-0.3746	0.6652	-0.2914	-0.4094	0.3672	64472	63089	29527	52146	103470	39311	50653	57119	0.0388363	0.414873	18.8106	640.609	2558.41	4	0.00403136	1.57511	Dutcher_Algae_TMT8plex_F-80214-7472_7472	Alage_TMT8plex	Mudpit_Dutcher_Algae_TMT8plex_F: 20180116_rf_1533_Dutcher_Algae_TMT8plex_F01
CC-125-1	Tubulin beta-1/beta-2 chain OS=Chlamydomonas reinhardtii GN=TUBB1 PE=3 SV=1	sp|P04690|TBB_CHLRE	TRUE	TRUE	TRUE	gHYTEGAELIDSVLDVVRk	0.76	TMT6plex (+229), TMT6plex (+229)	1.52544	0.0180229	1.24	-0.1099	-0.6455	-0.3967	1.8	-0.1815	-0.5379	1.832	4860.9	2566.9	1455.8	2249	9884.4	1953.5	2323.9	6855.7	0.0383089	0.438772	14.9725	640.611	2558.41	4	0.00256044	1.0004	Dutcher_Algae_TMT8plex_F-78272-5408_5408	Alage_TMT8plex	Mudpit_Dutcher_Algae_TMT8plex_F: 20180116_rf_1533_Dutcher_Algae_TMT8plex_F01
CC-125-1	Tubulin beta-1/beta-2 chain OS=Chlamydomonas reinhardtii GN=TUBB1 PE=3 SV=1	sp|P04690|TBB_CHLRE	TRUE	TRUE	TRUE	gHYTEGAELIDSVLDVVRk	1	TMT6plex (+229), TMT6plex (+229)	5.10263	0.837931	0.3744	-0.1002	-0.5156	-0.3829	0.6059	-0.1912	-0.6271	0.3685	37703	36435	20282	32064	61734	26075	27344	35489	0.0390236	0.414771	18.0802	853.81	2558.41	3	0.00230893	0.902131	Dutcher_Algae_TMT8plex_F-67846-7638_7638	Alage_TMT8plex	Mudpit_Dutcher_Algae_TMT8plex_F: 20180116_rf_1533_Dutcher_Algae_TMT8plex_F01
CC-125-1	Tubulin beta-1/beta-2 chain OS=Chlamydomonas reinhardtii GN=TUBB1 PE=3 SV=1	sp|P04690|TBB_CHLRE	TRUE	TRUE	TRUE	iNVYFNEATGGR	1	TMT6plex (+229)	2.7539	0.761949	0.04076	-0.08794	-0.5861	-0.1891	-0.01942	-1.103	-0.2415	-0.1023	498.99	617.81	315.98	607.59	673.84	234.28	560.99	426.24	0.0100676	0.573286	11.9424	523.946	1568.82	3	0.000925935	0.589834	Dutcher_Algae_TMT8plex_F-101658-3703_3703	Alage_TMT8plex	Mudpit_Dutcher_Algae_TMT8plex_F: 20180116_rf_1533_Dutcher_Algae_TMT8plex_F01
CC-125-1	Tubulin beta-1/beta-2 chain OS=Chlamydomonas reinhardtii GN=TUBB1 PE=3 SV=1	sp|P04690|TBB_CHLRE	TRUE	TRUE	TRUE	iNVYFNEATGGR	1	TMT6plex (+229)	2.77131	0.648171	-0.1681	-0.3	-0.1232	0.07071	-0.2306	0.423	0.02654	-0.3297	5207.8	6529.5	5077.9	8671.5	7133.7	7896.4	7991.9	4528.8	0.0113883	0.431104	15.6947	523.944	1568.81	3	0.00401791	2.55948	Dutcher_Algae_TMT8plex_F-89620-3625_3625	Alage_TMT8plex	Mudpit_Dutcher_Algae_TMT8plex_F: 20180116_rf_1533_Dutcher_Algae_TMT8plex_F01
CC-125-1	Tubulin beta-1/beta-2 chain OS=Chlamydomonas reinhardtii GN=TUBB1 PE=3 SV=1	sp|P04690|TBB_CHLRE	TRUE	TRUE	TRUE	iNVYFNEATGGR	1	TMT6plex (+229)	3.64599	0.725444	-0.1616	-0.3576	-0.2174	-0.1694	-0.1279	-0.1297	-0.08909	0.06953	305440	365250	279010	430710	444730	317210	433850	340110	0.0107248	0.335244	21.4757	785.413	1568.81	2	0.00376033	2.39539	Dutcher_Algae_TMT8plex_F-89618-3623_3623	Alage_TMT8plex	Mudpit_Dutcher_Algae_TMT8plex_F: 20180116_rf_1533_Dutcher_Algae_TMT8plex_F01
CC-125-1	Tubulin beta-1/beta-2 chain OS=Chlamydomonas reinhardtii GN=TUBB1 PE=3 SV=1	sp|P04690|TBB_CHLRE	TRUE	TRUE	TRUE	iNVYFNEATGGR	0.97	TMT6plex (+229)	1.48572	0.688966	-0.2145	-0.35	-0.2039	-0.1622	0.1822	-0.1292	-0.01956	-0.1077	639.56	798.98	610.8	940.13	1188.9	686.09	997.55	653.26	0.0104627	0.521103	12.6696	785.417	1568.82	2	0.0047846	3.04785	Dutcher_Algae_TMT8plex_F-110544-13211_13211	Alage_TMT8plex	Mudpit_Dutcher_Algae_TMT8plex_F: 20180116_rf_1533_Dutcher_Algae_TMT8plex_F01
CC-125-1	Tubulin beta-1/beta-2 chain OS=Chlamydomonas reinhardtii GN=TUBB1 PE=3 SV=1	sp|P04690|TBB_CHLRE	TRUE	TRUE	TRUE	iNVYFNEATGGR	1	TMT6plex (+229)	2.39884	0.803968	-0.2251	-0.136	-0.1062	-0.09726	0.01232	-0.1754	-0.1554	-0.4562	1234.6	1783.2	1264.6	1918.5	2067.4	1290.5	1765.2	1007.7	0.0109409	0.47514	13.5901	785.415	1568.82	2	0.000756276	0.481759	Dutcher_Algae_TMT8plex_F-102748-4861_4861	Alage_TMT8plex	Mudpit_Dutcher_Algae_TMT8plex_F: 20180116_rf_1533_Dutcher_Algae_TMT8plex_F01
CC-125-1	Tubulin beta-1/beta-2 chain OS=Chlamydomonas reinhardtii GN=TUBB1 PE=3 SV=1	sp|P04690|TBB_CHLRE	TRUE	TRUE	TRUE	iNVYFNEATGGR	1	TMT6plex (+229)	2.51417	0.705085	-0.7982	-0.03971	1.9	-0.3844	-0.8576	-0.2517	0.3487	0.1263	290.64	667.03	1680.1	550.87	482.43	427.15	836.22	515.33	0.0103369	0.532429	12.412	523.946	1568.82	3	0.000559724	0.356553	Dutcher_Algae_TMT8plex_F-25492-3579_3579	Alage_TMT8plex	Mudpit_Dutcher_Algae_TMT8plex_F: 20180116_rf_1533_Dutcher_Algae_TMT8plex_F01
CC-125-1	Tubulin beta-1/beta-2 chain OS=Chlamydomonas reinhardtii GN=TUBB1 PE=3 SV=1	sp|P04690|TBB_CHLRE	TRUE	TRUE	TRUE	iNVYFNEATGGR	1	TMT6plex (+229)	3.18759	0.688488	-0.07108	-0.04066	-0.5106	-0.3965	0.09693	0.1603	-0.2625	-0.2203	5126.4	7066.7	3659.8	5893.5	8100.1	6070.2	6175.3	4434.8	0.0113595	0.433402	15.5058	785.414	1568.81	2	0.0018072	1.15121	Dutcher_Algae_TMT8plex_F-3786-4943_4943	Alage_TMT8plex	Mudpit_Dutcher_Algae_TMT8plex_F: 20180116_rf_1533_Dutcher_Algae_TMT8plex_F01
CC-125-1	Tubulin beta-1/beta-2 chain OS=Chlamydomonas reinhardtii GN=TUBB1 PE=3 SV=1	sp|P04690|TBB_CHLRE	TRUE	TRUE	TRUE	iNVYFNEATGGR	1	TMT6plex (+229)	2.93406	0.691491	-0.1672	-0.293	0.04128	-0.1717	-0.08412	-0.1242	0.07015	-0.1822	1924.4	2420.9	2089.1	2723.2	2915.9	2006	3050.4	1814	0.0111217	0.45586	14.2094	785.413	1568.81	2	0.00278376	1.7733	Dutcher_Algae_TMT8plex_F-90024-4054_4054	Alage_TMT8plex	Mudpit_Dutcher_Algae_TMT8plex_F: 20180116_rf_1533_Dutcher_Algae_TMT8plex_F01
CC-125-1	Tubulin beta-1/beta-2 chain OS=Chlamydomonas reinhardtii GN=TUBB1 PE=3 SV=1	sp|P04690|TBB_CHLRE	TRUE	TRUE	TRUE	iNVYFNEATGGR	1	TMT6plex (+229)	3.76206	0.826996	-0.121	-0.2011	-0.3317	-0.2959	-0.01717	-0.09559	-0.1704	-0.09356	30999	39852	25621	39222	47125	31957	40796	30067	0.0114948	0.414771	18.1238	785.415	1568.82	2	2.38544e-05	0.0151956	Dutcher_Algae_TMT8plex_F-101606-3648_3648	Alage_TMT8plex	Mudpit_Dutcher_Algae_TMT8plex_F: 20180116_rf_1533_Dutcher_Algae_TMT8plex_F01
CC-125-1	Tubulin beta-1/beta-2 chain OS=Chlamydomonas reinhardtii GN=TUBB1 PE=3 SV=1	sp|P04690|TBB_CHLRE	TRUE	TRUE	TRUE	iNVYFNEATGGR	1	TMT6plex (+229)	3.30997	0.715267	-0.05638	-0.1265	-0.2822	-0.456	0.1085	0.1931	-0.2826	-0.1649	13630	17547	11159	14861	21573	16346	16041	12123	0.0115168	0.422393	16.9116	523.945	1568.81	3	0.00291928	1.85963	Dutcher_Algae_TMT8plex_F-3548-4690_4690	Alage_TMT8plex	Mudpit_Dutcher_Algae_TMT8plex_F: 20180116_rf_1533_Dutcher_Algae_TMT8plex_F01
CC-125-1	Tubulin beta-1/beta-2 chain OS=Chlamydomonas reinhardtii GN=TUBB1 PE=3 SV=1	sp|P04690|TBB_CHLRE	TRUE	TRUE	TRUE	iNVYFNEATGGR	1	TMT6plex (+229)	2.84434	0.670387	-0.02052	0.03489	-0.3719	-0.3007	0.1909	0.2611	-0.2709	-0.4673	2618.3	3666	1977.9	3102.2	4265.8	3199	3043	1858.3	0.0112172	0.451312	14.5345	785.413	1568.81	2	0.00363825	2.31763	Dutcher_Algae_TMT8plex_F-3904-5068_5068	Alage_TMT8plex	Mudpit_Dutcher_Algae_TMT8plex_F: 20180116_rf_1533_Dutcher_Algae_TMT8plex_F01
CC-125-1	Tubulin beta-1/beta-2 chain OS=Chlamydomonas reinhardtii GN=TUBB1 PE=3 SV=1	sp|P04690|TBB_CHLRE	TRUE	TRUE	TRUE	iNVYFNEATGGR	1	TMT6plex (+229)	3.16659	0.708893	-0.1394	-0.1672	-0.1599	-0.152	-0.08717	-0.1104	-0.06814	-0.1578	2631.1	3514.8	2459.3	3712.3	3881.5	2717.1	3738.5	2474.3	0.0112172	0.447451	14.6171	785.412	1568.81	2	0.00607966	3.87285	Dutcher_Algae_TMT8plex_F-102166-4243_4243	Alage_TMT8plex	Mudpit_Dutcher_Algae_TMT8plex_F: 20180116_rf_1533_Dutcher_Algae_TMT8plex_F01
CC-125-1	Tubulin beta-1/beta-2 chain OS=Chlamydomonas reinhardtii GN=TUBB1 PE=3 SV=1	sp|P04690|TBB_CHLRE	TRUE	TRUE	TRUE	iNVYFNEATGGR	1	TMT6plex (+229)	3.38237	0.786763	-0.5919	0.1443	0.06967	-0.4058	0.3084	-0.19	-0.1013	-0.5089	934.97	2096.1	1372.4	1539.8	2468.5	1246.6	1808.3	949.76	0.0109409	0.47514	13.6	523.946	1568.82	3	0.000193513	0.123271	Dutcher_Algae_TMT8plex_F-101576-3616_3616	Alage_TMT8plex	Mudpit_Dutcher_Algae_TMT8plex_F: 20180116_rf_1533_Dutcher_Algae_TMT8plex_F01
CC-125-1	Tubulin beta-1/beta-2 chain OS=Chlamydomonas reinhardtii GN=TUBB1 PE=3 SV=1	sp|P04690|TBB_CHLRE	TRUE	TRUE	TRUE	iNVYFNEATGGR	0.99	TMT6plex (+229)	1.51529	0.76218	-0.1319	-0.1595	-0.4975	-0.2881	-0.1291	0.06979	-0.05855	-0.6711	847.13	1131.5	633.58	1087	1200	977.64	1203.8	562.02	0.0105826	0.509766	12.8999	785.416	1568.82	2	0.00234319	1.49264	Dutcher_Algae_TMT8plex_F-103220-5362_5362	Alage_TMT8plex	Mudpit_Dutcher_Algae_TMT8plex_F: 20180116_rf_1533_Dutcher_Algae_TMT8plex_F01
CC-125-1	Tubulin beta-1/beta-2 chain OS=Chlamydomonas reinhardtii GN=TUBB1 PE=3 SV=1	sp|P04690|TBB_CHLRE	TRUE	TRUE	TRUE	iNVYFNEATGGR	1	TMT6plex (+229)	3.48296	0.792748	-0.4418	-0.2793	-0.154	-0.1162	-0.143	-0.1247	-0.0003405	-0.1484	3148.3	4824.9	3603	5592.8	5518	3972.9	5751.8	3676.9	0.0113298	0.438772	15.1393	523.945	1568.81	3	0.000538908	0.343293	Dutcher_Algae_TMT8plex_F-89544-3544_3544	Alage_TMT8plex	Mudpit_Dutcher_Algae_TMT8plex_F: 20180116_rf_1533_Dutcher_Algae_TMT8plex_F01
CC-125-1	Tubulin beta-1/beta-2 chain OS=Chlamydomonas reinhardtii GN=TUBB1 PE=3 SV=1	sp|P04690|TBB_CHLRE	TRUE	TRUE	TRUE	iNVYFNEATGGR	1	TMT6plex (+229)	3.55853	0.815512	-0.3267	-0.2105	-0.2636	-0.1545	0.04533	-0.1369	-0.1335	-0.08031	80769	119180	79811	129450	147830	93371	125810	91088	0.0112812	0.405958	19.7262	785.415	1568.82	2	0.000145925	0.0929562	Dutcher_Algae_TMT8plex_F-101526-3563_3563	Alage_TMT8plex	Mudpit_Dutcher_Algae_TMT8plex_F: 20180116_rf_1533_Dutcher_Algae_TMT8plex_F01
CC-125-1	Tubulin beta-1/beta-2 chain OS=Chlamydomonas reinhardtii GN=TUBB1 PE=3 SV=1	sp|P04690|TBB_CHLRE	TRUE	TRUE	TRUE	iNVYFNEATGGR	1	TMT6plex (+229)	4.18604	0.838428	-0.2387	-0.315	-0.05677	-0.1616	-0.046	-0.2262	-0.09005	-0.1297	81253	105380	86717	121610	132290	83175	122000	83343	0.0113262	0.405958	19.6378	785.415	1568.81	2	0.000464427	0.295847	Dutcher_Algae_TMT8plex_F-89538-3538_3538	Alage_TMT8plex	Mudpit_Dutcher_Algae_TMT8plex_F: 20180116_rf_1533_Dutcher_Algae_TMT8plex_F01
CC-125-1	Tubulin beta-1/beta-2 chain OS=Chlamydomonas reinhardtii GN=TUBB1 PE=3 SV=1	sp|P04690|TBB_CHLRE	TRUE	TRUE	TRUE	iNVYFNEATGGR	1	TMT6plex (+229)	2.67522	0.813296	-0.1531	-0.1862	-0.004806	-0.4009	-0.1049	-0.1161	-0.1439	-0.1475	2003.8	2659.3	2091	2417.6	2960.6	2082	2733	1916.8	0.0111217	0.45586	14.2034	785.415	1568.82	2	0.000390065	0.248477	Dutcher_Algae_TMT8plex_F-102326-4413_4413	Alage_TMT8plex	Mudpit_Dutcher_Algae_TMT8plex_F: 20180116_rf_1533_Dutcher_Algae_TMT8plex_F01
CC-125-1	Tubulin beta-1/beta-2 chain OS=Chlamydomonas reinhardtii GN=TUBB1 PE=3 SV=1	sp|P04690|TBB_CHLRE	TRUE	TRUE	TRUE	iNVYFNEATGGR	1	TMT6plex (+229)	2.65026	0.683846	-0.1238	-0.186	-0.102	-0.3689	-0.2019	-0.1115	-0.04907	-0.1676	1878.1	2449.6	1803.8	2268.5	2543.8	1916.9	2662.6	1735.5	0.011066	0.463731	14.075	523.945	1568.81	3	0.00145444	0.926498	Dutcher_Algae_TMT8plex_F-3718-4870_4870	Alage_TMT8plex	Mudpit_Dutcher_Algae_TMT8plex_F: 20180116_rf_1533_Dutcher_Algae_TMT8plex_F01
CC-125-1	Tubulin beta-1/beta-2 chain OS=Chlamydomonas reinhardtii GN=TUBB1 PE=3 SV=1	sp|P04690|TBB_CHLRE	TRUE	TRUE	TRUE	iNVYFNEATGGR	1	TMT6plex (+229)	2.38396	0.711542	-0.02006	-0.2002	-0.2557	-0.2769	0.02936	-0.265	-0.09116	0.0125	1489.9	1790.9	1211.5	1780.2	2182.7	1279.1	1928.4	1444.4	0.0109409	0.47514	13.6781	785.416	1568.82	2	0.00161077	1.02608	Dutcher_Algae_TMT8plex_F-102670-4778_4778	Alage_TMT8plex	Mudpit_Dutcher_Algae_TMT8plex_F: 20180116_rf_1533_Dutcher_Algae_TMT8plex_F01
CC-125-1	Tubulin beta-1/beta-2 chain OS=Chlamydomonas reinhardtii GN=TUBB1 PE=3 SV=1	sp|P04690|TBB_CHLRE	TRUE	TRUE	TRUE	iNVYFNEATGGR	1	TMT6plex (+229)	2.73541	0.793331	-0.1394	-0.2725	-0.3399	-0.152	0.002042	0.0184	0.1253	-0.2325	1694.9	2125	1410.3	2386.4	2644.5	1908.4	2742.1	1518.2	0.011066	0.463731	14.004	785.415	1568.82	2	2.38544e-05	0.0151956	Dutcher_Algae_TMT8plex_F-102426-4519_4519	Alage_TMT8plex	Mudpit_Dutcher_Algae_TMT8plex_F: 20180116_rf_1533_Dutcher_Algae_TMT8plex_F01
CC-125-1	Tubulin beta-1/beta-2 chain OS=Chlamydomonas reinhardtii GN=TUBB1 PE=3 SV=1	sp|P04690|TBB_CHLRE	TRUE	TRUE	TRUE	iNVYFNEATGGR	1	TMT6plex (+229)	3.05517	0.646993	-0.3564	-0.03463	-0.2727	-0.06171	0.1241	-0.2797	0.2836	-0.2297	3298.6	5647.5	3305.1	5761.9	6501.1	3518.7	6913.2	3414.6	0.0113298	0.438092	15.2273	523.944	1568.81	3	0.0034686	2.20955	Dutcher_Algae_TMT8plex_F-101494-3529_3529	Alage_TMT8plex	Mudpit_Dutcher_Algae_TMT8plex_F: 20180116_rf_1533_Dutcher_Algae_TMT8plex_F01
CC-125-1	Tubulin beta-1/beta-2 chain OS=Chlamydomonas reinhardtii GN=TUBB1 PE=3 SV=1	sp|P04690|TBB_CHLRE	TRUE	TRUE	TRUE	iNVYFNEATGGR	1	TMT6plex (+229)	3.28313	0.707984	-0.03321	-0.02454	-0.5671	-0.5647	0.1433	0.1468	-0.3789	-0.2582	18661	25254	12547	18717	29603	21321	20370	15328	0.0115262	0.424075	17.3039	785.414	1568.81	2	0.00241755	1.54002	Dutcher_Algae_TMT8plex_F-3706-4858_4858	Alage_TMT8plex	Mudpit_Dutcher_Algae_TMT8plex_F: 20180116_rf_1533_Dutcher_Algae_TMT8plex_F01
CC-125-1	Tubulin beta-1/beta-2 chain OS=Chlamydomonas reinhardtii GN=TUBB1 PE=3 SV=1	sp|P04690|TBB_CHLRE	TRUE	TRUE	TRUE	iNVYFNEATGGR	1	TMT6plex (+229)	3.34825	0.803445	-0.1715	-0.25	-0.1979	-0.119	-0.04924	-0.05512	-0.1911	-0.1199	3116	4017.5	2902	4587	4815	3417.7	4182.7	3076.4	0.0112569	0.441967	14.8782	785.414	1568.81	2	0.000708567	0.451368	Dutcher_Algae_TMT8plex_F-102088-4160_4160	Alage_TMT8plex	Mudpit_Dutcher_Algae_TMT8plex_F: 20180116_rf_1533_Dutcher_Algae_TMT8plex_F01
CC-125-1	Tubulin beta-1/beta-2 chain OS=Chlamydomonas reinhardtii GN=TUBB1 PE=3 SV=1	sp|P04690|TBB_CHLRE	TRUE	TRUE	TRUE	iNVYFNEATGGR	0.95	TMT6plex (+229)	1.37596	0.453808	-1.873	-1.039	3.357	-0.05496	-3.604	-0.2364	1.573	1.498	92.976	250.2	2914.6	428.38	219.14	286.99	1213.4	841.8	0.0104627	0.521103	12.6091	785.414	1568.81	2	0.00168513	1.07345	Dutcher_Algae_TMT8plex_F-36464-3805_3805	Alage_TMT8plex	Mudpit_Dutcher_Algae_TMT8plex_F: 20180116_rf_1533_Dutcher_Algae_TMT8plex_F01
CC-125-1	Tubulin beta-1/beta-2 chain OS=Chlamydomonas reinhardtii GN=TUBB1 PE=3 SV=1	sp|P04690|TBB_CHLRE	TRUE	TRUE	TRUE	iNVYFNEATGGR	1	TMT6plex (+229)	3.44242	0.720224	-0.1553	-0.2355	-0.2568	-0.1432	-0.00427	-0.07442	-0.1481	-0.03614	798710	1029200	708580	1144500	1256200	856010	1092400	824920	0.0102804	0.204211	22.8784	785.412	1568.81	2	0.0051031	3.25076	Dutcher_Algae_TMT8plex_F-101446-3478_3478	Alage_TMT8plex	Mudpit_Dutcher_Algae_TMT8plex_F: 20180116_rf_1533_Dutcher_Algae_TMT8plex_F01
CC-125-1	Tubulin beta-1/beta-2 chain OS=Chlamydomonas reinhardtii GN=TUBB1 PE=3 SV=1	sp|P04690|TBB_CHLRE	TRUE	TRUE	TRUE	iNVYFNEATGGR	0.99	TMT6plex (+229)	1.38489	0.681155	-0.1804	-0.04412	-0.2265	-0.1306	-0.0432	-0.1608	-0.09338	-0.1625	439.13	654.51	403.8	648.43	685.19	449.98	632.79	421.94	0.0100676	0.559856	12.0821	785.416	1568.82	2	0.00161077	1.02608	Dutcher_Algae_TMT8plex_F-111172-14442_14442	Alage_TMT8plex	Mudpit_Dutcher_Algae_TMT8plex_F: 20180116_rf_1533_Dutcher_Algae_TMT8plex_F01
CC-125-1	Tubulin beta-1/beta-2 chain OS=Chlamydomonas reinhardtii GN=TUBB1 PE=3 SV=1	sp|P04690|TBB_CHLRE	TRUE	TRUE	TRUE	iNVYFNEATGGR	1	TMT6plex (+229)	2.41594	0.795716	-0.1754	-0.26	-0.3404	-0.116	0.1558	0.1794	-0.1922	-0.08315	1148.1	1474.8	978.24	1698.2	2035	1482.1	1557.7	1170.4	0.0108671	0.482981	13.4949	785.415	1568.82	2	0.000878347	0.559519	Dutcher_Algae_TMT8plex_F-25352-3431_3431	Alage_TMT8plex	Mudpit_Dutcher_Algae_TMT8plex_F: 20180116_rf_1533_Dutcher_Algae_TMT8plex_F01
CC-125-1	Tubulin beta-1/beta-2 chain OS=Chlamydomonas reinhardtii GN=TUBB1 PE=3 SV=1	sp|P04690|TBB_CHLRE	TRUE	TRUE	TRUE	iNVYFNEATGGR	1	TMT6plex (+229)	3.46578	0.817096	-0.1843	-0.232	-0.1531	-0.1383	0.06917	-0.1903	-0.09966	0.08278	10169	13417	9837.6	14916	17179	10308	14684	11608	0.0114936	0.42464	16.6399	785.415	1568.82	2	2.38544e-05	0.0151956	Dutcher_Algae_TMT8plex_F-64264-3832_3832	Alage_TMT8plex	Mudpit_Dutcher_Algae_TMT8plex_F: 20180116_rf_1533_Dutcher_Algae_TMT8plex_F01
CC-125-1	Tubulin beta-1/beta-2 chain OS=Chlamydomonas reinhardtii GN=TUBB1 PE=3 SV=1	sp|P04690|TBB_CHLRE	TRUE	TRUE	TRUE	iNVYFNEATGGR	1	TMT6plex (+229)	2.10599	0.633675	-0.5486	-0.1098	0.8889	-0.2158	-0.6668	-0.1816	0.1548	0.04015	441.52	815.57	1086.9	791.78	622.47	578.49	947.73	630.15	0.0103369	0.532429	12.5301	523.945	1568.81	3	0.000722014	0.459934	Dutcher_Algae_TMT8plex_F-36424-3762_3762	Alage_TMT8plex	Mudpit_Dutcher_Algae_TMT8plex_F: 20180116_rf_1533_Dutcher_Algae_TMT8plex_F01
CC-125-1	Tubulin beta-1/beta-2 chain OS=Chlamydomonas reinhardtii GN=TUBB1 PE=3 SV=1	sp|P04690|TBB_CHLRE	TRUE	TRUE	TRUE	iNVYFNEATGGR	1	TMT6plex (+229)	2.88967	0.624184	0.02825	-0.4844	-0.4157	-0.02516	-0.1606	-0.1308	0.1364	-0.1883	21637	21067	15381	29388	26921	19585	31225	17696	0.0115262	0.42056	17.4807	523.944	1568.81	3	0.00456723	2.9094	Dutcher_Algae_TMT8plex_F-101414-3444_3444	Alage_TMT8plex	Mudpit_Dutcher_Algae_TMT8plex_F: 20180116_rf_1533_Dutcher_Algae_TMT8plex_F01
CC-125-1	Tubulin beta-1/beta-2 chain OS=Chlamydomonas reinhardtii GN=TUBB1 PE=3 SV=1	sp|P04690|TBB_CHLRE	TRUE	TRUE	TRUE	iNVYFNEATGGR	1	TMT6plex (+229)	3.3361	0.707037	0.02798	-0.03782	-0.6689	-0.4865	0.1791	0.1944	-0.3273	-0.2536	341520	439700	207140	345580	531240	386260	369960	269830	0.0107248	0.335244	21.4633	785.412	1568.81	2	0.00571345	3.63957	Dutcher_Algae_TMT8plex_F-3626-4773_4773	Alage_TMT8plex	Mudpit_Dutcher_Algae_TMT8plex_F: 20180116_rf_1533_Dutcher_Algae_TMT8plex_F01
CC-125-1	Tubulin beta-1/beta-2 chain OS=Chlamydomonas reinhardtii GN=TUBB1 PE=3 SV=1	sp|P04690|TBB_CHLRE	TRUE	TRUE	TRUE	iNVYFNEATGGR	1	TMT6plex (+229)	2.30371	0.793637	-0.2077	-0.1513	-0.1447	-0.2589	-0.1467	0.0979	0.02885	-0.14	1490	2113.2	1470.7	2054.7	2216.5	1858.7	2361	1491.8	0.0110083	0.467618	13.8781	785.414	1568.81	2	0.000708567	0.451368	Dutcher_Algae_TMT8plex_F-102584-4687_4687	Alage_TMT8plex	Mudpit_Dutcher_Algae_TMT8plex_F: 20180116_rf_1533_Dutcher_Algae_TMT8plex_F01
CC-125-1	Tubulin beta-1/beta-2 chain OS=Chlamydomonas reinhardtii GN=TUBB1 PE=3 SV=1	sp|P04690|TBB_CHLRE	TRUE	TRUE	TRUE	iNVYFNEATGGR	1	TMT6plex (+229)	3.15999	0.807691	-0.07434	-0.2055	-0.2434	-0.06734	-0.08319	-0.2385	-0.08586	-0.3182	1549	1929.1	1314.7	2210.8	2186.1	1399.2	2080.2	1247.2	0.0110083	0.467618	13.7645	523.947	1568.82	3	0.00275699	1.75624	Dutcher_Algae_TMT8plex_F-64238-3804_3804	Alage_TMT8plex	Mudpit_Dutcher_Algae_TMT8plex_F: 20180116_rf_1533_Dutcher_Algae_TMT8plex_F01
CC-125-1	Tubulin beta-1/beta-2 chain OS=Chlamydomonas reinhardtii GN=TUBB1 PE=3 SV=1	sp|P04690|TBB_CHLRE	TRUE	TRUE	TRUE	iNVYFNEATGGR	0.75	TMT6plex (+229)	0.650402	0.62745	0.05466	-0.4729	-1.302	-0.4478	0.1698	0.3711	-0.346	0.07244	165.89	157.03	67.126	166.74	249.86	208.32	173.98	160.41	0.008903	0.731203	10.3981	785.418	1568.82	2	0.0060053	3.82545	Dutcher_Algae_TMT8plex_F-110602-13308_13308	Alage_TMT8plex	Mudpit_Dutcher_Algae_TMT8plex_F: 20180116_rf_1533_Dutcher_Algae_TMT8plex_F01
CC-125-1	Tubulin beta-1/beta-2 chain OS=Chlamydomonas reinhardtii GN=TUBB1 PE=3 SV=1	sp|P04690|TBB_CHLRE	TRUE	TRUE	TRUE	iNVYFNEATGGR	1	TMT6plex (+229)	2.34415	0.79673	-1.601	-1.433	3.866	-0.04387	Value missing (-11.333245)	-0.2475	2.009	1.772	254.2	488.1	9277.8	961.38	273.12	645.65	3648.4	2274.2	0.0111217	0.463731	14.1214	785.415	1568.82	2	2.38544e-05	0.0151956	Dutcher_Algae_TMT8plex_F-36380-3716_3716	Alage_TMT8plex	Mudpit_Dutcher_Algae_TMT8plex_F: 20180116_rf_1533_Dutcher_Algae_TMT8plex_F01
CC-125-1	Tubulin beta-1/beta-2 chain OS=Chlamydomonas reinhardtii GN=TUBB1 PE=3 SV=1	sp|P04690|TBB_CHLRE	TRUE	TRUE	TRUE	iNVYFNEATGGR	1	TMT6plex (+229)	2.94611	0.783414	-0.05461	-0.4838	-0.1038	-0.2467	-0.04156	-0.1876	-0.06095	-0.1987	527.55	539.43	483.94	654.12	757.61	486.26	710.56	453.09	0.0102033	0.545752	12.1713	523.946	1568.82	3	0.000559724	0.356553	Dutcher_Algae_TMT8plex_F-25302-3377_3377	Alage_TMT8plex	Mudpit_Dutcher_Algae_TMT8plex_F: 20180116_rf_1533_Dutcher_Algae_TMT8plex_F01
CC-125-1	Tubulin beta-1/beta-2 chain OS=Chlamydomonas reinhardtii GN=TUBB1 PE=3 SV=1	sp|P04690|TBB_CHLRE	TRUE	TRUE	TRUE	iNVYFNEATGGR	1	TMT6plex (+229)	3.43751	0.795549	-0.1607	-0.3326	-0.179	-0.07982	-0.09816	-0.1307	-0.0412	-0.1895	38782	47205	36303	58068	57615	40071	56865	36218	0.0114715	0.421524	18.5016	785.414	1568.81	2	0.000952708	0.60689	Dutcher_Algae_TMT8plex_F-76806-3851_3851	Alage_TMT8plex	Mudpit_Dutcher_Algae_TMT8plex_F: 20180116_rf_1533_Dutcher_Algae_TMT8plex_F01
CC-125-1	Tubulin beta-1/beta-2 chain OS=Chlamydomonas reinhardtii GN=TUBB1 PE=3 SV=1	sp|P04690|TBB_CHLRE	TRUE	TRUE	TRUE	iNVYFNEATGGR	1	TMT6plex (+229)	3.0068	0.778555	-0.0933	-0.2831	-0.3966	-0.4285	-0.1172	-0.04774	-0.1742	-0.1024	2965	3539.3	2307.7	3362.7	4129.8	3095.8	3802.9	2804.4	0.0112172	0.447451	14.6666	785.414	1568.81	2	0.000586497	0.373608	Dutcher_Algae_TMT8plex_F-25274-3348_3348	Alage_TMT8plex	Mudpit_Dutcher_Algae_TMT8plex_F: 20180116_rf_1533_Dutcher_Algae_TMT8plex_F01
CC-125-1	Tubulin beta-1/beta-2 chain OS=Chlamydomonas reinhardtii GN=TUBB1 PE=3 SV=1	sp|P04690|TBB_CHLRE	TRUE	TRUE	TRUE	iNVYFNEATGGR	1	TMT6plex (+229)	4.39832	0.818515	-0.1326	-0.2815	-0.2505	-0.2662	-0.02538	-0.1587	-0.1141	-0.1142	8545.5	10518	7499.9	11095	13048	8508.7	11751	8235.9	0.0114561	0.426931	16.2733	785.415	1568.81	2	0.000342357	0.218086	Dutcher_Algae_TMT8plex_F-101318-3342_3342	Alage_TMT8plex	Mudpit_Dutcher_Algae_TMT8plex_F: 20180116_rf_1533_Dutcher_Algae_TMT8plex_F01
CC-125-1	Tubulin beta-1/beta-2 chain OS=Chlamydomonas reinhardtii GN=TUBB1 PE=3 SV=1	sp|P04690|TBB_CHLRE	TRUE	TRUE	TRUE	iNVYFNEATGGR	1	TMT6plex (+229)	3.10881	0.705934	-0.2895	-0.3778	-0.001198	-0.2432	0.03204	-0.06568	-0.2257	-0.03009	15949	20466	18259	23378	28360	18827	22771	18095	0.0115262	0.42056	17.3417	523.945	1568.81	3	0.00182065	1.15978	Dutcher_Algae_TMT8plex_F-101334-3359_3359	Alage_TMT8plex	Mudpit_Dutcher_Algae_TMT8plex_F: 20180116_rf_1533_Dutcher_Algae_TMT8plex_F01
CC-125-1	Tubulin beta-1/beta-2 chain OS=Chlamydomonas reinhardtii GN=TUBB1 PE=3 SV=1	sp|P04690|TBB_CHLRE	TRUE	TRUE	TRUE	iNVYFNEATGGR	1	TMT6plex (+229)	3.72178	0.739924	-0.2478	-0.2224	-0.1792	-0.2559	-0.01817	-0.03661	-0.1122	-0.08217	27122	37588	26882	38442	45134	31778	40456	28975	0.011507	0.414771	18.0763	785.414	1568.81	2	0.00168513	1.07345	Dutcher_Algae_TMT8plex_F-64186-3749_3749	Alage_TMT8plex	Mudpit_Dutcher_Algae_TMT8plex_F: 20180116_rf_1533_Dutcher_Algae_TMT8plex_F01
CC-125-1	Tubulin beta-1/beta-2 chain OS=Chlamydomonas reinhardtii GN=TUBB1 PE=3 SV=1	sp|P04690|TBB_CHLRE	TRUE	TRUE	TRUE	iNVYFNEATGGR	1	TMT6plex (+229)	2.86139	0.783702	-0.1699	-0.3178	-0.1511	-0.07046	-0.1403	-0.08702	0.0198	-0.2412	3300.7	4090.4	3164.9	5006.5	4802.6	3531.2	5062.9	2994.9	0.0112962	0.438772	14.9637	785.414	1568.81	2	0.000952708	0.60689	Dutcher_Algae_TMT8plex_F-89942-3967_3967	Alage_TMT8plex	Mudpit_Dutcher_Algae_TMT8plex_F: 20180116_rf_1533_Dutcher_Algae_TMT8plex_F01
CC-125-1	Tubulin beta-1/beta-2 chain OS=Chlamydomonas reinhardtii GN=TUBB1 PE=3 SV=1	sp|P04690|TBB_CHLRE	TRUE	TRUE	TRUE	iNVYFNEATGGR	1	TMT6plex (+229)	3.84945	0.735443	0.06508	-0.0994	-0.474	-0.5472	0.1916	0.148	-0.3119	-0.192	279830	336950	187480	264550	429130	299030	298420	224350	0.0108542	0.349907	21.1455	785.413	1568.81	2	0.00339411	2.16211	Dutcher_Algae_TMT8plex_F-3546-4688_4688	Alage_TMT8plex	Mudpit_Dutcher_Algae_TMT8plex_F: 20180116_rf_1533_Dutcher_Algae_TMT8plex_F01
CC-125-1	Tubulin beta-1/beta-2 chain OS=Chlamydomonas reinhardtii GN=TUBB1 PE=3 SV=1	sp|P04690|TBB_CHLRE	TRUE	TRUE	TRUE	iNVYFNEATGGR	1	TMT6plex (+229)	2.1466	0.726566	-0.06981	-0.1964	-0.4086	-0.2761	-0.007723	-0.09493	-0.2901	-0.07552	1700.3	2110.7	1294	2104.4	2506.3	1692.9	1999.4	1611	0.0110083	0.467618	13.8745	785.415	1568.82	2	0.000267995	0.170717	Dutcher_Algae_TMT8plex_F-102504-4602_4602	Alage_TMT8plex	Mudpit_Dutcher_Algae_TMT8plex_F: 20180116_rf_1533_Dutcher_Algae_TMT8plex_F01
CC-125-1	Tubulin beta-1/beta-2 chain OS=Chlamydomonas reinhardtii GN=TUBB1 PE=3 SV=1	sp|P04690|TBB_CHLRE	TRUE	TRUE	TRUE	iNVYFNEATGGR	1	TMT6plex (+229)	3.10844	0.792147	0.004685	0.1908	-0.1428	-0.2344	-0.1512	-0.2339	-0.1486	-0.0852	5637	8629.8	4848.9	6892.3	7215.4	4851.4	6874.4	5030.8	0.0113883	0.431104	15.6091	785.414	1568.81	2	0.00131892	0.840172	Dutcher_Algae_TMT8plex_F-101930-3992_3992	Alage_TMT8plex	Mudpit_Dutcher_Algae_TMT8plex_F: 20180116_rf_1533_Dutcher_Algae_TMT8plex_F01
CC-125-1	Tubulin beta-1/beta-2 chain OS=Chlamydomonas reinhardtii GN=TUBB1 PE=3 SV=1	sp|P04690|TBB_CHLRE	TRUE	TRUE	TRUE	iNVYFNEATGGR	1	TMT6plex (+229)	3.16835	0.823584	-2.506	-1.254	3.872	-0.07724	Value missing (-11.543593)	-0.2141	2.092	1.971	167.77	626.34	10767	1089.4	236.28	772.59	4469.9	3019.7	0.0111701	0.451312	14.3683	785.415	1568.82	2	0.000634206	0.403998	Dutcher_Algae_TMT8plex_F-25468-3554_3554	Alage_TMT8plex	Mudpit_Dutcher_Algae_TMT8plex_F: 20180116_rf_1533_Dutcher_Algae_TMT8plex_F01
CC-125-1	Tubulin beta-1/beta-2 chain OS=Chlamydomonas reinhardtii GN=TUBB1 PE=3 SV=1	sp|P04690|TBB_CHLRE	TRUE	TRUE	TRUE	iNVYFNEATGGR	1	TMT6plex (+229)	3.24398	0.770877	-0.4536	-0.1546	-0.2329	-0.1368	0.04027	-0.1681	0.09027	0.02488	4396.4	7393.1	4817.7	7787.3	8764.2	5429.7	8651.5	5793.7	0.0113883	0.431104	15.6946	523.945	1568.81	3	0.00145444	0.926498	Dutcher_Algae_TMT8plex_F-76762-3804_3804	Alage_TMT8plex	Mudpit_Dutcher_Algae_TMT8plex_F: 20180116_rf_1533_Dutcher_Algae_TMT8plex_F01
CC-125-1	Tubulin beta-1/beta-2 chain OS=Chlamydomonas reinhardtii GN=TUBB1 PE=3 SV=1	sp|P04690|TBB_CHLRE	TRUE	TRUE	TRUE	iNVYFNEATGGR	1	TMT6plex (+229)	1.97151	0.749562	-0.06622	-0.213	0.08711	-0.1513	-0.3059	-0.1065	-0.14	-0.1856	699.55	860.02	731.85	936.87	854.85	686.83	894.43	611.77	0.0104627	0.521103	12.6157	785.414	1568.81	2	0.00107478	0.68465	Dutcher_Algae_TMT8plex_F-36272-3601_3601	Alage_TMT8plex	Mudpit_Dutcher_Algae_TMT8plex_F: 20180116_rf_1533_Dutcher_Algae_TMT8plex_F01
CC-125-1	Tubulin beta-1/beta-2 chain OS=Chlamydomonas reinhardtii GN=TUBB1 PE=3 SV=1	sp|P04690|TBB_CHLRE	TRUE	TRUE	TRUE	iNVYFNEATGGR	1	TMT6plex (+229)	3.54946	0.82358	-0.1485	-0.1457	-0.1457	-0.2286	-0.06272	-0.03144	-0.1662	-0.05583	2836.2	3856.3	2691.8	3830.4	4280.4	3112.8	3807.8	2877.4	0.0112569	0.447451	14.7362	785.414	1568.81	2	0.00119685	0.762411	Dutcher_Algae_TMT8plex_F-102008-4075_4075	Alage_TMT8plex	Mudpit_Dutcher_Algae_TMT8plex_F: 20180116_rf_1533_Dutcher_Algae_TMT8plex_F01
CC-125-1	Tubulin beta-1/beta-2 chain OS=Chlamydomonas reinhardtii GN=TUBB1 PE=3 SV=1	sp|P04690|TBB_CHLRE	TRUE	TRUE	TRUE	iNVYFNEATGGR	1	TMT6plex (+229)	1.65821	0.680189	-0.5619	-0.3812	1.097	-0.08791	-0.446	-0.2035	0.6227	0.04113	291.92	464.3	834.66	571.34	483.64	379.6	868.1	419.66	0.0100676	0.559856	12.0745	523.946	1568.82	3	1.0408e-05	0.00663003	Dutcher_Algae_TMT8plex_F-101872-3930_3930	Alage_TMT8plex	Mudpit_Dutcher_Algae_TMT8plex_F: 20180116_rf_1533_Dutcher_Algae_TMT8plex_F01
CC-125-1	Tubulin beta-1/beta-2 chain OS=Chlamydomonas reinhardtii GN=TUBB1 PE=3 SV=1	sp|P04690|TBB_CHLRE	TRUE	TRUE	TRUE	iNVYFNEATGGR	1	TMT6plex (+229)	3.93935	0.743928	-0.2352	-0.286	-0.1768	-0.1919	-0.0903	-0.08601	-0.1146	-0.031	11691	15406	11508	17120	18382	13145	17211	12812	0.0115095	0.422393	16.8395	785.413	1568.81	2	0.00339411	2.16211	Dutcher_Algae_TMT8plex_F-76716-3755_3755	Alage_TMT8plex	Mudpit_Dutcher_Algae_TMT8plex_F: 20180116_rf_1533_Dutcher_Algae_TMT8plex_F01
CC-125-1	Tubulin beta-1/beta-2 chain OS=Chlamydomonas reinhardtii GN=TUBB1 PE=3 SV=1	sp|P04690|TBB_CHLRE	TRUE	TRUE	TRUE	iNVYFNEATGGR	0.75	TMT6plex (+229)	0.537174	0.539876	-1.1	-0.3549	Value missing (-7.991438)	0.09019	-0.3993	0.4402	0.3743	0.06355	49.7	116.36	0	160.14	110.98	145.79	182.94	106.61	0.00847905	0.894198	9.76903	785.417	1568.82	2	0.00539495	3.43665	Dutcher_Algae_TMT8plex_F-110520-13166_13166	Alage_TMT8plex	Mudpit_Dutcher_Algae_TMT8plex_F: 20180116_rf_1533_Dutcher_Algae_TMT8plex_F01
CC-125-1	Tubulin beta-1/beta-2 chain OS=Chlamydomonas reinhardtii GN=TUBB1 PE=3 SV=1	sp|P04690|TBB_CHLRE	TRUE	TRUE	TRUE	iNVYFNEATGGR	1	TMT6plex (+229)	3.22553	0.692952	-0.2506	-0.2722	-0.1562	-0.09363	-0.1396	-0.04725	-0.03366	-0.1518	3502.3	4720.9	3528.9	5536.6	5389.6	4079.8	5485.3	3578.5	0.0113298	0.438772	15.1286	785.413	1568.81	2	0.00266169	1.69554	Dutcher_Algae_TMT8plex_F-89862-3882_3882	Alage_TMT8plex	Mudpit_Dutcher_Algae_TMT8plex_F: 20180116_rf_1533_Dutcher_Algae_TMT8plex_F01
CC-125-1	Tubulin beta-1/beta-2 chain OS=Chlamydomonas reinhardtii GN=TUBB1 PE=3 SV=1	sp|P04690|TBB_CHLRE	TRUE	TRUE	TRUE	iNVYFNEATGGR	1	TMT6plex (+229)	3.27968	0.820915	-0.1838	-0.265	-0.2389	-0.2046	-0.01119	-0.0609	-0.1075	-0.07544	6172	7960.8	5643.2	8651.9	9859.2	6808.6	8836.2	6337.8	0.0114124	0.428922	15.8791	785.416	1568.82	2	0.00161077	1.02608	Dutcher_Algae_TMT8plex_F-101848-3905_3905	Alage_TMT8plex	Mudpit_Dutcher_Algae_TMT8plex_F: 20180116_rf_1533_Dutcher_Algae_TMT8plex_F01
CC-125-1	Tubulin beta-1/beta-2 chain OS=Chlamydomonas reinhardtii GN=TUBB1 PE=3 SV=1	sp|P04690|TBB_CHLRE	TRUE	TRUE	TRUE	iNVYFNEATGGR	1	TMT6plex (+229)	2.15257	0.59084	-0.4368	-0.4068	0.3678	0.07873	-0.6159	-0.1483	0.2282	-0.1431	475.1	673.01	764.87	954.9	621.19	587.22	993.24	553.81	0.0103369	0.532429	12.4572	523.945	1568.81	3	0.00310238	1.97627	Dutcher_Algae_TMT8plex_F-36230-3556_3556	Alage_TMT8plex	Mudpit_Dutcher_Algae_TMT8plex_F: 20180116_rf_1533_Dutcher_Algae_TMT8plex_F01
CC-125-1	Tubulin beta-1/beta-2 chain OS=Chlamydomonas reinhardtii GN=TUBB1 PE=3 SV=1	sp|P04690|TBB_CHLRE	TRUE	TRUE	TRUE	iNVYFNEATGGR	1	TMT6plex (+229)	3.04389	0.710664	-0.2222	-0.3489	0.1176	-0.3005	-0.1739	-0.07996	-0.1025	-0.1175	8034.5	10060	9508.4	10822	11941	8969.8	11773	8220.9	0.0114561	0.426931	16.2756	785.414	1568.81	2	0.00168513	1.07345	Dutcher_Algae_TMT8plex_F-54782-3671_3671	Alage_TMT8plex	Mudpit_Dutcher_Algae_TMT8plex_F: 20180116_rf_1533_Dutcher_Algae_TMT8plex_F01
CC-125-1	Tubulin beta-1/beta-2 chain OS=Chlamydomonas reinhardtii GN=TUBB1 PE=3 SV=1	sp|P04690|TBB_CHLRE	TRUE	TRUE	TRUE	iNVYFNEATGGR	0.82	TMT6plex (+229)	0.855374	0.426411	-0.6785	-0.1176	-0.1738	-1.17	-0.06332	-0.6205	0.262	0.1782	66.162	133.3	87.443	69.578	144.03	70.554	169.77	112.47	0.00833103	0.894198	9.73692	785.416	1568.82	2	0.00185491	1.1816	Dutcher_Algae_TMT8plex_F-110732-13625_13625	Alage_TMT8plex	Mudpit_Dutcher_Algae_TMT8plex_F: 20180116_rf_1533_Dutcher_Algae_TMT8plex_F01
CC-125-1	Tubulin beta-1/beta-2 chain OS=Chlamydomonas reinhardtii GN=TUBB1 PE=3 SV=1	sp|P04690|TBB_CHLRE	TRUE	TRUE	TRUE	iNVYFNEATGGR	1	TMT6plex (+229)	1.85382	0.591595	-0.3156	-0.3079	-0.04402	-0.07627	-0.1409	-0.02382	-0.1505	-0.2071	1077.3	1478.7	1219.3	1800	1737.2	1333.3	1634.3	1110.6	0.0108671	0.482981	13.4756	785.413	1568.81	2	0.0030279	1.92882	Dutcher_Algae_TMT8plex_F-102924-5048_5048	Alage_TMT8plex	Mudpit_Dutcher_Algae_TMT8plex_F: 20180116_rf_1533_Dutcher_Algae_TMT8plex_F01
CC-125-1	Tubulin beta-1/beta-2 chain OS=Chlamydomonas reinhardtii GN=TUBB1 PE=3 SV=1	sp|P04690|TBB_CHLRE	TRUE	TRUE	TRUE	iNVYFNEATGGR	1	TMT6plex (+229)	1.70012	0.753756	-0.3265	-0.09108	-0.1514	-0.3533	-0.09353	-0.14	0.03507	-0.3581	930.78	1490.8	989.12	1310.9	1557	1069.8	1610.9	870.3	0.0107846	0.491068	13.2629	785.415	1568.81	2	9.82159e-05	0.062565	Dutcher_Algae_TMT8plex_F-103122-5258_5258	Alage_TMT8plex	Mudpit_Dutcher_Algae_TMT8plex_F: 20180116_rf_1533_Dutcher_Algae_TMT8plex_F01
CC-125-1	Tubulin beta-1/beta-2 chain OS=Chlamydomonas reinhardtii GN=TUBB1 PE=3 SV=1	sp|P04690|TBB_CHLRE	TRUE	TRUE	TRUE	iNVYFNEATGGR	1	TMT6plex (+229)	2.91622	0.685099	-0.2086	-0.3039	-0.1598	-0.2803	-0.04774	-0.002434	-0.1315	-0.07792	2838.6	3625.7	2776.8	3844.8	4509.6	3313.2	4063.4	2961.6	0.0112569	0.441967	14.7697	785.413	1568.81	2	0.00339411	2.16211	Dutcher_Algae_TMT8plex_F-36194-3518_3518	Alage_TMT8plex	Mudpit_Dutcher_Algae_TMT8plex_F: 20180116_rf_1533_Dutcher_Algae_TMT8plex_F01
CC-125-1	Tubulin beta-1/beta-2 chain OS=Chlamydomonas reinhardtii GN=TUBB1 PE=3 SV=1	sp|P04690|TBB_CHLRE	TRUE	TRUE	TRUE	iNVYFNEATGGR	1	TMT6plex (+229)	2.78271	0.767197	-0.1723	-0.233	-0.09914	-0.4558	1.06	0.3621	-0.3935	-0.1191	1069.9	1386.5	1069	1259.5	3499	1559.3	1353.6	1065.1	0.0109409	0.47514	13.5819	785.415	1568.82	2	0.000267995	0.170717	Dutcher_Algae_TMT8plex_F-15084-3667_3667	Alage_TMT8plex	Mudpit_Dutcher_Algae_TMT8plex_F: 20180116_rf_1533_Dutcher_Algae_TMT8plex_F01
CC-125-1	Tubulin beta-1/beta-2 chain OS=Chlamydomonas reinhardtii GN=TUBB1 PE=3 SV=1	sp|P04690|TBB_CHLRE	TRUE	TRUE	TRUE	iNVYFNEATGGR	1	TMT6plex (+229)	3.21007	0.800181	-0.2836	-0.3228	-0.1101	-0.1813	-0.2495	-0.0663	-0.02201	-0.0727	6172.7	8231.3	6548.5	9401	9046.7	7262.1	9930.2	6793.4	0.0114386	0.427577	15.9519	785.414	1568.81	2	0.00144099	0.917932	Dutcher_Algae_TMT8plex_F-89778-3793_3793	Alage_TMT8plex	Mudpit_Dutcher_Algae_TMT8plex_F: 20180116_rf_1533_Dutcher_Algae_TMT8plex_F01
CC-125-1	Tubulin beta-1/beta-2 chain OS=Chlamydomonas reinhardtii GN=TUBB1 PE=3 SV=1	sp|P04690|TBB_CHLRE	TRUE	TRUE	TRUE	iNVYFNEATGGR	1	TMT6plex (+229)	3.52628	0.699919	-0.7622	-0.1497	-0.1417	-0.06145	-0.398	-0.1266	0.0717	-0.4106	411.43	859.05	586.68	948.65	760.59	643.29	977	500.21	0.0103369	0.532429	12.4734	523.945	1568.81	3	0.00291928	1.85963	Dutcher_Algae_TMT8plex_F-54726-3611_3611	Alage_TMT8plex	Mudpit_Dutcher_Algae_TMT8plex_F: 20180116_rf_1533_Dutcher_Algae_TMT8plex_F01
CC-125-1	Tubulin beta-1/beta-2 chain OS=Chlamydomonas reinhardtii GN=TUBB1 PE=3 SV=1	sp|P04690|TBB_CHLRE	TRUE	TRUE	TRUE	iNVYFNEATGGR	1	TMT6plex (+229)	3.36715	0.672727	-0.00387	-0.0782	-0.7018	-0.307	0.1451	0.1691	-0.2411	-0.2132	9982	12823	6050.4	11607	15507	11354	11662	8285.4	0.0114781	0.424672	16.4132	523.944	1568.81	3	0.00584897	3.72589	Dutcher_Algae_TMT8plex_F-3628-4775_4775	Alage_TMT8plex	Mudpit_Dutcher_Algae_TMT8plex_F: 20180116_rf_1533_Dutcher_Algae_TMT8plex_F01
CC-125-1	Tubulin beta-1/beta-2 chain OS=Chlamydomonas reinhardtii GN=TUBB1 PE=3 SV=1	sp|P04690|TBB_CHLRE	TRUE	TRUE	TRUE	iNVYFNEATGGR	1	TMT6plex (+229)	3.23204	0.804294	-0.1531	-0.4831	-0.3488	-0.1236	-0.08452	-0.2153	-0.1383	-0.1213	2567.4	2807.9	2142.3	3701.9	3813.5	2493.3	3514.9	2492.8	0.0112172	0.451312	14.5225	785.414	1568.81	2	0.000830638	0.529129	Dutcher_Algae_TMT8plex_F-45716-3677_3677	Alage_TMT8plex	Mudpit_Dutcher_Algae_TMT8plex_F: 20180116_rf_1533_Dutcher_Algae_TMT8plex_F01
CC-125-1	Tubulin beta-1/beta-2 chain OS=Chlamydomonas reinhardtii GN=TUBB1 PE=3 SV=1	sp|P04690|TBB_CHLRE	TRUE	TRUE	TRUE	iNVYFNEATGGR	1	TMT6plex (+229)	2.03869	0.725582	0.07858	-0.6698	-0.6333	-0.37	0.2038	0.397	0.3182	-0.6948	328.36	275.43	197.27	340.3	502.31	410	521.67	187.24	0.00964004	0.608117	11.4318	523.946	1568.82	3	1.0408e-05	0.00663003	Dutcher_Algae_TMT8plex_F-15032-3611_3611	Alage_TMT8plex	Mudpit_Dutcher_Algae_TMT8plex_F: 20180116_rf_1533_Dutcher_Algae_TMT8plex_F01
CC-125-1	Tubulin beta-1/beta-2 chain OS=Chlamydomonas reinhardtii GN=TUBB1 PE=3 SV=1	sp|P04690|TBB_CHLRE	TRUE	TRUE	TRUE	iNVYFNEATGGR	1	TMT6plex (+229)	3.12982	0.682539	-0.1769	-0.2289	-0.3476	-0.1456	-0.05258	-0.1458	-0.0553	-0.1427	2616.2	3445.9	2219.2	3801.1	4036.8	2709	3852.2	2551.2	0.0112172	0.447451	14.6229	785.413	1568.81	2	0.00363825	2.31763	Dutcher_Algae_TMT8plex_F-54704-3588_3588	Alage_TMT8plex	Mudpit_Dutcher_Algae_TMT8plex_F: 20180116_rf_1533_Dutcher_Algae_TMT8plex_F01
CC-125-1	Tubulin beta-1/beta-2 chain OS=Chlamydomonas reinhardtii GN=TUBB1 PE=3 SV=1	sp|P04690|TBB_CHLRE	TRUE	TRUE	TRUE	iNVYFNEATGGR	1	TMT6plex (+229)	2.87013	0.777713	-0.2466	-0.3795	-0.227	-0.1185	0.2214	0.06733	-0.1317	-0.1597	2165	2704.1	2080.3	3348.7	4221.7	2717.1	3215.9	2196.6	0.0111701	0.451312	14.4672	785.414	1568.81	2	0.000586497	0.373608	Dutcher_Algae_TMT8plex_F-15016-3594_3594	Alage_TMT8plex	Mudpit_Dutcher_Algae_TMT8plex_F: 20180116_rf_1533_Dutcher_Algae_TMT8plex_F01
CC-125-1	Tubulin beta-1/beta-2 chain OS=Chlamydomonas reinhardtii GN=TUBB1 PE=3 SV=1	sp|P04690|TBB_CHLRE	TRUE	TRUE	TRUE	iNVYFNEATGGR	1	TMT6plex (+229)	3.61092	0.82065	-0.04213	-0.2411	-0.2628	-0.2479	-0.02918	-0.1434	-0.08577	-0.148	9034.8	10736	7417	11164	12922	8537	11888	8000	0.0114561	0.426931	16.2823	785.415	1568.82	2	0.000756276	0.481759	Dutcher_Algae_TMT8plex_F-101766-3818_3818	Alage_TMT8plex	Mudpit_Dutcher_Algae_TMT8plex_F: 20180116_rf_1533_Dutcher_Algae_TMT8plex_F01
CC-125-1	Tubulin beta-1/beta-2 chain OS=Chlamydomonas reinhardtii GN=TUBB1 PE=3 SV=1	sp|P04690|TBB_CHLRE	TRUE	TRUE	TRUE	iNVYFNEATGGR	1	TMT6plex (+229)	1.98921	0.692928	-0.1287	-0.1721	-0.2285	-0.08548	-0.09759	-0.1627	-0.1803	-0.01635	1027	1354.3	911.68	1503.7	1490.8	1017.7	1345.8	1053.3	0.0107846	0.491068	13.2444	785.415	1568.81	2	0.000220286	0.140326	Dutcher_Algae_TMT8plex_F-102846-4965_4965	Alage_TMT8plex	Mudpit_Dutcher_Algae_TMT8plex_F: 20180116_rf_1533_Dutcher_Algae_TMT8plex_F01
CC-125-1	Tubulin beta-1/beta-2 chain OS=Chlamydomonas reinhardtii GN=TUBB1 PE=3 SV=1	sp|P04690|TBB_CHLRE	TRUE	TRUE	TRUE	iNVYFNEATGGR	0.81	TMT6plex (+229)	1.45714	0.340047	-0.0582	0.5352	-0.09513	-0.6647	-0.1067	-0.8022	-0.1846	-0.3367	1314.5	2644.2	1215.2	1289.8	1812.2	801.55	1641.4	1025.2	0.0108671	0.482981	13.5196	523.944	1568.81	3	0.00548276	3.49261	Dutcher_Algae_TMT8plex_F-89712-3722_3722	Alage_TMT8plex	Mudpit_Dutcher_Algae_TMT8plex_F: 20180116_rf_1533_Dutcher_Algae_TMT8plex_F01
CC-125-1	Tubulin beta-1/beta-2 chain OS=Chlamydomonas reinhardtii GN=TUBB1 PE=3 SV=1	sp|P04690|TBB_CHLRE	TRUE	TRUE	TRUE	iNVYFNEATGGR	1	TMT6plex (+229)	2.59844	0.77375	-0.3537	-0.1488	0.1298	-0.1426	-0.086	-0.3108	-0.3341	-0.1274	405.07	631.09	527.36	666.71	698.64	423.92	561.31	449.92	0.0100676	0.559856	12.0914	523.945	1568.81	3	0.000355803	0.226652	Dutcher_Algae_TMT8plex_F-45672-3630_3630	Alage_TMT8plex	Mudpit_Dutcher_Algae_TMT8plex_F: 20180116_rf_1533_Dutcher_Algae_TMT8plex_F01
CC-125-1	Tubulin beta-1/beta-2 chain OS=Chlamydomonas reinhardtii GN=TUBB1 PE=3 SV=1	sp|P04690|TBB_CHLRE	TRUE	TRUE	TRUE	iNVYFNEATGGR	1	TMT6plex (+229)	2.99929	0.690595	-0.1511	-0.1772	-0.1814	-0.1402	-0.1111	0.1322	-0.03632	-0.1692	23976	32108	22268	34372	35080	29439	35040	22661	0.0115165	0.41498	17.842	785.411	1568.81	2	0.00717829	4.5727	Dutcher_Algae_TMT8plex_F-89698-3708_3708	Alage_TMT8plex	Mudpit_Dutcher_Algae_TMT8plex_F: 20180116_rf_1533_Dutcher_Algae_TMT8plex_F01
CC-125-1	Tubulin beta-1/beta-2 chain OS=Chlamydomonas reinhardtii GN=TUBB1 PE=3 SV=1	sp|P04690|TBB_CHLRE	TRUE	TRUE	TRUE	iNVYFNEATGGR	1	TMT6plex (+229)	3.3122	0.803612	-0.09078	-0.3351	-0.3076	-0.1776	-0.03729	-0.04537	-0.2084	-0.1138	15666	18045	12895	20929	23020	16366	19670	14700	0.0115282	0.419859	17.1083	785.415	1568.82	2	0.000756276	0.481759	Dutcher_Algae_TMT8plex_F-101686-3733_3733	Alage_TMT8plex	Mudpit_Dutcher_Algae_TMT8plex_F: 20180116_rf_1533_Dutcher_Algae_TMT8plex_F01
CC-125-1	Tubulin beta-1/beta-2 chain OS=Chlamydomonas reinhardtii GN=TUBB1 PE=3 SV=1	sp|P04690|TBB_CHLRE	TRUE	TRUE	TRUE	iNVYFNEATGGR	1	TMT6plex (+229)	2.01627	0.596616	-1.614	-1.565	3.513	-0.2062	Value missing (-10.874643)	-0.08521	1.936	1.657	180.32	327.75	5286.8	625.34	252.67	519.62	2531.1	1531.3	0.0108671	0.482981	13.4583	785.414	1568.81	2	0.0018072	1.15121	Dutcher_Algae_TMT8plex_F-25546-3637_3637	Alage_TMT8plex	Mudpit_Dutcher_Algae_TMT8plex_F: 20180116_rf_1533_Dutcher_Algae_TMT8plex_F01
CC-125-1	Tubulin beta-1/beta-2 chain OS=Chlamydomonas reinhardtii GN=TUBB1 PE=3 SV=1	sp|P04690|TBB_CHLRE	TRUE	TRUE	TRUE	iNVYFNEATGGR	1	TMT6plex (+229)	3.10683	0.793821	-0.05499	-0.2679	-0.2717	-0.3073	-0.1531	-0.1383	0.002994	-0.06626	1478.4	1745.3	1216.3	1770.1	1964	1415.1	2071.2	1394.6	0.0109409	0.47514	13.6723	785.414	1568.81	2	0.00119685	0.762411	Dutcher_Algae_TMT8plex_F-45640-3596_3596	Alage_TMT8plex	Mudpit_Dutcher_Algae_TMT8plex_F: 20180116_rf_1533_Dutcher_Algae_TMT8plex_F01
CC-125-1	Tubulin beta-1/beta-2 chain OS=Chlamydomonas reinhardtii GN=TUBB1 PE=3 SV=1	sp|P04690|TBB_CHLRE	TRUE	TRUE	TRUE	iNVYFNEATGGR	1	TMT6plex (+229)	3.23632	0.798935	-0.1765	-0.2122	-0.2058	-0.1817	0.08346	0.7019	-0.1148	0.05313	1766.5	2347.2	1643	2505.6	2993.2	3264.5	2514.1	1997.6	0.0111217	0.45586	14.2161	785.416	1568.82	2	0.00234319	1.49264	Dutcher_Algae_TMT8plex_F-102250-4332_4332	Alage_TMT8plex	Mudpit_Dutcher_Algae_TMT8plex_F: 20180116_rf_1533_Dutcher_Algae_TMT8plex_F01
CC-125-1	Tubulin beta-1/beta-2 chain OS=Chlamydomonas reinhardtii GN=TUBB1 PE=3 SV=1	sp|P04690|TBB_CHLRE	TRUE	TRUE	TRUE	iNVYFNEATGGRYVPR	1	TMT6plex (+229)	2.74393	0.702348	-0.03008	4.087	-0.7045	-2.073	0.4844	0.1323	-0.2613	-0.3803	516.18	11665	318.24	655.43	1027.8	581.73	685.92	389.38	0.431575	0.467618	13.9513	695.706	2084.1	3	0.00560483	2.68803	Dutcher_Algae_TMT8plex_F-54856-3749_3749	Alage_TMT8plex	Mudpit_Dutcher_Algae_TMT8plex_F: 20180116_rf_1533_Dutcher_Algae_TMT8plex_F01
CC-125-1	Tubulin beta-1/beta-2 chain OS=Chlamydomonas reinhardtii GN=TUBB1 PE=3 SV=1	sp|P04690|TBB_CHLRE	TRUE	TRUE	TRUE	iNVYFNEATGGRYVPR	0.99	TMT6plex (+229)	1.64465	0.573818	0.005043	2.798	-0.4295	-0.1826	0.2773	-0.1088	-0.2802	-0.2345	297.7	2696.7	213.31	469.65	504.62	277.7	353.72	239.76	0.397928	0.545752	12.303	695.706	2084.1	3	0.00322446	1.54642	Dutcher_Algae_TMT8plex_F-54932-3830_3830	Alage_TMT8plex	Mudpit_Dutcher_Algae_TMT8plex_F: 20180116_rf_1533_Dutcher_Algae_TMT8plex_F01
CC-125-1	Tubulin beta-1/beta-2 chain OS=Chlamydomonas reinhardtii GN=TUBB1 PE=3 SV=1	sp|P04690|TBB_CHLRE	TRUE	TRUE	TRUE	iREEYPDRMMLTFSVVPSPk	1	TMT6plex (+229), TMT6plex (+229)	2.42275	0.604137	-0.7245	2.804	-0.1175	-0.3459	-0.04259	-0.1739	0.0285	-0.3282	199.54	3007.6	282.26	478.73	455.03	294.5	469.76	249.5	0.26876	0.532429	12.4086	714.141	2852.53	4	0.000851454	0.298385	Dutcher_Algae_TMT8plex_F-27030-5213_5213	Alage_TMT8plex	Mudpit_Dutcher_Algae_TMT8plex_F: 20180116_rf_1533_Dutcher_Algae_TMT8plex_F01
CC-125-1	Tubulin beta-1/beta-2 chain OS=Chlamydomonas reinhardtii GN=TUBB1 PE=3 SV=1	sp|P04690|TBB_CHLRE	TRUE	TRUE	TRUE	iREEYPDRmmLTFSVVPSPk	1	TMT6plex (+229), Oxidation (+16), Oxidation (+16), TMT6plex (+229)	3.82919	0.555223	-0.3896	-0.3109	1.214	0.9944	-0.6841	-0.1956	-0.09575	0.2443	3403.4	4951	9368.9	12318	4360.5	3966.4	5526.1	4989.3	0.296095	0.431104	15.5771	722.138	2884.52	4	0.00134581	0.4664	Dutcher_Algae_TMT8plex_F-64218-3783_3783	Alage_TMT8plex	Mudpit_Dutcher_Algae_TMT8plex_F: 20180116_rf_1533_Dutcher_Algae_TMT8plex_F01
CC-125-1	Tubulin beta-1/beta-2 chain OS=Chlamydomonas reinhardtii GN=TUBB1 PE=3 SV=1	sp|P04690|TBB_CHLRE	TRUE	TRUE	TRUE	iREEYPDRmmLTFSVVPSPk	1	TMT6plex (+229), Oxidation (+16), Oxidation (+16), TMT6plex (+229)	3.86748	0.501194	-0.4385	0.04805	0.8415	0.8125	-0.9577	-0.3394	-0.4974	0.08181	2949	5567.9	6526	9813.7	3208.2	3220	3779.7	4000.7	0.294575	0.438092	15.2536	722.136	2884.52	4	0.00696105	2.4124	Dutcher_Algae_TMT8plex_F-76768-3810_3810	Alage_TMT8plex	Mudpit_Dutcher_Algae_TMT8plex_F: 20180116_rf_1533_Dutcher_Algae_TMT8plex_F01
CC-125-1	Tubulin beta-1/beta-2 chain OS=Chlamydomonas reinhardtii GN=TUBB1 PE=3 SV=1	sp|P04690|TBB_CHLRE	TRUE	TRUE	TRUE	kEAEScDcLQGFQVcHSLGGGTGSGMGTLLISk	1	TMT6plex (+229), TMT6plex (+229), Carbamidomethyl (+57), Carbamidomethyl (+57), Carbamidomethyl (+57), TMT6plex (+229)	3.58665	0.657555	0.6973	0.6391	-0.2321	-0.05933	0.4323	-0.2628	-0.3681	-1.029	2463.6	3149.8	1289.8	2129.2	2879.8	1275.2	1665.3	724.62	0.863149	0.467618	13.9272	1043.78	4171.08	4	0.000125109	0.0299871	Dutcher_Algae_TMT8plex_F-66074-5755_5755	Alage_TMT8plex	Mudpit_Dutcher_Algae_TMT8plex_F: 20180116_rf_1533_Dutcher_Algae_TMT8plex_F01
CC-125-1	Tubulin beta-1/beta-2 chain OS=Chlamydomonas reinhardtii GN=TUBB1 PE=3 SV=1	sp|P04690|TBB_CHLRE	TRUE	TRUE	TRUE	kLAVNLIPFPR	1	TMT6plex (+229), TMT6plex (+229)	4.91138	0.786818	0.1579	0.5057	-0.1498	0.0378	-0.1416	-0.5952	-0.7413	-1.555	8263.3	13965	6407.2	10988	9563.4	4925.2	6208.6	2464.3	0.148701	0.428922	15.9381	576.043	1725.11	3	0.000193513	0.112109	Dutcher_Algae_TMT8plex_F-16932-5635_5635	Alage_TMT8plex	Mudpit_Dutcher_Algae_TMT8plex_F: 20180116_rf_1533_Dutcher_Algae_TMT8plex_F01
CC-125-1	Tubulin beta-1/beta-2 chain OS=Chlamydomonas reinhardtii GN=TUBB1 PE=3 SV=1	sp|P04690|TBB_CHLRE	TRUE	TRUE	TRUE	kLAVNLIPFPR	1	TMT6plex (+229), TMT6plex (+229)	4.1275	0.82068	0.2163	0.3533	-0.1743	0.01417	-0.1171	-1.767	-1.813	-1.446	100310	145530	73740	125440	113150	25946	37793	30187	0.147811	0.408966	19.3147	576.042	1725.11	3	0.00218686	1.26693	Dutcher_Algae_TMT8plex_F-5994-7289_7289	Alage_TMT8plex	Mudpit_Dutcher_Algae_TMT8plex_F: 20180116_rf_1533_Dutcher_Algae_TMT8plex_F01
CC-125-1	Tubulin beta-1/beta-2 chain OS=Chlamydomonas reinhardtii GN=TUBB1 PE=3 SV=1	sp|P04690|TBB_CHLRE	TRUE	TRUE	TRUE	kLAVNLIPFPR	1	TMT6plex (+229), TMT6plex (+229)	3.52325	0.823015	-0.1092	0.2237	0.2237	0.05551	-0.4654	-0.7523	-0.7821	-0.1822	4414.2	7408.2	5195.3	7077	5026.4	2891.4	3816.5	3963	0.147288	0.438092	15.2802	576.042	1725.11	3	0.00182065	1.05477	Dutcher_Algae_TMT8plex_F-6088-7388_7388	Alage_TMT8plex	Mudpit_Dutcher_Algae_TMT8plex_F: 20180116_rf_1533_Dutcher_Algae_TMT8plex_F01
CC-125-1	Tubulin beta-1/beta-2 chain OS=Chlamydomonas reinhardtii GN=TUBB1 PE=3 SV=1	sp|P04690|TBB_CHLRE	TRUE	TRUE	TRUE	kLAVNLIPFPR	1	TMT6plex (+229), TMT6plex (+229)	3.23709	0.799565	0.2069	0.4259	-0.2011	0.009778	-0.09031	-1.403	-1.609	-1.31	11193	17196	8138.2	14087	12930	3730.4	4795.4	3732.8	0.148929	0.426931	16.21	863.558	1725.1	2	0.00595759	3.45146	Dutcher_Algae_TMT8plex_F-5942-7233_7233	Alage_TMT8plex	Mudpit_Dutcher_Algae_TMT8plex_F: 20180116_rf_1533_Dutcher_Algae_TMT8plex_F01
CC-125-1	Tubulin beta-1/beta-2 chain OS=Chlamydomonas reinhardtii GN=TUBB1 PE=3 SV=1	sp|P04690|TBB_CHLRE	TRUE	TRUE	TRUE	kLAVNLIPFPR	1	TMT6plex (+229), TMT6plex (+229)	5.09539	0.831537	0.3694	0.4679	-0.2476	0.08936	-0.04374	-1.517	-1.579	-1.312	47560	67237	30262	56466	50596	13127	18625	14146	0.149432	0.41807	18.185	576.041	1725.1	3	0.00511655	2.96421	Dutcher_Algae_TMT8plex_F-5918-7208_7208	Alage_TMT8plex	Mudpit_Dutcher_Algae_TMT8plex_F: 20180116_rf_1533_Dutcher_Algae_TMT8plex_F01
CC-125-1	Tubulin beta-1/beta-2 chain OS=Chlamydomonas reinhardtii GN=TUBB1 PE=3 SV=1	sp|P04690|TBB_CHLRE	TRUE	TRUE	TRUE	kLAVNLIPFPR	1	TMT6plex (+229), TMT6plex (+229)	4.63249	0.821078	0.2658	0.6032	-0.2582	0.01062	-0.03318	-0.8237	-1.046	-1.493	7532.9	12589	5086.4	9165.8	8672.1	3565.5	4378.4	2157.5	0.148047	0.431104	15.6977	576.043	1725.11	3	0.00110904	0.642507	Dutcher_Algae_TMT8plex_F-17012-5720_5720	Alage_TMT8plex	Mudpit_Dutcher_Algae_TMT8plex_F: 20180116_rf_1533_Dutcher_Algae_TMT8plex_F01
CC-125-1	Tubulin beta-1/beta-2 chain OS=Chlamydomonas reinhardtii GN=TUBB1 PE=3 SV=1	sp|P04690|TBB_CHLRE	TRUE	TRUE	TRUE	lAVNLIPFPR	1	TMT6plex (+229)	3.73795	0.770132	-0.2814	-0.3687	-0.1983	-0.2494	-0.06222	-0.03918	-0.08899	-0.09305	4299.6	5542.3	4301.8	6241.5	7108.4	5146.2	6650.2	4666.3	0.011507	0.433402	15.4238	684.932	1367.85	2	0.000267995	0.19578	Dutcher_Algae_TMT8plex_F-105486-7770_7770	Alage_TMT8plex	Mudpit_Dutcher_Algae_TMT8plex_F: 20180116_rf_1533_Dutcher_Algae_TMT8plex_F01
CC-125-1	Tubulin beta-1/beta-2 chain OS=Chlamydomonas reinhardtii GN=TUBB1 PE=3 SV=1	sp|P04690|TBB_CHLRE	TRUE	TRUE	TRUE	lAVNLIPFPR	1	TMT6plex (+229)	2.099	0.558334	-0.269	-0.4872	0.2072	-0.357	0.2874	-0.1126	0.2279	-0.1788	4683.3	5592.3	6073.4	6245.9	9788.7	5267.9	8939.5	4732.8	0.0115362	0.431104	15.6473	456.956	1367.85	3	0.0041705	3.04671	Dutcher_Algae_TMT8plex_F-104920-7169_7169	Alage_TMT8plex	Mudpit_Dutcher_Algae_TMT8plex_F: 20180116_rf_1533_Dutcher_Algae_TMT8plex_F01
CC-125-1	Tubulin beta-1/beta-2 chain OS=Chlamydomonas reinhardtii GN=TUBB1 PE=3 SV=1	sp|P04690|TBB_CHLRE	TRUE	TRUE	TRUE	lAVNLIPFPR	1	TMT6plex (+229)	3.16573	0.690709	-0.184	-0.2364	-0.1996	-0.2866	0.00568	-0.06727	-0.1074	-0.05956	1694600	2226400	1589800	2251000	2740300	1859900	2428200	1756000	0.00989365	0.0946647	23.98	684.93	1367.84	2	0.00437068	3.19295	Dutcher_Algae_TMT8plex_F-104918-7167_7167	Alage_TMT8plex	Mudpit_Dutcher_Algae_TMT8plex_F: 20180116_rf_1533_Dutcher_Algae_TMT8plex_F01
CC-125-1	Tubulin beta-1/beta-2 chain OS=Chlamydomonas reinhardtii GN=TUBB1 PE=3 SV=1	sp|P04690|TBB_CHLRE	TRUE	TRUE	TRUE	lAVNLIPFPR	1	TMT6plex (+229)	2.68798	0.692045	-0.267	-0.1687	-0.269	-0.2727	-0.1227	0.09838	-0.1022	0.2574	1779.2	2590.2	1683.8	2531.9	2792.8	2322.1	2697.9	2422.4	0.0112661	0.45586	14.2	456.957	1367.85	3	0.00133237	0.973343	Dutcher_Algae_TMT8plex_F-7710-9112_9112	Alage_TMT8plex	Mudpit_Dutcher_Algae_TMT8plex_F: 20180116_rf_1533_Dutcher_Algae_TMT8plex_F01
CC-125-1	Tubulin beta-1/beta-2 chain OS=Chlamydomonas reinhardtii GN=TUBB1 PE=3 SV=1	sp|P04690|TBB_CHLRE	TRUE	TRUE	TRUE	lAVNLIPFPR	1	TMT6plex (+229)	3.85057	0.735405	-0.1541	-0.2548	-0.1985	-0.223	0.04237	-0.04434	-0.1373	-0.06506	203450	258550	187340	276080	330260	222390	280450	206180	0.0110577	0.374274	20.9059	684.931	1367.85	2	0.00119685	0.874343	Dutcher_Algae_TMT8plex_F-7706-9108_9108	Alage_TMT8plex	Mudpit_Dutcher_Algae_TMT8plex_F: 20180116_rf_1533_Dutcher_Algae_TMT8plex_F01
CC-125-1	Tubulin beta-1/beta-2 chain OS=Chlamydomonas reinhardtii GN=TUBB1 PE=3 SV=1	sp|P04690|TBB_CHLRE	TRUE	TRUE	TRUE	lAVNLIPFPR	1	TMT6plex (+229)	1.89656	0.674964	-0.2421	-0.6542	-0.0562	0.0457	-0.1983	-0.09303	-0.6991	-0.07251	224.67	230.24	240.29	384.63	331.07	251.83	226.26	239.64	0.00946462	0.650876	11.0557	684.933	1367.85	2	0.0014887	1.08755	Dutcher_Algae_TMT8plex_F-111212-14516_14516	Alage_TMT8plex	Mudpit_Dutcher_Algae_TMT8plex_F: 20180116_rf_1533_Dutcher_Algae_TMT8plex_F01
CC-125-1	Tubulin beta-1/beta-2 chain OS=Chlamydomonas reinhardtii GN=TUBB1 PE=3 SV=1	sp|P04690|TBB_CHLRE	TRUE	TRUE	TRUE	lAVNLIPFPR	0.98	TMT6plex (+229)	1.37904	0.613036	0.05541	-0.416	-0.433	-0.3381	0.4396	-0.1402	-0.1512	0.5735	173.89	171.75	120.48	188.14	317.7	155.46	209.2	234.28	0.00917022	0.701327	10.6174	684.933	1367.85	2	0.00173284	1.2659	Dutcher_Algae_TMT8plex_F-111220-14548_14548	Alage_TMT8plex	Mudpit_Dutcher_Algae_TMT8plex_F: 20180116_rf_1533_Dutcher_Algae_TMT8plex_F01
CC-125-1	Tubulin beta-1/beta-2 chain OS=Chlamydomonas reinhardtii GN=TUBB1 PE=3 SV=1	sp|P04690|TBB_CHLRE	TRUE	TRUE	TRUE	lAVNLIPFPR	0.97	TMT6plex (+229)	1.4784	0.713008	0.3622	-0.758	-0.1416	-0.2198	-0.4151	-0.1497	-0.0767	-0.03173	312.4	200.21	213.35	293.71	262.25	221.95	308.14	225.32	0.00946462	0.650876	10.9925	684.934	1367.85	2	0.00454046	3.31696	Dutcher_Algae_TMT8plex_F-110518-13162_13162	Alage_TMT8plex	Mudpit_Dutcher_Algae_TMT8plex_F: 20180116_rf_1533_Dutcher_Algae_TMT8plex_F01
CC-125-1	Tubulin beta-1/beta-2 chain OS=Chlamydomonas reinhardtii GN=TUBB1 PE=3 SV=1	sp|P04690|TBB_CHLRE	TRUE	TRUE	TRUE	lAVNLIPFPR	1	TMT6plex (+229)	2.29472	0.615956	-0.007533	0.004595	-0.1373	-0.5413	-0.08944	-0.2341	-0.1946	-0.1541	825.1	1122.3	718.12	826.09	1109.8	713.72	986.06	706.49	0.01072	0.509766	12.7747	684.933	1367.85	2	0.00185491	1.35508	Dutcher_Algae_TMT8plex_F-107092-9476_9476	Alage_TMT8plex	Mudpit_Dutcher_Algae_TMT8plex_F: 20180116_rf_1533_Dutcher_Algae_TMT8plex_F01
CC-125-1	Tubulin beta-1/beta-2 chain OS=Chlamydomonas reinhardtii GN=TUBB1 PE=3 SV=1	sp|P04690|TBB_CHLRE	TRUE	TRUE	TRUE	lAVNLIPFPR	1	TMT6plex (+229)	2.65907	0.737329	0.02821	-0.37	-0.2374	-0.286	-0.1236	0.07137	-0.1678	-0.07849	1606.3	1665.8	1280.4	1837	2055.5	1674	1900.7	1424.7	0.011083	0.47514	13.7147	684.933	1367.85	2	0.00173284	1.2659	Dutcher_Algae_TMT8plex_F-105960-8274_8274	Alage_TMT8plex	Mudpit_Dutcher_Algae_TMT8plex_F: 20180116_rf_1533_Dutcher_Algae_TMT8plex_F01
CC-125-1	Tubulin beta-1/beta-2 chain OS=Chlamydomonas reinhardtii GN=TUBB1 PE=3 SV=1	sp|P04690|TBB_CHLRE	TRUE	TRUE	TRUE	lAVNLIPFPR	0.99	TMT6plex (+229)	1.71984	0.605195	-0.5159	-0.4916	-0.09496	0.08535	-0.003766	-0.1964	-0.02552	-0.3316	133.3	187.26	166.65	284.08	270.16	167.76	253.15	143.98	0.00917022	0.701327	10.6495	684.932	1367.85	2	0.000512136	0.374134	Dutcher_Algae_TMT8plex_F-111232-14611_14611	Alage_TMT8plex	Mudpit_Dutcher_Algae_TMT8plex_F: 20180116_rf_1533_Dutcher_Algae_TMT8plex_F01
CC-125-1	Tubulin beta-1/beta-2 chain OS=Chlamydomonas reinhardtii GN=TUBB1 PE=3 SV=1	sp|P04690|TBB_CHLRE	TRUE	TRUE	TRUE	lAVNLIPFPR	1	TMT6plex (+229)	1.79687	0.70229	-0.08759	0.09098	-0.3384	-0.5967	-0.1193	-0.2637	-0.1721	0.02357	285.13	434.5	229.53	291.71	395.51	256.26	365.32	291.1	0.00961136	0.63061	11.3157	684.933	1367.85	2	0.00307561	2.24684	Dutcher_Algae_TMT8plex_F-110496-13120_13120	Alage_TMT8plex	Mudpit_Dutcher_Algae_TMT8plex_F: 20180116_rf_1533_Dutcher_Algae_TMT8plex_F01
CC-125-1	Tubulin beta-1/beta-2 chain OS=Chlamydomonas reinhardtii GN=TUBB1 PE=3 SV=1	sp|P04690|TBB_CHLRE	TRUE	TRUE	TRUE	lAVNLIPFPR	1	TMT6plex (+229)	3.41881	0.731927	-0.1875	-0.2854	-0.2226	-0.365	-0.1039	0.01968	-0.09895	-0.06539	4332	5523	4011.4	5466.8	6524.1	5059	6231	4493.1	0.011507	0.438092	15.3457	684.933	1367.85	2	0.00307561	2.24684	Dutcher_Algae_TMT8plex_F-105404-7683_7683	Alage_TMT8plex	Mudpit_Dutcher_Algae_TMT8plex_F: 20180116_rf_1533_Dutcher_Algae_TMT8plex_F01
CC-125-1	Tubulin beta-1/beta-2 chain OS=Chlamydomonas reinhardtii GN=TUBB1 PE=3 SV=1	sp|P04690|TBB_CHLRE	TRUE	TRUE	TRUE	lAVNLIPFPR	1	TMT6plex (+229)	3.29098	0.707252	-0.1881	-0.2906	-0.1686	-0.1968	0.02196	-0.05062	-0.107	-0.1228	6852.7	8716.3	6578.2	9680.9	11242	7622.9	9853.9	6826.4	0.0115871	0.427577	16.0399	684.931	1367.85	2	0.0018072	1.32023	Dutcher_Algae_TMT8plex_F-7868-9280_9280	Alage_TMT8plex	Mudpit_Dutcher_Algae_TMT8plex_F: 20180116_rf_1533_Dutcher_Algae_TMT8plex_F01
CC-125-1	Tubulin beta-1/beta-2 chain OS=Chlamydomonas reinhardtii GN=TUBB1 PE=3 SV=1	sp|P04690|TBB_CHLRE	TRUE	TRUE	TRUE	lAVNLIPFPR	0.97	TMT6plex (+229)	1.61139	0.573204	-0.3874	-0.01648	Value missing (-7.3965015)	-0.09042	-0.05862	-0.201	-0.5923	0.7241	53.927	93.781	0	94.667	92.736	63.231	65.11	109.57	0.008164	1.0567	9.16245	456.958	1367.85	3	0.00306217	2.23702	Dutcher_Algae_TMT8plex_F-105396-7674_7674	Alage_TMT8plex	Mudpit_Dutcher_Algae_TMT8plex_F: 20180116_rf_1533_Dutcher_Algae_TMT8plex_F01
CC-125-1	Tubulin beta-1/beta-2 chain OS=Chlamydomonas reinhardtii GN=TUBB1 PE=3 SV=1	sp|P04690|TBB_CHLRE	TRUE	TRUE	TRUE	lAVNLIPFPR	1	TMT6plex (+229)	2.80792	0.720928	-0.1043	-0.2524	-0.5876	-0.1133	-0.2037	0.01458	0.04971	-0.1781	3413.3	4224.3	2366.9	4813.6	4505.4	3739.9	5096.4	3089.4	0.0114429	0.441967	14.9315	456.957	1367.85	3	0.000783049	0.572046	Dutcher_Algae_TMT8plex_F-104840-7084_7084	Alage_TMT8plex	Mudpit_Dutcher_Algae_TMT8plex_F: 20180116_rf_1533_Dutcher_Algae_TMT8plex_F01
CC-125-1	Tubulin beta-1/beta-2 chain OS=Chlamydomonas reinhardtii GN=TUBB1 PE=3 SV=1	sp|P04690|TBB_CHLRE	TRUE	TRUE	TRUE	lAVNLIPFPR	1	TMT6plex (+229)	3.67987	0.735181	-0.1509	-0.2703	-0.2444	-0.2252	-0.01722	-0.03473	-0.1405	-0.02887	884640	1110300	788820	1195800	1375500	971540	1211400	916580	0.0104139	0.179454	23.0113	684.932	1367.85	2	0.000464427	0.339281	Dutcher_Algae_TMT8plex_F-104838-7082_7082	Alage_TMT8plex	Mudpit_Dutcher_Algae_TMT8plex_F: 20180116_rf_1533_Dutcher_Algae_TMT8plex_F01
CC-125-1	Tubulin beta-1/beta-2 chain OS=Chlamydomonas reinhardtii GN=TUBB1 PE=3 SV=1	sp|P04690|TBB_CHLRE	TRUE	TRUE	TRUE	lAVNLIPFPR	1	TMT6plex (+229)	2.52103	0.631224	0.0155	-0.3902	-0.1683	-0.3497	-0.136	-0.08685	-0.1554	-0.09374	1412.8	1458.4	1187.1	1561.2	1811.9	1332	1699.1	1245.4	0.0110082	0.482981	13.5152	684.932	1367.85	2	2.38544e-05	0.0174265	Dutcher_Algae_TMT8plex_F-58294-7402_7402	Alage_TMT8plex	Mudpit_Dutcher_Algae_TMT8plex_F: 20180116_rf_1533_Dutcher_Algae_TMT8plex_F01
CC-125-1	Tubulin beta-1/beta-2 chain OS=Chlamydomonas reinhardtii GN=TUBB1 PE=3 SV=1	sp|P04690|TBB_CHLRE	TRUE	TRUE	TRUE	lAVNLIPFPR	1	TMT6plex (+229)	1.78085	0.677895	-0.854	-0.1719	-0.2249	-0.1195	0.02291	-0.2722	-0.03108	-0.1096	113.75	248.62	163.39	268.71	295.61	172.32	272.52	180.19	0.00917022	0.701327	10.7441	684.932	1367.85	2	9.82159e-05	0.0717504	Dutcher_Algae_TMT8plex_F-111226-14580_14580	Alage_TMT8plex	Mudpit_Dutcher_Algae_TMT8plex_F: 20180116_rf_1533_Dutcher_Algae_TMT8plex_F01
CC-125-1	Tubulin beta-1/beta-2 chain OS=Chlamydomonas reinhardtii GN=TUBB1 PE=3 SV=1	sp|P04690|TBB_CHLRE	TRUE	TRUE	TRUE	lAVNLIPFPR	0.98	TMT6plex (+229)	1.63982	0.674727	-0.2687	-0.4978	0.3635	-0.1535	-0.1825	-0.09578	0.1632	-0.1379	225.2	266.63	323.4	344.04	346.74	256.24	405.51	233.91	0.00961136	0.63061	11.2298	684.934	1367.85	2	0.00380803	2.7819	Dutcher_Algae_TMT8plex_F-110448-13061_13061	Alage_TMT8plex	Mudpit_Dutcher_Algae_TMT8plex_F: 20180116_rf_1533_Dutcher_Algae_TMT8plex_F01
CC-125-1	Tubulin beta-1/beta-2 chain OS=Chlamydomonas reinhardtii GN=TUBB1 PE=3 SV=1	sp|P04690|TBB_CHLRE	TRUE	TRUE	TRUE	lAVNLIPFPR	1	TMT6plex (+229)	3.6288	0.760078	-0.1776	-0.2206	-0.2852	-0.2175	0.0674	-0.08993	-0.1138	0.05647	6968.2	9213.6	6159.4	9656.4	11670	7515	9924.9	7779.9	0.0115871	0.427577	16.072	684.933	1367.85	2	0.00234319	1.71178	Dutcher_Algae_TMT8plex_F-18716-7531_7531	Alage_TMT8plex	Mudpit_Dutcher_Algae_TMT8plex_F: 20180116_rf_1533_Dutcher_Algae_TMT8plex_F01
CC-125-1	Tubulin beta-1/beta-2 chain OS=Chlamydomonas reinhardtii GN=TUBB1 PE=3 SV=1	sp|P04690|TBB_CHLRE	TRUE	TRUE	TRUE	lAVNLIPFPR	0.96	TMT6plex (+229)	1.47564	0.641707	-0.7082	-0.1881	-0.3975	-0.1778	-0.1135	0.03861	-0.00823	0.223	179.26	350.66	208.47	368.18	383.11	304.73	392.37	323.31	0.00961136	0.63061	11.2935	684.934	1367.85	2	0.00454046	3.31696	Dutcher_Algae_TMT8plex_F-110540-13203_13203	Alage_TMT8plex	Mudpit_Dutcher_Algae_TMT8plex_F: 20180116_rf_1533_Dutcher_Algae_TMT8plex_F01
CC-125-1	Tubulin beta-1/beta-2 chain OS=Chlamydomonas reinhardtii GN=TUBB1 PE=3 SV=1	sp|P04690|TBB_CHLRE	TRUE	TRUE	TRUE	lAVNLIPFPR	1	TMT6plex (+229)	2.8453	0.698979	-0.1078	-0.319	-0.2039	-0.2179	-0.0862	-0.001049	-0.1836	0.1053	1868.2	2201.3	1662.4	2459.2	2694.8	2039.6	2407.5	2055.8	0.0112097	0.463731	14.0859	684.933	1367.85	2	0.00173284	1.2659	Dutcher_Algae_TMT8plex_F-105882-8191_8191	Alage_TMT8plex	Mudpit_Dutcher_Algae_TMT8plex_F: 20180116_rf_1533_Dutcher_Algae_TMT8plex_F01
CC-125-1	Tubulin beta-1/beta-2 chain OS=Chlamydomonas reinhardtii GN=TUBB1 PE=3 SV=1	sp|P04690|TBB_CHLRE	TRUE	TRUE	TRUE	lAVNLIPFPR	0.99	TMT6plex (+229)	1.8044	0.468066	0.1575	-0.1776	-0.05375	-0.186	-0.24	-0.1138	-0.1084	-0.2803	316.73	341.7	261.25	355.42	344.74	264.81	355.03	222.57	0.00961136	0.63061	11.2658	684.932	1367.85	2	0.000342357	0.250104	Dutcher_Algae_TMT8plex_F-111202-14482_14482	Alage_TMT8plex	Mudpit_Dutcher_Algae_TMT8plex_F: 20180116_rf_1533_Dutcher_Algae_TMT8plex_F01
CC-125-1	Tubulin beta-1/beta-2 chain OS=Chlamydomonas reinhardtii GN=TUBB1 PE=3 SV=1	sp|P04690|TBB_CHLRE	TRUE	TRUE	TRUE	lAVNLIPFPR	0.94	TMT6plex (+229)	1.37161	0.502099	-0.01026	-0.5933	0.1603	-0.2811	0.1959	-0.3801	-0.403	0.2959	319.26	291.45	338.21	373.77	523.88	252.55	337.55	371.23	0.00976524	0.608117	11.4553	684.933	1367.85	2	0.00246526	1.80096	Dutcher_Algae_TMT8plex_F-110400-13003_13003	Alage_TMT8plex	Mudpit_Dutcher_Algae_TMT8plex_F: 20180116_rf_1533_Dutcher_Algae_TMT8plex_F01
CC-125-1	Tubulin beta-1/beta-2 chain OS=Chlamydomonas reinhardtii GN=TUBB1 PE=3 SV=1	sp|P04690|TBB_CHLRE	TRUE	TRUE	TRUE	lAVNLIPFPR	1	TMT6plex (+229)	3.26583	0.699305	-0.1593	-0.2924	-0.1397	-0.2656	-0.02455	-0.06509	0.01218	-0.1516	5095.2	6364.2	4889.8	6737.2	7950.8	5499.7	7750	4878.7	0.0115362	0.431104	15.5854	684.931	1367.85	2	0.00144099	1.0527	Dutcher_Algae_TMT8plex_F-105320-7594_7594	Alage_TMT8plex	Mudpit_Dutcher_Algae_TMT8plex_F: 20180116_rf_1533_Dutcher_Algae_TMT8plex_F01
CC-125-1	Tubulin beta-1/beta-2 chain OS=Chlamydomonas reinhardtii GN=TUBB1 PE=3 SV=1	sp|P04690|TBB_CHLRE	TRUE	TRUE	TRUE	lAVNLIPFPR	1	TMT6plex (+229)	1.8971	0.539007	-0.2363	-0.3533	-0.3142	-0.3131	0.0325	-0.05504	-0.03751	0.08925	726.94	918.72	655.17	980.01	1238.1	837.69	1131.3	866.47	0.01072	0.509766	12.8444	684.932	1367.85	2	0.000342357	0.250104	Dutcher_Algae_TMT8plex_F-111162-14429_14429	Alage_TMT8plex	Mudpit_Dutcher_Algae_TMT8plex_F: 20180116_rf_1533_Dutcher_Algae_TMT8plex_F01
CC-125-1	Tubulin beta-1/beta-2 chain OS=Chlamydomonas reinhardtii GN=TUBB1 PE=3 SV=1	sp|P04690|TBB_CHLRE	TRUE	TRUE	TRUE	lAVNLIPFPR	1	TMT6plex (+229)	2.05317	0.648159	-0.186	-0.08552	-0.1445	-0.337	-0.05228	0.1115	-0.1469	-0.1853	1177.2	1709.4	1145.9	1520.5	1836.1	1460.6	1643.5	1128.3	0.0110082	0.482981	13.5045	684.933	1367.85	2	0.00307561	2.24684	Dutcher_Algae_TMT8plex_F-106386-8726_8726	Alage_TMT8plex	Mudpit_Dutcher_Algae_TMT8plex_F: 20180116_rf_1533_Dutcher_Algae_TMT8plex_F01
CC-125-1	Tubulin beta-1/beta-2 chain OS=Chlamydomonas reinhardtii GN=TUBB1 PE=3 SV=1	sp|P04690|TBB_CHLRE	TRUE	TRUE	TRUE	lAVNLIPFPR	1	TMT6plex (+229)	3.16409	0.712588	-0.2893	-0.296	-0.3201	-0.1737	-0.1177	-0.079	-0.09677	-0.01006	3340.9	4544.5	3103.3	5140.3	5337.4	3917.7	5161.6	3852.7	0.0114429	0.438772	15.0701	684.932	1367.85	2	0.000586497	0.428458	Dutcher_Algae_TMT8plex_F-49182-7360_7360	Alage_TMT8plex	Mudpit_Dutcher_Algae_TMT8plex_F: 20180116_rf_1533_Dutcher_Algae_TMT8plex_F01
CC-125-1	Tubulin beta-1/beta-2 chain OS=Chlamydomonas reinhardtii GN=TUBB1 PE=3 SV=1	sp|P04690|TBB_CHLRE	TRUE	TRUE	TRUE	lAVNLIPFPR	0.97	TMT6plex (+229)	1.61644	0.650934	-0.08725	-0.001225	-0.5924	-0.2629	-0.2041	0.02394	-0.2209	0.0459	215.9	309.48	147.64	274.21	281.37	235.94	267.02	224.73	0.00931537	0.67515	10.9339	684.934	1367.85	2	0.0039301	2.87108	Dutcher_Algae_TMT8plex_F-110596-13296_13296	Alage_TMT8plex	Mudpit_Dutcher_Algae_TMT8plex_F: 20180116_rf_1533_Dutcher_Algae_TMT8plex_F01
CC-125-1	Tubulin beta-1/beta-2 chain OS=Chlamydomonas reinhardtii GN=TUBB1 PE=3 SV=1	sp|P04690|TBB_CHLRE	TRUE	TRUE	TRUE	lAVNLIPFPR	0.99	TMT6plex (+229)	1.71169	0.704915	-0.1711	0.2096	0.2076	-0.2804	0.2251	-0.329	-0.1202	-0.1717	230.69	403.85	280.39	308.79	432.07	209.37	328.33	218.18	0.00961136	0.63061	11.2358	684.934	1367.85	2	0.00319768	2.33602	Dutcher_Algae_TMT8plex_F-110338-12932_12932	Alage_TMT8plex	Mudpit_Dutcher_Algae_TMT8plex_F: 20180116_rf_1533_Dutcher_Algae_TMT8plex_F01
CC-125-1	Tubulin beta-1/beta-2 chain OS=Chlamydomonas reinhardtii GN=TUBB1 PE=3 SV=1	sp|P04690|TBB_CHLRE	TRUE	TRUE	TRUE	lAVNLIPFPR	0.99	TMT6plex (+229)	1.66735	0.648258	-0.9497	-0.1788	0.4589	-0.1126	-0.3286	0.3331	-0.6332	0.3597	51.319	117.5	124.03	129.85	115.24	125.87	87.479	120.26	0.00858917	0.894198	9.76743	456.957	1367.85	3	0.000315584	0.230545	Dutcher_Algae_TMT8plex_F-105250-7519_7519	Alage_TMT8plex	Mudpit_Dutcher_Algae_TMT8plex_F: 20180116_rf_1533_Dutcher_Algae_TMT8plex_F01
CC-125-1	Tubulin beta-1/beta-2 chain OS=Chlamydomonas reinhardtii GN=TUBB1 PE=3 SV=1	sp|P04690|TBB_CHLRE	TRUE	TRUE	TRUE	lAVNLIPFPR	1	TMT6plex (+229)	2.74606	0.702016	-0.1847	-0.2101	-0.4047	-0.4599	-0.06447	-0.1047	-0.1066	-0.009729	1666.9	2228.2	1369.6	1976.7	2562.1	1788	2385.5	1789.4	0.0112097	0.467618	13.9446	684.928	1367.84	2	0.00717829	5.24403	Dutcher_Algae_TMT8plex_F-39674-7216_7216	Alage_TMT8plex	Mudpit_Dutcher_Algae_TMT8plex_F: 20180116_rf_1533_Dutcher_Algae_TMT8plex_F01
CC-125-1	Tubulin beta-1/beta-2 chain OS=Chlamydomonas reinhardtii GN=TUBB1 PE=3 SV=1	sp|P04690|TBB_CHLRE	TRUE	TRUE	TRUE	lAVNLIPFPR	1	TMT6plex (+229)	3.93435	0.737833	-0.3177	-0.4337	0.799	-0.2201	-0.1727	-0.1187	0.2051	0.24	8529	10890	16927	12904	13921	9951.9	16323	11859	0.0116429	0.42464	16.6283	684.933	1367.85	2	0.00209905	1.53343	Dutcher_Algae_TMT8plex_F-105240-7509_7509	Alage_TMT8plex	Mudpit_Dutcher_Algae_TMT8plex_F: 20180116_rf_1533_Dutcher_Algae_TMT8plex_F01
CC-125-1	Tubulin beta-1/beta-2 chain OS=Chlamydomonas reinhardtii GN=TUBB1 PE=3 SV=1	sp|P04690|TBB_CHLRE	TRUE	TRUE	TRUE	lAVNLIPFPR	1	TMT6plex (+229)	2.94712	0.698961	-0.2145	-0.2583	-0.09673	-0.1946	0.06179	-0.01019	-0.2544	-0.01164	1762.2	2322.8	1803.9	2539.7	3027.7	2054.9	2349.4	1928.6	0.0112661	0.463731	14.1187	684.933	1367.85	2	0.00234319	1.71178	Dutcher_Algae_TMT8plex_F-105806-8110_8110	Alage_TMT8plex	Mudpit_Dutcher_Algae_TMT8plex_F: 20180116_rf_1533_Dutcher_Algae_TMT8plex_F01
CC-125-1	Tubulin beta-1/beta-2 chain OS=Chlamydomonas reinhardtii GN=TUBB1 PE=3 SV=1	sp|P04690|TBB_CHLRE	TRUE	TRUE	TRUE	lAVNLIPFPR	0.95	TMT6plex (+229)	1.50705	0.61501	-0.6148	-0.07222	0.2435	-0.7418	-0.3247	0.2905	-0.06515	-0.2192	156	307.28	260.54	207.46	276.69	293.23	306.08	196.36	0.00946462	0.650876	10.9684	684.934	1367.85	2	0.00405217	2.96025	Dutcher_Algae_TMT8plex_F-110622-13367_13367	Alage_TMT8plex	Mudpit_Dutcher_Algae_TMT8plex_F: 20180116_rf_1533_Dutcher_Algae_TMT8plex_F01
CC-125-1	Tubulin beta-1/beta-2 chain OS=Chlamydomonas reinhardtii GN=TUBB1 PE=3 SV=1	sp|P04690|TBB_CHLRE	TRUE	TRUE	TRUE	lAVNLIPFPR	0.98	TMT6plex (+229)	1.51174	0.506405	-0.09289	-0.09165	-0.7238	-0.1985	0.009863	-0.06419	-0.2628	-0.2028	226.99	307.4	143.48	301.3	342.16	233.81	276.46	200.2	0.00946462	0.650876	10.9885	684.931	1367.85	2	0.00156306	1.14187	Dutcher_Algae_TMT8plex_F-110856-13788_13788	Alage_TMT8plex	Mudpit_Dutcher_Algae_TMT8plex_F: 20180116_rf_1533_Dutcher_Algae_TMT8plex_F01
CC-125-1	Tubulin beta-1/beta-2 chain OS=Chlamydomonas reinhardtii GN=TUBB1 PE=3 SV=1	sp|P04690|TBB_CHLRE	TRUE	TRUE	TRUE	lAVNLIPFPR	1	TMT6plex (+229)	3.06537	0.602984	-0.5371	-0.2534	2.102	-0.2621	-0.8025	-0.03802	0.882	0.7696	1114.3	1901.3	6187.1	1902.5	1644.2	1603	3841.1	2569.9	0.0113152	0.45586	14.3417	684.93	1367.84	2	0.00473689	3.46048	Dutcher_Algae_TMT8plex_F-8028-9450_9450	Alage_TMT8plex	Mudpit_Dutcher_Algae_TMT8plex_F: 20180116_rf_1533_Dutcher_Algae_TMT8plex_F01
CC-125-1	Tubulin beta-1/beta-2 chain OS=Chlamydomonas reinhardtii GN=TUBB1 PE=3 SV=1	sp|P04690|TBB_CHLRE	TRUE	TRUE	TRUE	lAVNLIPFPR	1	TMT6plex (+229)	1.92604	0.608785	-0.2183	Value missing (-7.856945)	0.07915	-0.07303	0.348	Value missing (-7.4586973)	-0.04814	-0.247	58.298	0	67.207	88.143	122.11	0	89.647	52.924	0.00788314	1.12267	8.90187	456.957	1367.85	3	4.09255e-05	0.0298976	Dutcher_Algae_TMT8plex_F-49126-7300_7300	Alage_TMT8plex	Mudpit_Dutcher_Algae_TMT8plex_F: 20180116_rf_1533_Dutcher_Algae_TMT8plex_F01
CC-125-1	Tubulin beta-1/beta-2 chain OS=Chlamydomonas reinhardtii GN=TUBB1 PE=3 SV=1	sp|P04690|TBB_CHLRE	TRUE	TRUE	TRUE	lAVNLIPFPR	1	TMT6plex (+229)	1.96746	0.632329	-0.1727	0.2591	-0.8601	-0.4095	-0.1052	0.3115	-0.1186	-0.2314	152.07	275.71	92.747	187.83	223.74	213.9	214.4	140.13	0.00917022	0.731203	10.5512	456.958	1367.85	3	0.00251285	1.83573	Dutcher_Algae_TMT8plex_F-18728-7543_7543	Alage_TMT8plex	Mudpit_Dutcher_Algae_TMT8plex_F: 20180116_rf_1533_Dutcher_Algae_TMT8plex_F01
CC-125-1	Tubulin beta-1/beta-2 chain OS=Chlamydomonas reinhardtii GN=TUBB1 PE=3 SV=1	sp|P04690|TBB_CHLRE	TRUE	TRUE	TRUE	lAVNLIPFPR	1	TMT6plex (+229)	2.49226	0.738771	0.07958	-0.3143	-0.2408	-0.3365	-0.03655	-0.07367	-0.07272	-0.2177	2202.3	2291.9	1694.8	2352.6	2882.6	2002.1	2685	1709.9	0.0112661	0.463731	14.1213	684.932	1367.85	2	0.000464427	0.339281	Dutcher_Algae_TMT8plex_F-49108-7281_7281	Alage_TMT8plex	Mudpit_Dutcher_Algae_TMT8plex_F: 20180116_rf_1533_Dutcher_Algae_TMT8plex_F01
CC-125-1	Tubulin beta-1/beta-2 chain OS=Chlamydomonas reinhardtii GN=TUBB1 PE=3 SV=1	sp|P04690|TBB_CHLRE	TRUE	TRUE	TRUE	lAVNLIPFPR	0.96	TMT6plex (+229)	1.54759	0.637035	-0.4319	0.09546	-0.2843	-0.00181	-0.007063	-0.4001	0.04584	-0.3405	173.24	338.49	180.92	332.96	329.22	179.13	326.01	174.94	0.00946462	0.650876	10.9907	684.934	1367.85	2	0.0039301	2.87108	Dutcher_Algae_TMT8plex_F-110666-13476_13476	Alage_TMT8plex	Mudpit_Dutcher_Algae_TMT8plex_F: 20180116_rf_1533_Dutcher_Algae_TMT8plex_F01
CC-125-1	Tubulin beta-1/beta-2 chain OS=Chlamydomonas reinhardtii GN=TUBB1 PE=3 SV=1	sp|P04690|TBB_CHLRE	TRUE	TRUE	TRUE	lAVNLIPFPR	1	TMT6plex (+229)	2.12926	0.639123	-0.2038	-0.5541	0.1825	-0.6689	-0.09214	-0.1992	0.05866	0.1401	122.08	132.34	148.99	126.17	189.49	124.35	196.73	146.23	0.00887323	0.764892	10.2124	456.958	1367.85	3	0.00150577	1.10002	Dutcher_Algae_TMT8plex_F-105164-7428_7428	Alage_TMT8plex	Mudpit_Dutcher_Algae_TMT8plex_F: 20180116_rf_1533_Dutcher_Algae_TMT8plex_F01
CC-125-1	Tubulin beta-1/beta-2 chain OS=Chlamydomonas reinhardtii GN=TUBB1 PE=3 SV=1	sp|P04690|TBB_CHLRE	TRUE	TRUE	TRUE	lAVNLIPFPR	1	TMT6plex (+229)	1.75552	0.678847	-0.2392	-0.9138	0.01043	-0.415	0.2052	-0.04018	-0.05222	-0.5297	189.06	166.02	211.11	235.51	364.61	218.09	293.39	148.01	0.00931537	0.67515	10.8343	684.932	1367.85	2	0.000342357	0.250104	Dutcher_Algae_TMT8plex_F-110768-13695_13695	Alage_TMT8plex	Mudpit_Dutcher_Algae_TMT8plex_F: 20180116_rf_1533_Dutcher_Algae_TMT8plex_F01
CC-125-1	Tubulin beta-1/beta-2 chain OS=Chlamydomonas reinhardtii GN=TUBB1 PE=3 SV=1	sp|P04690|TBB_CHLRE	TRUE	TRUE	TRUE	lAVNLIPFPR	1	TMT6plex (+229)	1.86833	0.703898	-0.2466	-0.3183	-0.3332	-0.2693	0.04369	-0.04166	-0.04475	0.06102	1001.5	1304.6	897.61	1402.8	1730.3	1171.9	1563.2	1179	0.0109246	0.491068	13.3235	684.933	1367.85	2	0.0014887	1.08755	Dutcher_Algae_TMT8plex_F-106274-8607_8607	Alage_TMT8plex	Mudpit_Dutcher_Algae_TMT8plex_F: 20180116_rf_1533_Dutcher_Algae_TMT8plex_F01
CC-125-1	Tubulin beta-1/beta-2 chain OS=Chlamydomonas reinhardtii GN=TUBB1 PE=3 SV=1	sp|P04690|TBB_CHLRE	TRUE	TRUE	TRUE	lAVNLIPFPR	1	TMT6plex (+229)	2.91773	0.706625	-0.1262	-0.1651	-0.23	-0.2425	-0.08857	-0.1037	-0.0768	-0.1974	2627	3480.1	2326.2	3458.7	3830.4	2698.9	3678.3	2383.1	0.0113629	0.447451	14.5795	684.933	1367.85	2	0.00161077	1.17672	Dutcher_Algae_TMT8plex_F-105722-8021_8021	Alage_TMT8plex	Mudpit_Dutcher_Algae_TMT8plex_F: 20180116_rf_1533_Dutcher_Algae_TMT8plex_F01
CC-125-1	Tubulin beta-1/beta-2 chain OS=Chlamydomonas reinhardtii GN=TUBB1 PE=3 SV=1	sp|P04690|TBB_CHLRE	TRUE	TRUE	TRUE	lAVNLIPFPR	1	TMT6plex (+229)	3.03148	0.698531	-0.4281	-0.4559	-0.09256	-0.3449	-0.06816	-0.174	-0.1115	-0.1174	21515	28944	25412	32355	39310	25989	36269	25350	0.0116661	0.41498	17.8432	684.933	1367.85	2	0.00209905	1.53343	Dutcher_Algae_TMT8plex_F-105158-7422_7422	Alage_TMT8plex	Mudpit_Dutcher_Algae_TMT8plex_F: 20180116_rf_1533_Dutcher_Algae_TMT8plex_F01
CC-125-1	Tubulin beta-1/beta-2 chain OS=Chlamydomonas reinhardtii GN=TUBB1 PE=3 SV=1	sp|P04690|TBB_CHLRE	TRUE	TRUE	TRUE	lAVNLIPFPR	0.98	TMT6plex (+229)	1.48725	0.595404	-0.1151	-0.4445	-0.433	-0.1044	-0.1377	0.2999	-0.1536	-0.5606	265.17	289.65	204.46	377.33	369.55	354.43	349.48	188.35	0.00961136	0.63061	11.2279	684.933	1367.85	2	0.0014887	1.08755	Dutcher_Algae_TMT8plex_F-110730-13621_13621	Alage_TMT8plex	Mudpit_Dutcher_Algae_TMT8plex_F: 20180116_rf_1533_Dutcher_Algae_TMT8plex_F01
CC-125-1	Tubulin beta-1/beta-2 chain OS=Chlamydomonas reinhardtii GN=TUBB1 PE=3 SV=1	sp|P04690|TBB_CHLRE	TRUE	TRUE	TRUE	lAVNLIPFPR	1	TMT6plex (+229)	3.25924	0.741039	-0.3963	-0.5133	1.922	-0.1239	-0.6368	-0.1675	0.7393	0.7058	1679.3	2194.7	7503.2	2842.3	2399.7	2011	4784.9	3366.7	0.0113629	0.447451	14.709	684.93	1367.85	2	0.00363825	2.65789	Dutcher_Algae_TMT8plex_F-7952-9369_9369	Alage_TMT8plex	Mudpit_Dutcher_Algae_TMT8plex_F: 20180116_rf_1533_Dutcher_Algae_TMT8plex_F01
CC-125-1	Tubulin beta-1/beta-2 chain OS=Chlamydomonas reinhardtii GN=TUBB1 PE=3 SV=1	sp|P04690|TBB_CHLRE	TRUE	TRUE	TRUE	lAVNLIPFPR	0.97	TMT6plex (+229)	1.42429	0.641406	-0.4355	-0.2223	-0.2029	-0.1615	-0.07309	-0.1298	0.08297	-0.07511	249.49	396.14	275.42	428.52	455.67	311.85	480.61	303.57	0.00976524	0.608117	11.5025	684.934	1367.85	2	0.00331975	2.4252	Dutcher_Algae_TMT8plex_F-110224-12804_12804	Alage_TMT8plex	Mudpit_Dutcher_Algae_TMT8plex_F: 20180116_rf_1533_Dutcher_Algae_TMT8plex_F01
CC-125-1	Tubulin beta-1/beta-2 chain OS=Chlamydomonas reinhardtii GN=TUBB1 PE=3 SV=1	sp|P04690|TBB_CHLRE	TRUE	TRUE	TRUE	lAVNLIPFPR	0.99	TMT6plex (+229)	2.06649	0.665359	-0.2989	-0.09314	-0.1982	-0.2026	0.05702	0.03134	-0.207	-0.02963	427.52	667.43	432.89	652.22	774.54	542.81	623.43	489.34	0.0103358	0.545752	12.1706	684.935	1367.85	2	0.00515081	3.76284	Dutcher_Algae_TMT8plex_F-107920-10356_10356	Alage_TMT8plex	Mudpit_Dutcher_Algae_TMT8plex_F: 20180116_rf_1533_Dutcher_Algae_TMT8plex_F01
CC-125-1	Tubulin beta-1/beta-2 chain OS=Chlamydomonas reinhardtii GN=TUBB1 PE=3 SV=1	sp|P04690|TBB_CHLRE	TRUE	TRUE	TRUE	lAVNLIPFPR	0.99	TMT6plex (+229)	1.81001	0.66393	-0.1382	0.01189	-0.07877	-0.1896	-0.2587	-0.5066	-0.1532	0.08252	279.23	418.78	274.81	385.6	368.06	220.75	373.03	306.34	0.00976524	0.63061	11.359	684.933	1367.85	2	0.00295354	2.15767	Dutcher_Algae_TMT8plex_F-110282-12868_12868	Alage_TMT8plex	Mudpit_Dutcher_Algae_TMT8plex_F: 20180116_rf_1533_Dutcher_Algae_TMT8plex_F01
CC-125-1	Tubulin beta-1/beta-2 chain OS=Chlamydomonas reinhardtii GN=TUBB1 PE=3 SV=1	sp|P04690|TBB_CHLRE	TRUE	TRUE	TRUE	lAVNLIPFPR	0.99	TMT6plex (+229)	1.85783	0.708472	-0.3067	-0.6528	-0.1255	-0.293	-0.1659	0.04888	0.0261	-0.04591	325.09	355.49	346.74	463.13	511.55	419.87	549.42	370.11	0.00990981	0.592245	11.7062	684.934	1367.85	2	0.00417425	3.04943	Dutcher_Algae_TMT8plex_F-108464-10934_10934	Alage_TMT8plex	Mudpit_Dutcher_Algae_TMT8plex_F: 20180116_rf_1533_Dutcher_Algae_TMT8plex_F01
CC-125-1	Tubulin beta-1/beta-2 chain OS=Chlamydomonas reinhardtii GN=TUBB1 PE=3 SV=1	sp|P04690|TBB_CHLRE	TRUE	TRUE	TRUE	lAVNLIPFPR	0.99	TMT6plex (+229)	1.65933	0.658452	-0.4902	-0.2195	-0.442	0.05026	0.008782	-0.07083	-0.3409	-0.07183	193.99	317.51	189.94	398.97	386.49	262.24	295.5	246.01	0.00961136	0.650876	11.1615	684.933	1367.85	2	0.00295354	2.15767	Dutcher_Algae_TMT8plex_F-110716-13587_13587	Alage_TMT8plex	Mudpit_Dutcher_Algae_TMT8plex_F: 20180116_rf_1533_Dutcher_Algae_TMT8plex_F01
CC-125-1	Tubulin beta-1/beta-2 chain OS=Chlamydomonas reinhardtii GN=TUBB1 PE=3 SV=1	sp|P04690|TBB_CHLRE	TRUE	TRUE	TRUE	lAVNLIPFPR	1	TMT6plex (+229)	1.90748	0.722598	-0.2451	-0.1879	-0.2406	-0.2195	-0.1035	-0.05469	0.03445	0.1538	469.47	667.24	446.15	681.3	735.85	543.1	767.24	585.48	0.0103358	0.545752	12.2573	684.933	1367.85	2	0.00197698	1.44425	Dutcher_Algae_TMT8plex_F-107332-9731_9731	Alage_TMT8plex	Mudpit_Dutcher_Algae_TMT8plex_F: 20180116_rf_1533_Dutcher_Algae_TMT8plex_F01
CC-125-1	Tubulin beta-1/beta-2 chain OS=Chlamydomonas reinhardtii GN=TUBB1 PE=3 SV=1	sp|P04690|TBB_CHLRE	TRUE	TRUE	TRUE	lAVNLIPFPR	0.99	TMT6plex (+229)	1.91084	0.659308	-0.3533	0.1347	-0.2363	-0.5299	0.4127	0.1784	-0.2346	-0.05679	202.32	381.11	207.43	260.28	483.01	294.76	306.48	236.73	0.00961136	0.63061	11.212	684.934	1367.85	2	0.00441839	3.22778	Dutcher_Algae_TMT8plex_F-110696-13548_13548	Alage_TMT8plex	Mudpit_Dutcher_Algae_TMT8plex_F: 20180116_rf_1533_Dutcher_Algae_TMT8plex_F01
CC-125-1	Tubulin beta-1/beta-2 chain OS=Chlamydomonas reinhardtii GN=TUBB1 PE=3 SV=1	sp|P04690|TBB_CHLRE	TRUE	TRUE	TRUE	lAVNLIPFPR	0.96	TMT6plex (+229)	1.56189	0.610869	0.1673	-0.0604	-0.3075	-0.231	-0.5373	0.1747	0.1459	-0.7266	250.25	291.75	174.14	271.64	220.83	252.14	327.3	130.45	0.00931537	0.67515	10.9058	684.934	1367.85	2	0.00405217	2.96025	Dutcher_Algae_TMT8plex_F-110682-13513_13513	Alage_TMT8plex	Mudpit_Dutcher_Algae_TMT8plex_F: 20180116_rf_1533_Dutcher_Algae_TMT8plex_F01
CC-125-1	Tubulin beta-1/beta-2 chain OS=Chlamydomonas reinhardtii GN=TUBB1 PE=3 SV=1	sp|P04690|TBB_CHLRE	TRUE	TRUE	TRUE	lAVNLIPFPR	1	TMT6plex (+229)	2.32126	0.671867	0.275	-0.4059	-0.2403	-0.0511	0.2731	-0.3076	0.2996	-0.7445	213.18	185.16	144.91	240.18	300.14	143.27	292.78	100.67	0.00917022	0.701327	10.662	456.957	1367.85	3	4.09255e-05	0.0298976	Dutcher_Algae_TMT8plex_F-105084-7343_7343	Alage_TMT8plex	Mudpit_Dutcher_Algae_TMT8plex_F: 20180116_rf_1533_Dutcher_Algae_TMT8plex_F01
CC-125-1	Tubulin beta-1/beta-2 chain OS=Chlamydomonas reinhardtii GN=TUBB1 PE=3 SV=1	sp|P04690|TBB_CHLRE	TRUE	TRUE	TRUE	lAVNLIPFPR	0.99	TMT6plex (+229)	1.55251	0.651238	-0.1043	-0.8948	-0.1088	-0.2799	0.02321	-0.1825	0.2753	-0.2156	248	204.19	234.29	308.46	385.08	237.36	431.77	217.98	0.00961136	0.650876	11.1467	684.932	1367.85	2	0.000342357	0.250104	Dutcher_Algae_TMT8plex_F-110746-13655_13655	Alage_TMT8plex	Mudpit_Dutcher_Algae_TMT8plex_F: 20180116_rf_1533_Dutcher_Algae_TMT8plex_F01
CC-125-1	Tubulin beta-1/beta-2 chain OS=Chlamydomonas reinhardtii GN=TUBB1 PE=3 SV=1	sp|P04690|TBB_CHLRE	TRUE	TRUE	TRUE	lAVNLIPFPR	1	TMT6plex (+229)	2.80418	0.743729	-0.1475	-0.1926	-0.2446	-0.2563	-0.0644	-0.06551	-0.03535	-0.1438	2540.5	3357.5	2259.7	3362	3819.4	2720.9	3712	2427.4	0.0113629	0.447451	14.5627	684.933	1367.85	2	0.00185491	1.35508	Dutcher_Algae_TMT8plex_F-105642-7936_7936	Alage_TMT8plex	Mudpit_Dutcher_Algae_TMT8plex_F: 20180116_rf_1533_Dutcher_Algae_TMT8plex_F01
CC-125-1	Tubulin beta-1/beta-2 chain OS=Chlamydomonas reinhardtii GN=TUBB1 PE=3 SV=1	sp|P04690|TBB_CHLRE	TRUE	TRUE	TRUE	lAVNLIPFPR	1	TMT6plex (+229)	3.24561	0.733287	-0.2825	-0.1971	-0.4352	-0.2555	-0.05969	0.07683	-0.09425	-0.02275	33459	48340	28724	48641	55175	43391	51668	38155	0.0116351	0.421524	18.4069	684.932	1367.85	2	0.000634206	0.463311	Dutcher_Algae_TMT8plex_F-105078-7337_7337	Alage_TMT8plex	Mudpit_Dutcher_Algae_TMT8plex_F: 20180116_rf_1533_Dutcher_Algae_TMT8plex_F01
CC-125-1	Tubulin beta-1/beta-2 chain OS=Chlamydomonas reinhardtii GN=TUBB1 PE=3 SV=1	sp|P04690|TBB_CHLRE	TRUE	TRUE	TRUE	lAVNLIPFPR	0.94	TMT6plex (+229)	1.38662	0.613868	-0.5432	-0.3052	-0.5584	-0.1946	0.03517	0.004459	-0.09682	-0.07837	182.63	294.37	171.66	330.07	383.57	269.58	338.31	239.53	0.00946462	0.650876	11.1096	684.934	1367.85	2	0.00380803	2.7819	Dutcher_Algae_TMT8plex_F-110652-13440_13440	Alage_TMT8plex	Mudpit_Dutcher_Algae_TMT8plex_F: 20180116_rf_1533_Dutcher_Algae_TMT8plex_F01
CC-125-1	Tubulin beta-1/beta-2 chain OS=Chlamydomonas reinhardtii GN=TUBB1 PE=3 SV=1	sp|P04690|TBB_CHLRE	TRUE	TRUE	TRUE	lAVNLIPFPR	1	TMT6plex (+229)	1.88846	0.705058	-0.1428	-0.252	-0.3538	-0.4201	-0.1486	-0.03939	-0.0608	-0.09352	577.4	730.27	476.95	681.32	815.9	626.77	824.55	567.6	0.0104712	0.532429	12.372	684.933	1367.85	2	0.00246526	1.80096	Dutcher_Algae_TMT8plex_F-107842-10273_10273	Alage_TMT8plex	Mudpit_Dutcher_Algae_TMT8plex_F: 20180116_rf_1533_Dutcher_Algae_TMT8plex_F01
CC-125-1	Tubulin beta-1/beta-2 chain OS=Chlamydomonas reinhardtii GN=TUBB1 PE=3 SV=1	sp|P04690|TBB_CHLRE	TRUE	TRUE	TRUE	lAVNLIPFPR	0.96	TMT6plex (+229)	1.45734	0.651751	0.2062	-0.2458	0.1334	-0.3266	0.168	-0.0456	-0.4175	-0.2647	295.65	292.32	267.03	291.49	409.71	250.35	266.65	203.21	0.00961136	0.650876	11.1526	684.934	1367.85	2	0.00405217	2.96025	Dutcher_Algae_TMT8plex_F-110638-13404_13404	Alage_TMT8plex	Mudpit_Dutcher_Algae_TMT8plex_F: 20180116_rf_1533_Dutcher_Algae_TMT8plex_F01
CC-125-1	Tubulin beta-1/beta-2 chain OS=Chlamydomonas reinhardtii GN=TUBB1 PE=3 SV=1	sp|P04690|TBB_CHLRE	TRUE	TRUE	TRUE	lAVNLIPFPR	1	TMT6plex (+229)	1.70326	0.715779	0.01412	-0.5674	-0.4827	-0.2794	0.04188	-0.09484	-0.1221	-0.1693	390.71	360.03	268.76	450.85	561.21	366.08	483.78	327.08	0.00990981	0.592245	11.6477	684.933	1367.85	2	0.0014887	1.08755	Dutcher_Algae_TMT8plex_F-108944-11444_11444	Alage_TMT8plex	Mudpit_Dutcher_Algae_TMT8plex_F: 20180116_rf_1533_Dutcher_Algae_TMT8plex_F01
CC-125-1	Tubulin beta-1/beta-2 chain OS=Chlamydomonas reinhardtii GN=TUBB1 PE=3 SV=1	sp|P04690|TBB_CHLRE	TRUE	TRUE	TRUE	lAVNLIPFPR	1	TMT6plex (+229)	3.01461	0.718913	-0.2593	-0.2545	-0.2478	-0.19	0.006997	-0.03353	-0.06251	-0.1013	2860.2	3919	2731.7	4266.4	4872.1	3383.8	4446.1	3039.7	0.0114031	0.441967	14.8494	684.932	1367.85	2	0.000512136	0.374134	Dutcher_Algae_TMT8plex_F-105568-7857_7857	Alage_TMT8plex	Mudpit_Dutcher_Algae_TMT8plex_F: 20180116_rf_1533_Dutcher_Algae_TMT8plex_F01
CC-125-1	Tubulin beta-1/beta-2 chain OS=Chlamydomonas reinhardtii GN=TUBB1 PE=3 SV=1	sp|P04690|TBB_CHLRE	TRUE	TRUE	TRUE	lAVNLIPFPR	0.98	TMT6plex (+229)	1.64643	0.648887	-0.3369	-0.4941	-0.1128	-0.073	0.02023	-0.1785	0.2783	-0.2146	209.28	261.93	229.73	354.13	380.89	235.91	429.16	216.22	0.00961136	0.63061	11.1782	684.934	1367.85	2	0.00429632	3.13861	Dutcher_Algae_TMT8plex_F-110610-13332_13332	Alage_TMT8plex	Mudpit_Dutcher_Algae_TMT8plex_F: 20180116_rf_1533_Dutcher_Algae_TMT8plex_F01
CC-125-1	Tubulin beta-1/beta-2 chain OS=Chlamydomonas reinhardtii GN=TUBB1 PE=3 SV=1	sp|P04690|TBB_CHLRE	TRUE	TRUE	TRUE	lAVNLIPFPR	0.99	TMT6plex (+229)	1.81913	0.600586	-0.2608	-0.3196	-0.4764	-0.03386	-0.0544	0.337	-0.237	0.285	382.63	501.08	315.38	633.2	623.1	585.12	530.25	530.63	0.0101983	0.559856	12.0019	456.956	1367.85	3	0.00298031	2.17723	Dutcher_Algae_TMT8plex_F-7790-9197_9197	Alage_TMT8plex	Mudpit_Dutcher_Algae_TMT8plex_F: 20180116_rf_1533_Dutcher_Algae_TMT8plex_F01
CC-125-1	Tubulin beta-1/beta-2 chain OS=Chlamydomonas reinhardtii GN=TUBB1 PE=3 SV=1	sp|P04690|TBB_CHLRE	TRUE	TRUE	TRUE	lAVNLIPFPR	1	TMT6plex (+229)	3.70507	0.751227	-0.215	-0.1983	-0.2657	-0.252	0.004569	0.01003	-0.0931	-0.02727	136340	187810	125040	189560	224770	161320	201510	147890	0.0112415	0.389241	20.3902	684.93	1367.85	2	0.00290583	2.12282	Dutcher_Algae_TMT8plex_F-7786-9193_9193	Alage_TMT8plex	Mudpit_Dutcher_Algae_TMT8plex_F: 20180116_rf_1533_Dutcher_Algae_TMT8plex_F01
CC-125-1	Tubulin beta-1/beta-2 chain OS=Chlamydomonas reinhardtii GN=TUBB1 PE=3 SV=1	sp|P04690|TBB_CHLRE	TRUE	TRUE	TRUE	lAVNLIPFPR	1	TMT6plex (+229)	2.20656	0.673645	0.1122	-0.397	0.2723	-0.4723	-0.2612	Value missing (-11.570534)	-0.03016	0.02834	1267.3	1221	1331.2	1204.8	1418.9	0	1540.3	1107.4	0.0109246	0.500113	13.1502	456.956	1367.85	3	0.00233945	1.70905	Dutcher_Algae_TMT8plex_F-105000-7254_7254	Alage_TMT8plex	Mudpit_Dutcher_Algae_TMT8plex_F: 20180116_rf_1533_Dutcher_Algae_TMT8plex_F01
CC-125-1	Tubulin beta-1/beta-2 chain OS=Chlamydomonas reinhardtii GN=TUBB1 PE=3 SV=1	sp|P04690|TBB_CHLRE	TRUE	TRUE	TRUE	lAVNLIPFPR	1	TMT6plex (+229)	2.90171	0.670329	-0.1792	-0.3678	-0.2942	-0.2669	0.02594	-0.0343	-0.1121	-0.04075	366200	439780	322120	489730	597080	410280	521620	383970	0.0107741	0.304609	21.7516	684.931	1367.85	2	0.00266169	1.94447	Dutcher_Algae_TMT8plex_F-104998-7252_7252	Alage_TMT8plex	Mudpit_Dutcher_Algae_TMT8plex_F: 20180116_rf_1533_Dutcher_Algae_TMT8plex_F01
CC-125-1	Tubulin beta-1/beta-2 chain OS=Chlamydomonas reinhardtii GN=TUBB1 PE=3 SV=1	sp|P04690|TBB_CHLRE	TRUE	TRUE	TRUE	lAVNLIPFPR	1	TMT6plex (+229)	2.80487	0.692435	-0.1919	-0.2527	-0.182	-0.2132	-0.004781	-0.03948	-0.1093	-0.02547	3773.2	4933.3	3599	5290.6	6094.9	4248.4	5427.2	4029.4	0.011477	0.438092	15.1906	684.928	1367.84	2	0.00730036	5.33321	Dutcher_Algae_TMT8plex_F-28778-7071_7071	Alage_TMT8plex	Mudpit_Dutcher_Algae_TMT8plex_F: 20180116_rf_1533_Dutcher_Algae_TMT8plex_F01
CC-125-1	Tubulin beta-1/beta-2 chain OS=Chlamydomonas reinhardtii GN=TUBB1 PE=3 SV=1	sp|P04690|TBB_CHLRE	TRUE	TRUE	TRUE	lAVNLIPFPR	1	TMT6plex (+229)	2.05129	0.682586	-0.2422	-0.2366	-0.1797	-0.3019	0.1259	-0.1117	0.005181	0.05507	562.54	771.69	555.65	769.42	1027	623.92	907.2	654.24	0.0104712	0.532429	12.5196	684.933	1367.85	2	0.00209905	1.53343	Dutcher_Algae_TMT8plex_F-107188-9578_9578	Alage_TMT8plex	Mudpit_Dutcher_Algae_TMT8plex_F: 20180116_rf_1533_Dutcher_Algae_TMT8plex_F01
CC-125-1	Tubulin beta-1/beta-2 chain OS=Chlamydomonas reinhardtii GN=TUBB1 PE=3 SV=1	sp|P04690|TBB_CHLRE	TRUE	TRUE	TRUE	lAVNLIPFPR	1	TMT6plex (+229)	1.91856	0.665333	-0.3163	-0.4745	0.2619	-0.4221	-0.07415	-0.1785	-0.1129	0.02763	324.18	398.34	449.33	427.77	551.54	361.3	504.92	388.88	0.00990981	0.592245	11.734	684.933	1367.85	2	0.00283147	2.06849	Dutcher_Algae_TMT8plex_F-108864-11359_11359	Alage_TMT8plex	Mudpit_Dutcher_Algae_TMT8plex_F: 20180116_rf_1533_Dutcher_Algae_TMT8plex_F01
CC-125-1	Tubulin beta-1/beta-2 chain OS=Chlamydomonas reinhardtii GN=TUBB1 PE=3 SV=1	sp|P04690|TBB_CHLRE	TRUE	TRUE	TRUE	lAVNLIPFPR	1	TMT6plex (+229)	2.33278	0.710788	-0.2926	-0.2351	-0.2604	-0.1598	0.01169	0.04268	-0.05622	-0.1315	1038.2	1475	1005.2	1617.6	1814.9	1324.4	1658.7	1109.5	0.0110082	0.482981	13.4309	684.934	1367.85	2	0.0047846	3.49531	Dutcher_Algae_TMT8plex_F-106048-8367_8367	Alage_TMT8plex	Mudpit_Dutcher_Algae_TMT8plex_F: 20180116_rf_1533_Dutcher_Algae_TMT8plex_F01
CC-125-1	Tubulin beta-1/beta-2 chain OS=Chlamydomonas reinhardtii GN=TUBB1 PE=3 SV=1	sp|P04690|TBB_CHLRE	TRUE	TRUE	TRUE	lAVNLIPFPR	0.99	TMT6plex (+229)	1.80046	0.692651	0.2486	-0.1827	-0.1873	-0.1087	0.1278	-0.5318	-0.1029	-0.2736	341.07	344.57	243.75	378.39	443.77	201.59	365.17	224.61	0.00961136	0.63061	11.3123	684.934	1367.85	2	0.0039301	2.87108	Dutcher_Algae_TMT8plex_F-110574-13254_13254	Alage_TMT8plex	Mudpit_Dutcher_Algae_TMT8plex_F: 20180116_rf_1533_Dutcher_Algae_TMT8plex_F01
CC-125-1	Tubulin beta-1/beta-2 chain OS=Chlamydomonas reinhardtii GN=TUBB1 PE=3 SV=1	sp|P04690|TBB_CHLRE	TRUE	TRUE	TRUE	lAVNLIPFPR	0.99	TMT6plex (+229)	2.0778	0.675122	0.06218	-0.271	-0.1368	-0.3506	-0.1546	-0.04795	-0.1204	-0.2371	626.28	677.74	520.98	671.12	768.8	585.33	745.98	484.66	0.0103358	0.545752	12.3109	684.934	1367.85	2	0.00502874	3.67366	Dutcher_Algae_TMT8plex_F-107716-10139_10139	Alage_TMT8plex	Mudpit_Dutcher_Algae_TMT8plex_F: 20180116_rf_1533_Dutcher_Algae_TMT8plex_F01
CC-125-1	Tubulin beta-1/beta-2 chain OS=Chlamydomonas reinhardtii GN=TUBB1 PE=3 SV=1	sp|P04690|TBB_CHLRE	TRUE	TRUE	TRUE	lHFFMVGFTPLTSR	1	TMT6plex (+229)	2.32331	0.650821	-0.1221	-0.1693	0.4167	-0.5396	-0.268	-0.641	0.01604	0.642	119.59	157.53	161.33	128.71	157.63	86.605	176.27	189.91	0.00131899	0.764892	10.2016	628.013	1881.02	3	0.000559724	0.297405	Dutcher_Algae_TMT8plex_F-41422-9106_9106	Alage_TMT8plex	Mudpit_Dutcher_Algae_TMT8plex_F: 20180116_rf_1533_Dutcher_Algae_TMT8plex_F01
CC-125-1	Tubulin beta-1/beta-2 chain OS=Chlamydomonas reinhardtii GN=TUBB1 PE=3 SV=1	sp|P04690|TBB_CHLRE	TRUE	TRUE	TRUE	lHFFMVGFTPLTSR	1	TMT6plex (+229)	2.47543	0.644871	-0.06645	0.1949	0.5605	-0.2249	-0.2637	-0.6676	0.2117	-0.2345	139.86	227.09	200.03	180.4	179.06	93.731	226.08	117.29	0.00134061	0.731203	10.4131	628.013	1881.02	3	0.000172697	0.0917616	Dutcher_Algae_TMT8plex_F-41378-9052_9052	Alage_TMT8plex	Mudpit_Dutcher_Algae_TMT8plex_F: 20180116_rf_1533_Dutcher_Algae_TMT8plex_F01
CC-125-1	Tubulin beta-1/beta-2 chain OS=Chlamydomonas reinhardtii GN=TUBB1 PE=3 SV=1	sp|P04690|TBB_CHLRE	TRUE	TRUE	TRUE	lHFFMVGFTPLTSR	1	TMT6plex (+229)	3.07191	0.766056	-0.1799	-0.03419	-0.4014	-0.4755	-0.1115	-0.3869	-0.07227	0.2668	1057.4	1584.4	867.77	1242.7	1569.9	940.3	1541	1361.9	0.00162393	0.491068	13.3114	628.013	1881.02	3	0.00110904	0.58928	Dutcher_Algae_TMT8plex_F-29436-7771_7771	Alage_TMT8plex	Mudpit_Dutcher_Algae_TMT8plex_F: 20180116_rf_1533_Dutcher_Algae_TMT8plex_F01
CC-125-1	Tubulin beta-1/beta-2 chain OS=Chlamydomonas reinhardtii GN=TUBB1 PE=3 SV=1	sp|P04690|TBB_CHLRE	TRUE	TRUE	TRUE	lHFFMVGFTPLTSR	1	TMT6plex (+229)	3.34133	0.740101	-0.2303	-0.3893	0.05269	-0.2705	0.2852	-0.1997	-0.09169	-0.04403	293.59	360.19	335.19	404.99	594.2	303.7	443.59	316.12	0.00147308	0.592245	11.5753	628.014	1881.02	3	0.00202457	1.07574	Dutcher_Algae_TMT8plex_F-31714-10202_10202	Alage_TMT8plex	Mudpit_Dutcher_Algae_TMT8plex_F: 20180116_rf_1533_Dutcher_Algae_TMT8plex_F01
CC-125-1	Tubulin beta-1/beta-2 chain OS=Chlamydomonas reinhardtii GN=TUBB1 PE=3 SV=1	sp|P04690|TBB_CHLRE	TRUE	TRUE	TRUE	lHFFMVGFTPLTSR	1	TMT6plex (+229)	2.54377	0.668499	-0.6201	-0.1415	-0.1499	-0.057	-0.2221	0.3352	0.3203	-0.46	293.79	563.34	379.29	616	553.24	570.79	749.33	316.62	0.00151596	0.559856	11.981	628.014	1881.02	3	0.00184146	0.978447	Dutcher_Algae_TMT8plex_F-18748-7565_7565	Alage_TMT8plex	Mudpit_Dutcher_Algae_TMT8plex_F: 20180116_rf_1533_Dutcher_Algae_TMT8plex_F01
CC-125-1	Tubulin beta-1/beta-2 chain OS=Chlamydomonas reinhardtii GN=TUBB1 PE=3 SV=1	sp|P04690|TBB_CHLRE	TRUE	TRUE	TRUE	lHFFMVGFTPLTSR	1	TMT6plex (+229)	2.50112	0.670465	-0.3284	-0.4606	0.2192	-0.217	0.2891	-0.1216	0.1576	-0.1698	124.48	157.29	169.26	190.11	271.43	145.02	236.5	131.84	0.00134061	0.731203	10.4777	628.013	1881.02	3	0.000559724	0.297405	Dutcher_Algae_TMT8plex_F-41320-8987_8987	Alage_TMT8plex	Mudpit_Dutcher_Algae_TMT8plex_F: 20180116_rf_1533_Dutcher_Algae_TMT8plex_F01
CC-125-1	Tubulin beta-1/beta-2 chain OS=Chlamydomonas reinhardtii GN=TUBB1 PE=3 SV=1	sp|P04690|TBB_CHLRE	TRUE	TRUE	TRUE	lHFFMVGFTPLTSR	1	TMT6plex (+229)	2.97444	0.689611	0.01224	-0.3721	-0.3952	-0.1879	0.09502	-0.4387	-0.005717	-0.1035	1574.4	1657.8	1146.8	1942.6	2351	1170.7	2111.1	1372.8	0.00164748	0.47514	13.7021	628.013	1881.02	3	0.000172697	0.0917616	Dutcher_Algae_TMT8plex_F-29356-7686_7686	Alage_TMT8plex	Mudpit_Dutcher_Algae_TMT8plex_F: 20180116_rf_1533_Dutcher_Algae_TMT8plex_F01
CC-125-1	Tubulin beta-1/beta-2 chain OS=Chlamydomonas reinhardtii GN=TUBB1 PE=3 SV=1	sp|P04690|TBB_CHLRE	TRUE	TRUE	TRUE	lHFFMVGFTPLTSR	1	TMT6plex (+229)	2.93145	0.690362	-0.2497	-0.2468	-0.2527	-0.04458	0.1865	-0.2592	0.0405	0.1015	288.67	396.45	273.31	471.28	550.97	291.48	479.99	347.64	0.00147308	0.592245	11.598	628.013	1881.02	3	0.00110904	0.58928	Dutcher_Algae_TMT8plex_F-31644-10127_10127	Alage_TMT8plex	Mudpit_Dutcher_Algae_TMT8plex_F: 20180116_rf_1533_Dutcher_Algae_TMT8plex_F01
CC-125-1	Tubulin beta-1/beta-2 chain OS=Chlamydomonas reinhardtii GN=TUBB1 PE=3 SV=1	sp|P04690|TBB_CHLRE	TRUE	TRUE	TRUE	lHFFMVGFTPLTSR	1	TMT6plex (+229)	2.67052	0.662645	0.1368	-0.01038	-0.1688	-0.7736	-0.2456	-0.1226	-0.4655	0.007943	171.14	207.27	132.84	133	187.53	144.85	154.31	148.27	0.00131899	0.764892	10.321	628.014	1881.02	3	0.00239078	1.27032	Dutcher_Algae_TMT8plex_F-41246-8908_8908	Alage_TMT8plex	Mudpit_Dutcher_Algae_TMT8plex_F: 20180116_rf_1533_Dutcher_Algae_TMT8plex_F01
CC-125-1	Tubulin beta-1/beta-2 chain OS=Chlamydomonas reinhardtii GN=TUBB1 PE=3 SV=1	sp|P04690|TBB_CHLRE	TRUE	TRUE	TRUE	lHFFMVGFTPLTSR	0.99	TMT6plex (+229)	1.63524	0.624132	-0.393	-0.08154	-0.1728	-1.005	-0.1186	-0.9162	0.6764	0.4551	61.598	105.91	67.427	59.24	106.23	44.629	170.74	103.68	0.00123493	0.943123	9.49075	628.013	1881.02	3	0.000538908	0.286345	Dutcher_Algae_TMT8plex_F-52032-12183_12183	Alage_TMT8plex	Mudpit_Dutcher_Algae_TMT8plex_F: 20180116_rf_1533_Dutcher_Algae_TMT8plex_F01
CC-125-1	Tubulin beta-1/beta-2 chain OS=Chlamydomonas reinhardtii GN=TUBB1 PE=3 SV=1	sp|P04690|TBB_CHLRE	TRUE	TRUE	TRUE	lHFFMVGFTPLTSR	1	TMT6plex (+229)	3.2976	0.705079	-0.4347	-0.1841	-0.1831	-0.1143	0.01983	-0.1023	-0.1771	0.3673	1141.5	1845.1	1276.3	2024.1	2216.8	1467.8	1860.6	1882.5	0.00165762	0.47514	13.7434	628.013	1881.02	3	0.000925935	0.491989	Dutcher_Algae_TMT8plex_F-29278-7603_7603	Alage_TMT8plex	Mudpit_Dutcher_Algae_TMT8plex_F: 20180116_rf_1533_Dutcher_Algae_TMT8plex_F01
CC-125-1	Tubulin beta-1/beta-2 chain OS=Chlamydomonas reinhardtii GN=TUBB1 PE=3 SV=1	sp|P04690|TBB_CHLRE	TRUE	TRUE	TRUE	lHFFMVGFTPLTSR	1	TMT6plex (+229)	3.01875	0.716534	-0.3305	-0.2659	-0.3302	-0.02499	0.01046	0.06212	-0.4052	-0.02547	316.5	448.83	300.18	554.15	566.4	419.51	414.07	371.54	0.00147308	0.592245	11.7276	628.014	1881.02	3	0.00184146	0.978447	Dutcher_Algae_TMT8plex_F-31566-10044_10044	Alage_TMT8plex	Mudpit_Dutcher_Algae_TMT8plex_F: 20180116_rf_1533_Dutcher_Algae_TMT8plex_F01
CC-125-1	Tubulin beta-1/beta-2 chain OS=Chlamydomonas reinhardtii GN=TUBB1 PE=3 SV=1	sp|P04690|TBB_CHLRE	TRUE	TRUE	TRUE	lHFFMVGFTPLTSR	1	TMT6plex (+229)	2.36385	0.623762	0.4131	-0.415	-0.4027	-0.2527	-0.6978	0.1139	0.01203	-0.0387	221.71	172	124.22	198.27	147.99	181.94	222.65	154.35	0.00134061	0.731203	10.4749	628.013	1881.02	3	0.000172697	0.0917616	Dutcher_Algae_TMT8plex_F-41188-8843_8843	Alage_TMT8plex	Mudpit_Dutcher_Algae_TMT8plex_F: 20180116_rf_1533_Dutcher_Algae_TMT8plex_F01
CC-125-1	Tubulin beta-1/beta-2 chain OS=Chlamydomonas reinhardtii GN=TUBB1 PE=3 SV=1	sp|P04690|TBB_CHLRE	TRUE	TRUE	TRUE	lHFFMVGFTPLTSR	1	TMT6plex (+229)	3.11775	0.719137	-0.05791	-0.1504	-0.6894	-0.5754	0.4984	-0.3422	-0.1409	-0.009002	2565	3263.6	1625.2	2584.4	5258.3	2141.2	3373.9	2507.5	0.00168198	0.451312	14.5092	628.013	1881.02	3	0.00145444	0.772804	Dutcher_Algae_TMT8plex_F-29198-7518_7518	Alage_TMT8plex	Mudpit_Dutcher_Algae_TMT8plex_F: 20180116_rf_1533_Dutcher_Algae_TMT8plex_F01
CC-125-1	Tubulin beta-1/beta-2 chain OS=Chlamydomonas reinhardtii GN=TUBB1 PE=3 SV=1	sp|P04690|TBB_CHLRE	TRUE	TRUE	TRUE	lHFFMVGFTPLTSR	1	TMT6plex (+229)	3.38009	0.719004	-0.1898	-0.3663	-0.4688	0.07279	-0.1015	0.193	-0.319	0.2121	304.57	367.72	240.9	515.09	457.52	401.7	380.24	381.89	0.00147308	0.592245	11.5744	628.014	1881.02	3	0.00147525	0.783864	Dutcher_Algae_TMT8plex_F-31500-9973_9973	Alage_TMT8plex	Mudpit_Dutcher_Algae_TMT8plex_F: 20180116_rf_1533_Dutcher_Algae_TMT8plex_F01
CC-125-1	Tubulin beta-1/beta-2 chain OS=Chlamydomonas reinhardtii GN=TUBB1 PE=3 SV=1	sp|P04690|TBB_CHLRE	TRUE	TRUE	TRUE	lHFFMVGFTPLTSR	1	TMT6plex (+229)	2.68963	0.678795	-0.218	-0.1007	-0.1446	-0.1467	0.07913	Value missing (-9.057611)	0.1737	-0.4837	176.57	262	175.61	264.31	307.58	107.59	312.26	138.46	0.00138472	0.701327	10.7685	471.259	1881.01	4	0.00976866	5.19053	Dutcher_Algae_TMT8plex_F-28682-6969_6969	Alage_TMT8plex	Mudpit_Dutcher_Algae_TMT8plex_F: 20180116_rf_1533_Dutcher_Algae_TMT8plex_F01
CC-125-1	Tubulin beta-1/beta-2 chain OS=Chlamydomonas reinhardtii GN=TUBB1 PE=3 SV=1	sp|P04690|TBB_CHLRE	TRUE	TRUE	TRUE	lHFFMVGFTPLTSR	1	TMT6plex (+229)	2.41194	0.619038	-0.01016	-0.2458	-0.08607	-0.2053	-0.5442	0.063	-0.3716	0.129	190.12	218.76	171.14	236.12	189.95	202.38	199.33	198.49	0.00136314	0.701327	10.6495	628.013	1881.02	3	0.000172697	0.0917616	Dutcher_Algae_TMT8plex_F-41108-8758_8758	Alage_TMT8plex	Mudpit_Dutcher_Algae_TMT8plex_F: 20180116_rf_1533_Dutcher_Algae_TMT8plex_F01
CC-125-1	Tubulin beta-1/beta-2 chain OS=Chlamydomonas reinhardtii GN=TUBB1 PE=3 SV=1	sp|P04690|TBB_CHLRE	TRUE	TRUE	TRUE	lHFFMVGFTPLTSR	1	TMT6plex (+229)	2.80392	0.750856	0.08405	-0.2825	-0.2459	-0.6683	0.3417	-0.07619	-0.1134	-0.178	401.73	424.43	307.73	343.41	675.5	363.07	483.17	318.57	0.00147308	0.592245	11.6959	628.014	1881.02	3	0.00147525	0.783864	Dutcher_Algae_TMT8plex_F-31428-9896_9896	Alage_TMT8plex	Mudpit_Dutcher_Algae_TMT8plex_F: 20180116_rf_1533_Dutcher_Algae_TMT8plex_F01
CC-125-1	Tubulin beta-1/beta-2 chain OS=Chlamydomonas reinhardtii GN=TUBB1 PE=3 SV=1	sp|P04690|TBB_CHLRE	TRUE	TRUE	TRUE	lHFFMVGFTPLTSR	1	TMT6plex (+229)	2.9313	0.700169	-0.1628	-0.5267	0.1341	-0.08221	-0.04768	-0.1286	-0.3151	-0.2755	318.31	338.72	366.27	474.1	493.53	328.75	391.32	279.95	0.00147308	0.608117	11.5464	628.013	1881.02	3	0.000925935	0.491989	Dutcher_Algae_TMT8plex_F-30814-9242_9242	Alage_TMT8plex	Mudpit_Dutcher_Algae_TMT8plex_F: 20180116_rf_1533_Dutcher_Algae_TMT8plex_F01
CC-125-1	Tubulin beta-1/beta-2 chain OS=Chlamydomonas reinhardtii GN=TUBB1 PE=3 SV=1	sp|P04690|TBB_CHLRE	TRUE	TRUE	TRUE	lHFFMVGFTPLTSR	1	TMT6plex (+229)	2.69604	0.627705	-0.4368	-0.3702	0.1815	-0.08819	9.632e-05	-0.496	-0.2032	0.04346	129.8	185.6	184.86	233.44	251.42	126.91	207.88	170.41	0.00134061	0.731203	10.5414	628.013	1881.02	3	0.000722014	0.383637	Dutcher_Algae_TMT8plex_F-41032-8676_8676	Alage_TMT8plex	Mudpit_Dutcher_Algae_TMT8plex_F: 20180116_rf_1533_Dutcher_Algae_TMT8plex_F01
CC-125-1	Tubulin beta-1/beta-2 chain OS=Chlamydomonas reinhardtii GN=TUBB1 PE=3 SV=1	sp|P04690|TBB_CHLRE	TRUE	TRUE	TRUE	lHFFMVGFTPLTSR	1	TMT6plex (+229)	3.10627	0.685314	-0.2996	-0.2025	-0.161	-0.1304	0.1333	0.02275	0.1233	-0.2696	307.87	451.43	319.67	491.7	588.11	387.71	558.21	299.8	0.00147308	0.592245	11.7332	628.014	1881.02	3	0.00275699	1.4649	Dutcher_Algae_TMT8plex_F-33276-11968_11968	Alage_TMT8plex	Mudpit_Dutcher_Algae_TMT8plex_F: 20180116_rf_1533_Dutcher_Algae_TMT8plex_F01
CC-125-1	Tubulin beta-1/beta-2 chain OS=Chlamydomonas reinhardtii GN=TUBB1 PE=3 SV=1	sp|P04690|TBB_CHLRE	TRUE	TRUE	TRUE	lHFFMVGFTPLTSR	0.98	TMT6plex (+229)	1.5977	0.480208	Value missing (-0.2148838)	6.201	Value missing (-0.06848812)	Value missing (-0.6559315)	Value missing (-0.6711006)	Value missing (-0.19086456)	6.321	Value missing (-0.1005106)	0	43.72	0	0	0	0	45.144	0	0.00109633	2.37379	6.47351	628.013	1881.02	3	0.000559724	0.297405	Dutcher_Algae_TMT8plex_F-42906-11806_11806	Alage_TMT8plex	Mudpit_Dutcher_Algae_TMT8plex_F: 20180116_rf_1533_Dutcher_Algae_TMT8plex_F01
CC-125-1	Tubulin beta-1/beta-2 chain OS=Chlamydomonas reinhardtii GN=TUBB1 PE=3 SV=1	sp|P04690|TBB_CHLRE	TRUE	TRUE	TRUE	lHFFMVGFTPLTSR	1	TMT6plex (+229)	2.60859	0.718126	-0.266	-0.4014	0.01304	-0.3702	0.156	-0.02535	-0.4701	0.3886	262.85	324.47	299.21	347.6	499.47	315.82	317.47	390.22	0.00145159	0.608117	11.4289	628.014	1881.02	3	0.00220767	1.17303	Dutcher_Algae_TMT8plex_F-30888-9321_9321	Alage_TMT8plex	Mudpit_Dutcher_Algae_TMT8plex_F: 20180116_rf_1533_Dutcher_Algae_TMT8plex_F01
CC-125-1	Tubulin beta-1/beta-2 chain OS=Chlamydomonas reinhardtii GN=TUBB1 PE=3 SV=1	sp|P04690|TBB_CHLRE	TRUE	TRUE	TRUE	lHFFMVGFTPLTSR	1	TMT6plex (+229)	2.23893	0.691218	-0.3697	0.3292	-0.1429	-0.1485	-0.0307	-0.3363	0.03995	-0.3099	138.23	302.03	152	232.61	248.47	143.02	248.25	136.62	0.00136314	0.701327	10.645	628.013	1881.02	3	0.000559724	0.297405	Dutcher_Algae_TMT8plex_F-40962-8601_8601	Alage_TMT8plex	Mudpit_Dutcher_Algae_TMT8plex_F: 20180116_rf_1533_Dutcher_Algae_TMT8plex_F01
CC-125-1	Tubulin beta-1/beta-2 chain OS=Chlamydomonas reinhardtii GN=TUBB1 PE=3 SV=1	sp|P04690|TBB_CHLRE	TRUE	TRUE	TRUE	lHFFMVGFTPLTSR	1	TMT6plex (+229)	2.87022	0.734225	0.09829	-0.2503	-0.347	-0.2334	0.1794	-0.1047	-0.1867	0.1119	15097	16140	10734	17091	22493	13333	17028	14460	0.0017342	0.419859	16.9474	941.512	1881.01	2	0.00766658	4.07359	Dutcher_Algae_TMT8plex_F-28650-6935_6935	Alage_TMT8plex	Mudpit_Dutcher_Algae_TMT8plex_F: 20180116_rf_1533_Dutcher_Algae_TMT8plex_F01
CC-125-1	Tubulin beta-1/beta-2 chain OS=Chlamydomonas reinhardtii GN=TUBB1 PE=3 SV=1	sp|P04690|TBB_CHLRE	TRUE	TRUE	TRUE	lHFFMVGFTPLTSR	1	TMT6plex (+229)	3.45357	0.726674	-0.06095	-0.3312	-0.3369	-0.2772	0.1075	-0.06997	-0.2214	0.1242	5728.4	6474.3	4541.1	7010.3	9080.8	5772.4	7029.2	6164.3	0.00171484	0.431104	15.6607	628.013	1881.02	3	0.00110904	0.58928	Dutcher_Algae_TMT8plex_F-29048-7358_7358	Alage_TMT8plex	Mudpit_Dutcher_Algae_TMT8plex_F: 20180116_rf_1533_Dutcher_Algae_TMT8plex_F01
CC-125-1	Tubulin beta-1/beta-2 chain OS=Chlamydomonas reinhardtii GN=TUBB1 PE=3 SV=1	sp|P04690|TBB_CHLRE	TRUE	TRUE	TRUE	lHFFMVGFTPLTSR	1	TMT6plex (+229)	2.95422	0.696268	-0.1416	-0.7008	-0.2737	-0.35	-0.04532	0.3367	-0.07646	-0.1498	324.72	305.81	282.37	397.72	492.07	454.81	459.56	309.24	0.00147308	0.608117	11.5633	628.014	1881.02	3	0.00202457	1.07574	Dutcher_Algae_TMT8plex_F-33196-11858_11858	Alage_TMT8plex	Mudpit_Dutcher_Algae_TMT8plex_F: 20180116_rf_1533_Dutcher_Algae_TMT8plex_F01
CC-125-1	Tubulin beta-1/beta-2 chain OS=Chlamydomonas reinhardtii GN=TUBB1 PE=3 SV=1	sp|P04690|TBB_CHLRE	TRUE	TRUE	TRUE	lHFFMVGFTPLTSR	1	TMT6plex (+229)	1.91321	0.581545	0.4856	-0.5173	Value missing (-6.8555083)	-0.2389	0.3737	0.5067	-0.05247	Value missing (-6.887531)	67.883	46.804	0	58.203	85.966	68.406	64.43	0	0.00115114	1.19234	8.61358	628.013	1881.02	3	0.000538908	0.286345	Dutcher_Algae_TMT8plex_F-33574-13406_13406	Alage_TMT8plex	Mudpit_Dutcher_Algae_TMT8plex_F: 20180116_rf_1533_Dutcher_Algae_TMT8plex_F01
CC-125-1	Tubulin beta-1/beta-2 chain OS=Chlamydomonas reinhardtii GN=TUBB1 PE=3 SV=1	sp|P04690|TBB_CHLRE	TRUE	TRUE	TRUE	lHFFMVGFTPLTSR	1	TMT6plex (+229)	1.95968	0.58468	0.9505	0.4196	Value missing (-6.7415094)	-0.3058	0.01445	0.6409	Value missing (-7.2278748)	Value missing (-6.773532)	86.575	78.278	0	52.94	61.658	69.371	0	0	0.00113084	1.2619	8.44634	628.013	1881.02	3	0.000355803	0.189053	Dutcher_Algae_TMT8plex_F-33570-13376_13376	Alage_TMT8plex	Mudpit_Dutcher_Algae_TMT8plex_F: 20180116_rf_1533_Dutcher_Algae_TMT8plex_F01
CC-125-1	Tubulin beta-1/beta-2 chain OS=Chlamydomonas reinhardtii GN=TUBB1 PE=3 SV=1	sp|P04690|TBB_CHLRE	TRUE	TRUE	TRUE	lHFFMVGFTPLTSR	1	TMT6plex (+229)	2.55851	0.653715	0.03996	-0.546	0.406	-0.7084	-0.1493	0.2865	-0.2124	-0.1421	140.91	128.5	169.57	119.85	179.24	168.07	160.24	118.75	0.00131899	0.764892	10.2108	628.013	1881.02	3	0.000376619	0.200114	Dutcher_Algae_TMT8plex_F-33566-13344_13344	Alage_TMT8plex	Mudpit_Dutcher_Algae_TMT8plex_F: 20180116_rf_1533_Dutcher_Algae_TMT8plex_F01
CC-125-1	Tubulin beta-1/beta-2 chain OS=Chlamydomonas reinhardtii GN=TUBB1 PE=3 SV=1	sp|P04690|TBB_CHLRE	TRUE	TRUE	TRUE	lHFFMVGFTPLTSR	0.95	TMT6plex (+229)	1.22173	0.526148	-0.309	0.06643	-0.6005	-0.1019	-0.1894	-1.759	0.2346	0.6037	115.08	203.54	90.297	189.98	176.73	45.962	224.07	201.79	0.00131899	0.764892	10.2848	628.013	1881.02	3	0.00110904	0.58928	Dutcher_Algae_TMT8plex_F-73788-14825_14825	Alage_TMT8plex	Mudpit_Dutcher_Algae_TMT8plex_F: 20180116_rf_1533_Dutcher_Algae_TMT8plex_F01
CC-125-1	Tubulin beta-1/beta-2 chain OS=Chlamydomonas reinhardtii GN=TUBB1 PE=3 SV=1	sp|P04690|TBB_CHLRE	TRUE	TRUE	TRUE	lHFFMVGFTPLTSR	1	TMT6plex (+229)	2.73203	0.711454	-0.3202	0.09458	0.09813	0.6428	-0.499	-0.03006	-0.2613	-0.552	152.57	275.06	190.06	418.04	195.91	187.39	213.74	124.48	0.00138472	0.67515	10.7791	628.013	1881.02	3	0.00074283	0.394697	Dutcher_Algae_TMT8plex_F-33560-13312_13312	Alage_TMT8plex	Mudpit_Dutcher_Algae_TMT8plex_F: 20180116_rf_1533_Dutcher_Algae_TMT8plex_F01
CC-125-1	Tubulin beta-1/beta-2 chain OS=Chlamydomonas reinhardtii GN=TUBB1 PE=3 SV=1	sp|P04690|TBB_CHLRE	TRUE	TRUE	TRUE	lHFFMVGFTPLTSR	0.89	TMT6plex (+229)	1.02698	0.448937	0.1934	-0.5831	-1.528	-0.09141	0.09399	-0.1281	-0.606	-0.1633	510.68	406.64	166.62	590.92	661.92	414.8	410.52	381.07	0.00149516	0.573286	11.7908	941.517	1881.02	2	0.00112249	0.596425	Dutcher_Algae_TMT8plex_F-33546-13281_13281	Alage_TMT8plex	Mudpit_Dutcher_Algae_TMT8plex_F: 20180116_rf_1533_Dutcher_Algae_TMT8plex_F01
CC-125-1	Tubulin beta-1/beta-2 chain OS=Chlamydomonas reinhardtii GN=TUBB1 PE=3 SV=1	sp|P04690|TBB_CHLRE	TRUE	TRUE	TRUE	lHFFMVGFTPLTSR	1	TMT6plex (+229)	2.73606	0.740622	-0.006522	-0.08387	-0.5276	-0.01085	-0.165	-0.3497	-0.1264	-0.4341	389.67	501.67	263.74	552.2	493.71	310.37	485.23	275.48	0.00147308	0.592245	11.676	628.013	1881.02	3	0.000925935	0.491989	Dutcher_Algae_TMT8plex_F-31270-9728_9728	Alage_TMT8plex	Mudpit_Dutcher_Algae_TMT8plex_F: 20180116_rf_1533_Dutcher_Algae_TMT8plex_F01
CC-125-1	Tubulin beta-1/beta-2 chain OS=Chlamydomonas reinhardtii GN=TUBB1 PE=3 SV=1	sp|P04690|TBB_CHLRE	TRUE	TRUE	TRUE	lHFFMVGFTPLTSR	1	TMT6plex (+229)	2.07317	0.647312	-0.03518	-0.1657	-0.426	-0.1773	0.09919	-0.1257	-0.2588	-0.007219	153620	190270	113120	198370	237480	146380	180840	148750	0.00167104	0.389241	20.3845	941.512	1881.01	2	0.00852107	4.52763	Dutcher_Algae_TMT8plex_F-28730-7020_7020	Alage_TMT8plex	Mudpit_Dutcher_Algae_TMT8plex_F: 20180116_rf_1533_Dutcher_Algae_TMT8plex_F01
CC-125-1	Tubulin beta-1/beta-2 chain OS=Chlamydomonas reinhardtii GN=TUBB1 PE=3 SV=1	sp|P04690|TBB_CHLRE	TRUE	TRUE	TRUE	lHFFMVGFTPLTSR	1	TMT6plex (+229)	2.15564	0.708491	0.1645	-0.681	-0.1564	-0.2522	0.4726	0.4225	-0.1349	-0.4515	142.87	110.11	110.11	150.92	248.56	171.27	161.15	90.213	0.00131899	0.764892	10.2109	628.014	1881.02	3	0.00129215	0.686572	Dutcher_Algae_TMT8plex_F-33540-13273_13273	Alage_TMT8plex	Mudpit_Dutcher_Algae_TMT8plex_F: 20180116_rf_1533_Dutcher_Algae_TMT8plex_F01
CC-125-1	Tubulin beta-1/beta-2 chain OS=Chlamydomonas reinhardtii GN=TUBB1 PE=3 SV=1	sp|P04690|TBB_CHLRE	TRUE	TRUE	TRUE	lHFFMVGFTPLTSR	1	TMT6plex (+229)	2.58067	0.616181	-0.2187	0.02137	-0.7252	-0.07271	0.1042	-0.5904	-0.3452	-0.01046	217.46	346.12	148.89	343.49	381.12	171.6	275.35	236.69	0.0014069	0.650876	11.0503	628.013	1881.02	3	0.00110904	0.58928	Dutcher_Algae_TMT8plex_F-40880-8514_8514	Alage_TMT8plex	Mudpit_Dutcher_Algae_TMT8plex_F: 20180116_rf_1533_Dutcher_Algae_TMT8plex_F01
CC-125-1	Tubulin beta-1/beta-2 chain OS=Chlamydomonas reinhardtii GN=TUBB1 PE=3 SV=1	sp|P04690|TBB_CHLRE	TRUE	TRUE	TRUE	lHFFMVGFTPLTSR	0.95	TMT6plex (+229)	1.37552	0.463474	Value missing (-0.15769768)	6.322	Value missing (-0.011301994)	Value missing (-0.59874535)	Value missing (-0.6139145)	Value missing (-0.13367844)	Value missing (-0.4976673)	Value missing (-0.04332447)	0	43.932	0	0	0	0	0	0	0.00110926	3	5.45721	628.013	1881.02	3	0.00074283	0.394697	Dutcher_Algae_TMT8plex_F-33528-12867_12867	Alage_TMT8plex	Mudpit_Dutcher_Algae_TMT8plex_F: 20180116_rf_1533_Dutcher_Algae_TMT8plex_F01
CC-125-1	Tubulin beta-1/beta-2 chain OS=Chlamydomonas reinhardtii GN=TUBB1 PE=3 SV=1	sp|P04690|TBB_CHLRE	TRUE	TRUE	TRUE	lHFFMVGFTPLTSR	0.99	TMT6plex (+229)	1.73767	0.536917	Value missing (-0.230896)	6.61	Value missing (-0.08450031)	Value missing (-0.67194366)	6.876	Value missing (-0.20687675)	Value missing (-0.57086563)	8.095	0	56.295	0	0	71.367	0	0	112.67	0.00109332	1.50696	7.9089	628.013	1881.02	3	0.000172697	0.0917616	Dutcher_Algae_TMT8plex_F-33526-12839_12839	Alage_TMT8plex	Mudpit_Dutcher_Algae_TMT8plex_F: 20180116_rf_1533_Dutcher_Algae_TMT8plex_F01
CC-125-1	Tubulin beta-1/beta-2 chain OS=Chlamydomonas reinhardtii GN=TUBB1 PE=3 SV=1	sp|P04690|TBB_CHLRE	TRUE	TRUE	TRUE	lHFFMVGFTPLTSR	1	TMT6plex (+229)	1.90665	0.657159	0.5038	-0.5107	Value missing (-6.826551)	-0.5114	Value missing (-7.4291635)	0.2193	0.7938	0.5912	67.379	47.745	0	47.529	0	57.46	105.65	69.301	0.00115114	1.19234	8.62594	628.013	1881.02	3	0.000355803	0.189053	Dutcher_Algae_TMT8plex_F-33522-12810_12810	Alage_TMT8plex	Mudpit_Dutcher_Algae_TMT8plex_F: 20180116_rf_1533_Dutcher_Algae_TMT8plex_F01
CC-125-1	Tubulin beta-1/beta-2 chain OS=Chlamydomonas reinhardtii GN=TUBB1 PE=3 SV=1	sp|P04690|TBB_CHLRE	TRUE	TRUE	TRUE	lHFFMVGFTPLTSR	1	TMT6plex (+229)	2.16471	0.64579	-0.1004	-0.7864	-0.6676	-0.8157	0.1284	-0.191	0.1011	0.03804	88.533	77.021	58.297	76.848	145.54	84.375	137.67	92.211	0.00125448	0.943123	9.5708	628.013	1881.02	3	0.000193513	0.102822	Dutcher_Algae_TMT8plex_F-33518-12781_12781	Alage_TMT8plex	Mudpit_Dutcher_Algae_TMT8plex_F: 20180116_rf_1533_Dutcher_Algae_TMT8plex_F01
CC-125-1	Tubulin beta-1/beta-2 chain OS=Chlamydomonas reinhardtii GN=TUBB1 PE=3 SV=1	sp|P04690|TBB_CHLRE	TRUE	TRUE	TRUE	lHFFMVGFTPLTSR	0.84	TMT6plex (+229)	0.490768	0.443812	-0.5551	0.1353	Value missing (-7.427161)	-0.06321	-0.2282	Value missing (-7.5495377)	1.031	0.3035	49.04	110.86	0	98.889	84.643	0	193.22	82.55	0.00121357	0.998174	9.27427	941.516	1881.02	2	0.000342357	0.181909	Dutcher_Algae_TMT8plex_F-33516-12769_12769	Alage_TMT8plex	Mudpit_Dutcher_Algae_TMT8plex_F: 20180116_rf_1533_Dutcher_Algae_TMT8plex_F01
CC-125-1	Tubulin beta-1/beta-2 chain OS=Chlamydomonas reinhardtii GN=TUBB1 PE=3 SV=1	sp|P04690|TBB_CHLRE	TRUE	TRUE	TRUE	lHFFMVGFTPLTSR	1	TMT6plex (+229)	2.85802	0.69532	-0.09923	-0.1353	0.2027	-0.1561	-0.01151	-0.8459	-0.2706	-0.6715	118.84	156.86	137.19	162.6	180.97	71.744	144.33	75.611	0.00129831	0.800685	10.0336	628.013	1881.02	3	0.00110904	0.58928	Dutcher_Algae_TMT8plex_F-33510-12750_12750	Alage_TMT8plex	Mudpit_Dutcher_Algae_TMT8plex_F: 20180116_rf_1533_Dutcher_Algae_TMT8plex_F01
CC-125-1	Tubulin beta-1/beta-2 chain OS=Chlamydomonas reinhardtii GN=TUBB1 PE=3 SV=1	sp|P04690|TBB_CHLRE	TRUE	TRUE	TRUE	lHFFMVGFTPLTSR	1	TMT6plex (+229)	3.08295	0.706665	-0.04657	-0.1086	-0.6888	-0.2181	0.09726	-0.07554	-0.1828	-0.4651	363.11	471.67	227.93	460.51	562.68	358.38	452.66	259.83	0.00147308	0.592245	11.6242	628.014	1881.02	3	0.00330631	1.75678	Dutcher_Algae_TMT8plex_F-33298-12009_12009	Alage_TMT8plex	Mudpit_Dutcher_Algae_TMT8plex_F: 20180116_rf_1533_Dutcher_Algae_TMT8plex_F01
CC-125-1	Tubulin beta-1/beta-2 chain OS=Chlamydomonas reinhardtii GN=TUBB1 PE=3 SV=1	sp|P04690|TBB_CHLRE	TRUE	TRUE	TRUE	lHFFMVGFTPLTSR	1	TMT6plex (+229)	2.01926	0.663638	-0.2011	-0.4206	0.6409	-0.09025	0.7863	0.3842	Value missing (-8.188955)	Value missing (-7.734613)	76.131	87.548	126.02	115.94	213.58	113.03	58.801	0	0.00125448	0.894198	9.62762	628.012	1881.02	3	0.00236996	1.25926	Dutcher_Algae_TMT8plex_F-33504-12720_12720	Alage_TMT8plex	Mudpit_Dutcher_Algae_TMT8plex_F: 20180116_rf_1533_Dutcher_Algae_TMT8plex_F01
CC-125-1	Tubulin beta-1/beta-2 chain OS=Chlamydomonas reinhardtii GN=TUBB1 PE=3 SV=1	sp|P04690|TBB_CHLRE	TRUE	TRUE	TRUE	lHFFMVGFTPLTSR	0.82	TMT6plex (+229)	0.516919	0.470469	-0.1306	-0.5653	0.1484	-0.1608	-0.6171	0.1639	0.1828	Value missing (-7.7569623)	81.105	83.645	92.103	111.96	84.881	98.544	133.1	0	0.00123493	0.943123	9.42067	941.514	1881.01	2	0.00327204	1.73858	Dutcher_Algae_TMT8plex_F-33502-12708_12708	Alage_TMT8plex	Mudpit_Dutcher_Algae_TMT8plex_F: 20180116_rf_1533_Dutcher_Algae_TMT8plex_F01
CC-125-1	Tubulin beta-1/beta-2 chain OS=Chlamydomonas reinhardtii GN=TUBB1 PE=3 SV=1	sp|P04690|TBB_CHLRE	TRUE	TRUE	TRUE	lHFFMVGFTPLTSR	1	TMT6plex (+229)	3.35221	0.708767	0.03216	-0.2907	-0.2115	-0.1619	0.2289	-0.1294	-0.232	0.2851	182470	198660	147700	226580	294940	166350	209680	205680	0.00166206	0.382858	20.6382	628.011	1881.01	3	0.00639828	3.39969	Dutcher_Algae_TMT8plex_F-28808-7103_7103	Alage_TMT8plex	Mudpit_Dutcher_Algae_TMT8plex_F: 20180116_rf_1533_Dutcher_Algae_TMT8plex_F01
CC-125-1	Tubulin beta-1/beta-2 chain OS=Chlamydomonas reinhardtii GN=TUBB1 PE=3 SV=1	sp|P04690|TBB_CHLRE	TRUE	TRUE	TRUE	lHFFMVGFTPLTSR	1	TMT6plex (+229)	2.8138	0.688835	-0.1567	-0.6611	0.1052	-0.9861	-0.2538	0.3306	-0.007341	-0.1346	155.5	151.61	174.76	125.67	209.52	219.12	231.03	151.11	0.00134061	0.731203	10.47	628.014	1881.02	3	0.00147525	0.783864	Dutcher_Algae_TMT8plex_F-33498-12690_12690	Alage_TMT8plex	Mudpit_Dutcher_Algae_TMT8plex_F: 20180116_rf_1533_Dutcher_Algae_TMT8plex_F01
CC-125-1	Tubulin beta-1/beta-2 chain OS=Chlamydomonas reinhardtii GN=TUBB1 PE=3 SV=1	sp|P04690|TBB_CHLRE	TRUE	TRUE	TRUE	lHFFMVGFTPLTSR	1	TMT6plex (+229)	2.45212	0.700163	0.1592	-0.532	-0.8006	-0.2079	-0.262	0.2369	-0.05926	-0.08348	184.87	158.14	94.915	202.65	194.71	198.12	213.53	151.36	0.00134061	0.731203	10.4494	628.014	1881.02	3	0.00239078	1.27032	Dutcher_Algae_TMT8plex_F-33494-12660_12660	Alage_TMT8plex	Mudpit_Dutcher_Algae_TMT8plex_F: 20180116_rf_1533_Dutcher_Algae_TMT8plex_F01
CC-125-1	Tubulin beta-1/beta-2 chain OS=Chlamydomonas reinhardtii GN=TUBB1 PE=3 SV=1	sp|P04690|TBB_CHLRE	TRUE	TRUE	TRUE	lHFFMVGFTPLTSR	0.95	TMT6plex (+229)	0.973538	0.602096	-0.3576	-0.1013	-0.179	-0.2803	0.03423	-0.1124	-0.3113	0.5095	199.2	321.23	212.28	300.48	370.25	241.06	282.52	341.87	0.00142872	0.650876	11.1478	941.517	1881.02	2	0.00185491	0.985591	Dutcher_Algae_TMT8plex_F-42926-12311_12311	Alage_TMT8plex	Mudpit_Dutcher_Algae_TMT8plex_F: 20180116_rf_1533_Dutcher_Algae_TMT8plex_F01
CC-125-1	Tubulin beta-1/beta-2 chain OS=Chlamydomonas reinhardtii GN=TUBB1 PE=3 SV=1	sp|P04690|TBB_CHLRE	TRUE	TRUE	TRUE	lHFFMVGFTPLTSR	1	TMT6plex (+229)	2.88941	0.714983	-0.165	-0.2253	-0.1685	-0.04491	0.3375	0.5044	-0.317	-0.1264	148.69	193.5	140.78	228.97	296.54	237.44	186.56	146.77	0.00136314	0.701327	10.625	628.014	1881.02	3	0.00257388	1.36761	Dutcher_Algae_TMT8plex_F-33490-12630_12630	Alage_TMT8plex	Mudpit_Dutcher_Algae_TMT8plex_F: 20180116_rf_1533_Dutcher_Algae_TMT8plex_F01
CC-125-1	Tubulin beta-1/beta-2 chain OS=Chlamydomonas reinhardtii GN=TUBB1 PE=3 SV=1	sp|P04690|TBB_CHLRE	TRUE	TRUE	TRUE	lHFFMVGFTPLTSR	1	TMT6plex (+229)	2.35669	0.695677	0.004347	-0.3129	0.4451	-0.5029	0.1077	-0.2957	-0.511	0.2623	213.3	231.09	269.84	214.54	329.42	176.59	207.6	240.06	0.00138472	0.67515	10.8784	628.013	1881.02	3	0.00074283	0.394697	Dutcher_Algae_TMT8plex_F-40812-8440_8440	Alage_TMT8plex	Mudpit_Dutcher_Algae_TMT8plex_F: 20180116_rf_1533_Dutcher_Algae_TMT8plex_F01
CC-125-1	Tubulin beta-1/beta-2 chain OS=Chlamydomonas reinhardtii GN=TUBB1 PE=3 SV=1	sp|P04690|TBB_CHLRE	TRUE	TRUE	TRUE	lHFFMVGFTPLTSR	1	TMT6plex (+229)	2.69333	0.667434	-0.3351	-0.268	0.01789	-0.1463	0.6189	-0.1451	0.3599	Value missing (-8.814436)	146.51	212.53	175.46	236.81	398.85	167.34	323.48	85.271	0.00138472	0.67515	10.77	628.013	1881.02	3	0.00108822	0.578221	Dutcher_Algae_TMT8plex_F-33478-12594_12594	Alage_TMT8plex	Mudpit_Dutcher_Algae_TMT8plex_F: 20180116_rf_1533_Dutcher_Algae_TMT8plex_F01
CC-125-1	Tubulin beta-1/beta-2 chain OS=Chlamydomonas reinhardtii GN=TUBB1 PE=3 SV=1	sp|P04690|TBB_CHLRE	TRUE	TRUE	TRUE	lHFFMVGFTPLTSR	1	TMT6plex (+229)	2.44014	0.728168	0.1434	0.02965	-0.509	-0.003715	-0.1387	-0.4516	-0.4421	-0.1527	229.23	285.08	142.7	295.06	266.42	154.19	209.93	176.51	0.00138472	0.67515	10.7806	628.012	1881.01	3	0.00328549	1.74572	Dutcher_Algae_TMT8plex_F-33464-12556_12556	Alage_TMT8plex	Mudpit_Dutcher_Algae_TMT8plex_F: 20180116_rf_1533_Dutcher_Algae_TMT8plex_F01
CC-125-1	Tubulin beta-1/beta-2 chain OS=Chlamydomonas reinhardtii GN=TUBB1 PE=3 SV=1	sp|P04690|TBB_CHLRE	TRUE	TRUE	TRUE	lHFFMVGFTPLTSR	1	TMT6plex (+229)	3.14254	0.642844	-0.1121	-0.332	0.0462	-0.6654	-0.1793	0.1878	0.02236	-0.5419	361.8	425.3	379.91	354.2	495.58	446.71	533.29	258.73	0.00147308	0.592245	11.6687	628.014	1881.02	3	0.0031232	1.65949	Dutcher_Algae_TMT8plex_F-33376-12196_12196	Alage_TMT8plex	Mudpit_Dutcher_Algae_TMT8plex_F: 20180116_rf_1533_Dutcher_Algae_TMT8plex_F01
CC-125-1	Tubulin beta-1/beta-2 chain OS=Chlamydomonas reinhardtii GN=TUBB1 PE=3 SV=1	sp|P04690|TBB_CHLRE	TRUE	TRUE	TRUE	lHFFMVGFTPLTSR	1	TMT6plex (+229)	2.84548	0.688299	-0.1018	-0.2158	-0.1895	-0.658	-0.2031	-0.09254	-0.09836	-0.04748	243.19	305.52	217.5	238.57	323.39	247.6	328.75	239.49	0.0014069	0.650876	11.0661	628.013	1881.02	3	0.000193513	0.102822	Dutcher_Algae_TMT8plex_F-33452-12519_12519	Alage_TMT8plex	Mudpit_Dutcher_Algae_TMT8plex_F: 20180116_rf_1533_Dutcher_Algae_TMT8plex_F01
CC-125-1	Tubulin beta-1/beta-2 chain OS=Chlamydomonas reinhardtii GN=TUBB1 PE=3 SV=1	sp|P04690|TBB_CHLRE	TRUE	TRUE	TRUE	lHFFMVGFTPLTSR	1	TMT6plex (+229)	2.1277	0.663803	-0.007403	-0.2245	-0.3092	-0.08846	0.1937	-0.2029	-0.2299	-0.05215	3348.2	3916.8	2610.8	4496.3	5422.3	2968.3	3954.4	3081.9	0.00169506	0.441967	14.863	941.512	1881.01	2	0.00827693	4.3979	Dutcher_Algae_TMT8plex_F-28890-7190_7190	Alage_TMT8plex	Mudpit_Dutcher_Algae_TMT8plex_F: 20180116_rf_1533_Dutcher_Algae_TMT8plex_F01
CC-125-1	Tubulin beta-1/beta-2 chain OS=Chlamydomonas reinhardtii GN=TUBB1 PE=3 SV=1	sp|P04690|TBB_CHLRE	TRUE	TRUE	TRUE	lHFFMVGFTPLTSR	1	TMT6plex (+229)	3.0284	0.6902	-1.013	-0.8416	-0.5936	0.0108	0.07793	-0.1256	0.2372	-0.1657	123.83	197.93	154.98	352.67	370.37	231.18	395.05	211.3	0.0014069	0.650876	10.9925	628.014	1881.02	3	0.00165836	0.881155	Dutcher_Algae_TMT8plex_F-33446-12487_12487	Alage_TMT8plex	Mudpit_Dutcher_Algae_TMT8plex_F: 20180116_rf_1533_Dutcher_Algae_TMT8plex_F01
CC-125-1	Tubulin beta-1/beta-2 chain OS=Chlamydomonas reinhardtii GN=TUBB1 PE=3 SV=1	sp|P04690|TBB_CHLRE	TRUE	TRUE	TRUE	lHFFMVGFTPLTSR	1	TMT6plex (+229)	3.07569	0.707602	0.04293	-0.3548	0.3553	-0.254	-0.1678	-0.1717	-0.1236	0.06175	266.55	276.56	309.59	307.88	333.74	232.89	320.61	255.26	0.00142872	0.63061	11.1693	628.014	1881.02	3	0.00239078	1.27032	Dutcher_Algae_TMT8plex_F-33440-12455_12455	Alage_TMT8plex	Mudpit_Dutcher_Algae_TMT8plex_F: 20180116_rf_1533_Dutcher_Algae_TMT8plex_F01
CC-125-1	Tubulin beta-1/beta-2 chain OS=Chlamydomonas reinhardtii GN=TUBB1 PE=3 SV=1	sp|P04690|TBB_CHLRE	TRUE	TRUE	TRUE	lHFFMVGFTPLTSR	1	TMT6plex (+229)	3.09341	0.694643	-0.1775	0.197	-0.4359	-0.148	-0.2707	0.1063	-0.1434	-0.1357	240.44	419.63	192.56	352.86	320.11	295.1	332.51	235.93	0.00142872	0.63061	11.2223	628.014	1881.02	3	0.0029401	1.5622	Dutcher_Algae_TMT8plex_F-33434-12423_12423	Alage_TMT8plex	Mudpit_Dutcher_Algae_TMT8plex_F: 20180116_rf_1533_Dutcher_Algae_TMT8plex_F01
CC-125-1	Tubulin beta-1/beta-2 chain OS=Chlamydomonas reinhardtii GN=TUBB1 PE=3 SV=1	sp|P04690|TBB_CHLRE	TRUE	TRUE	TRUE	lHFFMVGFTPLTSR	1	TMT6plex (+229)	2.75533	0.701954	0.2528	0.09924	-0.002319	-0.445	-0.1367	-0.612	-0.1546	-0.565	361.66	438.12	290	322.83	395.13	200.94	369.95	194.61	0.00142872	0.63061	11.3294	628.014	1881.02	3	0.00403873	2.14594	Dutcher_Algae_TMT8plex_F-33426-12390_12390	Alage_TMT8plex	Mudpit_Dutcher_Algae_TMT8plex_F: 20180116_rf_1533_Dutcher_Algae_TMT8plex_F01
CC-125-1	Tubulin beta-1/beta-2 chain OS=Chlamydomonas reinhardtii GN=TUBB1 PE=3 SV=1	sp|P04690|TBB_CHLRE	TRUE	TRUE	TRUE	lHFFMVGFTPLTSR	0.99	TMT6plex (+229)	1.81344	0.536133	0.7586	-0.1633	Value missing (-7.067281)	0.5704	-0.2464	-0.1281	-0.3416	0.8644	94.99	68.343	0	117.13	64.67	53.029	60.367	96.074	0.0011928	1.0567	9.11531	628.013	1881.02	3	0.00108822	0.578221	Dutcher_Algae_TMT8plex_F-42896-11747_11747	Alage_TMT8plex	Mudpit_Dutcher_Algae_TMT8plex_F: 20180116_rf_1533_Dutcher_Algae_TMT8plex_F01
CC-125-1	Tubulin beta-1/beta-2 chain OS=Chlamydomonas reinhardtii GN=TUBB1 PE=3 SV=1	sp|P04690|TBB_CHLRE	TRUE	TRUE	TRUE	lHFFMVGFTPLTSR	1	TMT6plex (+229)	2.86927	0.70783	-0.4902	-0.5769	-0.08836	-0.1073	0.2216	0.1342	-0.2182	-0.1841	171.46	222.08	211.82	314.7	396.79	266.02	284.85	202.2	0.0014069	0.650876	11.0154	628.014	1881.02	3	0.00348941	1.85407	Dutcher_Algae_TMT8plex_F-33418-12357_12357	Alage_TMT8plex	Mudpit_Dutcher_Algae_TMT8plex_F: 20180116_rf_1533_Dutcher_Algae_TMT8plex_F01
CC-125-1	Tubulin beta-1/beta-2 chain OS=Chlamydomonas reinhardtii GN=TUBB1 PE=3 SV=1	sp|P04690|TBB_CHLRE	TRUE	TRUE	TRUE	lHFFMVGFTPLTSR	1	TMT6plex (+229)	2.55682	0.638618	-0.05984	-0.3682	-0.7436	-0.1638	0.07824	0.03098	-0.5469	-0.1276	237.31	259.78	145.12	312.93	365.9	255.15	235.93	215.6	0.0014069	0.650876	10.9856	628.014	1881.02	3	0.00165836	0.881155	Dutcher_Algae_TMT8plex_F-40746-8368_8368	Alage_TMT8plex	Mudpit_Dutcher_Algae_TMT8plex_F: 20180116_rf_1533_Dutcher_Algae_TMT8plex_F01
CC-125-1	Tubulin beta-1/beta-2 chain OS=Chlamydomonas reinhardtii GN=TUBB1 PE=3 SV=1	sp|P04690|TBB_CHLRE	TRUE	TRUE	TRUE	lHFFMVGFTPLTSR	1	TMT6plex (+229)	3.01728	0.693071	-0.1143	-0.4106	0.319	0.07056	-0.07454	-0.1771	-0.4131	-0.2306	211.27	234.3	265.9	337.93	312.92	204.19	235.51	184.99	0.0014069	0.67515	10.9564	628.014	1881.02	3	0.00385562	2.04865	Dutcher_Algae_TMT8plex_F-33412-12326_12326	Alage_TMT8plex	Mudpit_Dutcher_Algae_TMT8plex_F: 20180116_rf_1533_Dutcher_Algae_TMT8plex_F01
CC-125-1	Tubulin beta-1/beta-2 chain OS=Chlamydomonas reinhardtii GN=TUBB1 PE=3 SV=1	sp|P04690|TBB_CHLRE	TRUE	TRUE	TRUE	lHFFMVGFTPLTSR	1	TMT6plex (+229)	2.94828	0.696026	-0.1375	-1.055	0.1522	-0.08532	-0.05689	-0.3498	-0.1539	-0.3245	321.84	240.28	368.53	466.03	487.74	280.8	430.95	268.05	0.00145159	0.608117	11.4839	628.014	1881.02	3	0.00367252	1.95136	Dutcher_Algae_TMT8plex_F-30602-9014_9014	Alage_TMT8plex	Mudpit_Dutcher_Algae_TMT8plex_F: 20180116_rf_1533_Dutcher_Algae_TMT8plex_F01
CC-125-1	Tubulin beta-1/beta-2 chain OS=Chlamydomonas reinhardtii GN=TUBB1 PE=3 SV=1	sp|P04690|TBB_CHLRE	TRUE	TRUE	TRUE	lHFFMVGFTPLTSR	1	TMT6plex (+229)	2.25729	0.662284	0.3358	-0.4818	0.5715	-0.6809	-0.4632	0.4427	0.1718	Value missing (-7.5405626)	96.444	75.723	106.38	68.191	82.304	102.89	114.13	0	0.00121357	0.998174	9.33555	471.259	1881.01	4	0.00928038	4.93109	Dutcher_Algae_TMT8plex_F-28844-7141_7141	Alage_TMT8plex	Mudpit_Dutcher_Algae_TMT8plex_F: 20180116_rf_1533_Dutcher_Algae_TMT8plex_F01
CC-125-1	Tubulin beta-1/beta-2 chain OS=Chlamydomonas reinhardtii GN=TUBB1 PE=3 SV=1	sp|P04690|TBB_CHLRE	TRUE	TRUE	TRUE	lHFFMVGFTPLTSR	1	TMT6plex (+229)	2.61591	0.713454	-0.1799	-0.8036	-0.1115	-0.5084	0.1372	0.04646	0.0458	-1.148	276.88	251.41	274.48	311.61	488.56	323.87	438.58	138.35	0.00142872	0.63061	11.2899	628.014	1881.02	3	0.00275699	1.4649	Dutcher_Algae_TMT8plex_F-32582-11164_11164	Alage_TMT8plex	Mudpit_Dutcher_Algae_TMT8plex_F: 20180116_rf_1533_Dutcher_Algae_TMT8plex_F01
CC-125-1	Tubulin beta-1/beta-2 chain OS=Chlamydomonas reinhardtii GN=TUBB1 PE=3 SV=1	sp|P04690|TBB_CHLRE	TRUE	TRUE	TRUE	lHFFMVGFTPLTSR	1	TMT6plex (+229)	3.16512	0.710849	0.2017	-0.4453	-0.1042	-0.4532	0.2065	0.0636	-0.2798	-0.1872	398.62	347.38	309.77	360.52	565.61	365.19	394.35	290.27	0.00147308	0.592245	11.5659	628.014	1881.02	3	0.0029401	1.5622	Dutcher_Algae_TMT8plex_F-33404-12294_12294	Alage_TMT8plex	Mudpit_Dutcher_Algae_TMT8plex_F: 20180116_rf_1533_Dutcher_Algae_TMT8plex_F01
CC-125-1	Tubulin beta-1/beta-2 chain OS=Chlamydomonas reinhardtii GN=TUBB1 PE=3 SV=1	sp|P04690|TBB_CHLRE	TRUE	TRUE	TRUE	lHFFMVGFTPLTSR	1	TMT6plex (+229)	2.69954	0.715509	0.1269	-0.1151	-0.7512	-0.578	-0.1321	-0.136	-0.1553	-0.2074	333.95	382.65	180.49	296.6	392.78	281.29	372.49	251.81	0.00142872	0.63061	11.2831	628.014	1881.02	3	0.0029401	1.5622	Dutcher_Algae_TMT8plex_F-33394-12261_12261	Alage_TMT8plex	Mudpit_Dutcher_Algae_TMT8plex_F: 20180116_rf_1533_Dutcher_Algae_TMT8plex_F01
CC-125-1	Tubulin beta-1/beta-2 chain OS=Chlamydomonas reinhardtii GN=TUBB1 PE=3 SV=1	sp|P04690|TBB_CHLRE	TRUE	TRUE	TRUE	lHFFMVGFTPLTSR	1	TMT6plex (+229)	2.7963	0.757642	-0.2547	-0.501	-0.2142	0.05806	-0.05439	0.03646	-0.07714	-0.6421	346.23	402.81	336.89	604.65	564.67	425.16	529.72	254.68	0.00149516	0.592245	11.7586	628.013	1881.02	3	0.000559724	0.297405	Dutcher_Algae_TMT8plex_F-31122-9570_9570	Alage_TMT8plex	Mudpit_Dutcher_Algae_TMT8plex_F: 20180116_rf_1533_Dutcher_Algae_TMT8plex_F01
CC-125-1	Tubulin beta-1/beta-2 chain OS=Chlamydomonas reinhardtii GN=TUBB1 PE=3 SV=1	sp|P04690|TBB_CHLRE	TRUE	TRUE	TRUE	lHFFMVGFTPLTSR	1	TMT6plex (+229)	2.20722	0.631571	-1.092	-0.7617	0.1849	-0.1653	0.0434	-0.5392	-0.02094	-0.1261	43.083	75.429	95.426	114.77	135.07	64.121	122.21	79.184	0.00123493	0.943123	9.51036	628.013	1881.02	3	0.000559724	0.297405	Dutcher_Algae_TMT8plex_F-42934-12341_12341	Alage_TMT8plex	Mudpit_Dutcher_Algae_TMT8plex_F: 20180116_rf_1533_Dutcher_Algae_TMT8plex_F01
CC-125-1	Tubulin beta-1/beta-2 chain OS=Chlamydomonas reinhardtii GN=TUBB1 PE=3 SV=1	sp|P04690|TBB_CHLRE	TRUE	TRUE	TRUE	lHFFMVGFTPLTSR	1	TMT6plex (+229)	2.9812	0.672888	0.1153	-0.371	-0.2789	-0.555	-0.2132	-0.07822	-0.05916	0.07368	377.52	368.98	276.9	339.49	428.17	334.59	450.25	347.41	0.00145159	0.608117	11.5134	628.015	1881.02	3	0.00422183	2.24324	Dutcher_Algae_TMT8plex_F-33384-12228_12228	Alage_TMT8plex	Mudpit_Dutcher_Algae_TMT8plex_F: 20180116_rf_1533_Dutcher_Algae_TMT8plex_F01
CC-125-1	Tubulin beta-1/beta-2 chain OS=Chlamydomonas reinhardtii GN=TUBB1 PE=3 SV=1	sp|P04690|TBB_CHLRE	TRUE	TRUE	TRUE	lHFFMVGFTPLTSR	0.98	TMT6plex (+229)	1.77968	0.626328	-0.0287	-0.2385	-0.5232	-0.1935	0.1923	-0.09792	-0.2885	-0.06485	16139	18948	11128	20494	26402	15588	18632	14968	0.00173591	0.419859	17.1186	941.512	1881.01	2	0.00852107	4.52763	Dutcher_Algae_TMT8plex_F-28810-7105_7105	Alage_TMT8plex	Mudpit_Dutcher_Algae_TMT8plex_F: 20180116_rf_1533_Dutcher_Algae_TMT8plex_F01
CC-125-1	Tubulin beta-1/beta-2 chain OS=Chlamydomonas reinhardtii GN=TUBB1 PE=3 SV=1	sp|P04690|TBB_CHLRE	TRUE	TRUE	TRUE	lHFFMVGFTPLTSR	1	TMT6plex (+229)	3.21891	0.735508	-0.1844	-0.1939	-0.06077	-0.1426	0.02501	-0.06009	-0.3011	-0.1488	1273.6	1714.5	1308.4	1865.2	2092.8	1404.5	1611.4	1244.8	0.00164748	0.47514	13.6114	628.012	1881.01	3	0.00420102	2.23218	Dutcher_Algae_TMT8plex_F-7940-9356_9356	Alage_TMT8plex	Mudpit_Dutcher_Algae_TMT8plex_F: 20180116_rf_1533_Dutcher_Algae_TMT8plex_F01
CC-125-1	Tubulin beta-1/beta-2 chain OS=Chlamydomonas reinhardtii GN=TUBB1 PE=3 SV=1	sp|P04690|TBB_CHLRE	TRUE	TRUE	TRUE	lHFFMVGFTPLTSR	1	TMT6plex (+229)	3.40536	0.724968	-0.03456	-0.3625	-0.2509	-0.5115	-0.04137	-0.2194	-0.07193	0.08468	48616	52992	40019	49927	68627	43439	64154	49899	0.00172737	0.41904	18.672	628.012	1881.01	3	0.00438412	2.32948	Dutcher_Algae_TMT8plex_F-28888-7188_7188	Alage_TMT8plex	Mudpit_Dutcher_Algae_TMT8plex_F: 20180116_rf_1533_Dutcher_Algae_TMT8plex_F01
CC-125-1	Tubulin beta-1/beta-2 chain OS=Chlamydomonas reinhardtii GN=TUBB1 PE=3 SV=1	sp|P04690|TBB_CHLRE	TRUE	TRUE	TRUE	lHFFMVGFTPLTSR	1	TMT6plex (+229)	3.33815	0.698508	-0.1572	-0.1048	-0.1436	-0.2336	0.1416	-0.1591	-0.07088	-0.1478	322.73	454.64	308.7	437.12	561.76	325.86	467.56	308.18	0.00147308	0.592245	11.6378	628.014	1881.02	3	0.00403873	2.14594	Dutcher_Algae_TMT8plex_F-33368-12163_12163	Alage_TMT8plex	Mudpit_Dutcher_Algae_TMT8plex_F: 20180116_rf_1533_Dutcher_Algae_TMT8plex_F01
CC-125-1	Tubulin beta-1/beta-2 chain OS=Chlamydomonas reinhardtii GN=TUBB1 PE=3 SV=1	sp|P04690|TBB_CHLRE	TRUE	TRUE	TRUE	lHFFMVGFTPLTSR	1	TMT6plex (+229)	3.20846	0.742239	-0.479	-0.2608	0.03576	-0.3641	0.1648	-0.03058	0.2633	-0.5599	267.88	429.21	356.44	413.64	594.27	367.03	603.02	242.62	0.00147308	0.592245	11.6769	628.014	1881.02	3	0.0029401	1.5622	Dutcher_Algae_TMT8plex_F-33354-12127_12127	Alage_TMT8plex	Mudpit_Dutcher_Algae_TMT8plex_F: 20180116_rf_1533_Dutcher_Algae_TMT8plex_F01
CC-125-1	Tubulin beta-1/beta-2 chain OS=Chlamydomonas reinhardtii GN=TUBB1 PE=3 SV=1	sp|P04690|TBB_CHLRE	TRUE	TRUE	TRUE	lHFFMVGFTPLTSR	0.98	TMT6plex (+229)	1.49956	0.638733	Value missing (-3.7575545)	3.32	Value missing (-3.6111588)	Value missing (-4.198602)	3.418	4.425	3.56	Value missing (-3.6431813)	0	69.367	0	0	75.094	109.11	81.371	0	0.00113084	1.2619	8.38776	628.014	1881.02	3	0.0031232	1.65949	Dutcher_Algae_TMT8plex_F-42940-12373_12373	Alage_TMT8plex	Mudpit_Dutcher_Algae_TMT8plex_F: 20180116_rf_1533_Dutcher_Algae_TMT8plex_F01
CC-125-1	Tubulin beta-1/beta-2 chain OS=Chlamydomonas reinhardtii GN=TUBB1 PE=3 SV=1	sp|P04690|TBB_CHLRE	TRUE	TRUE	TRUE	lHFFMVGFTPLTSR	1	TMT6plex (+229)	3.26455	0.721441	-0.4178	-0.08108	-0.1553	-0.3318	0.2456	-0.2614	-0.1361	0.0456	272.59	466.19	307.22	414.52	609	308.39	455.51	354.92	0.00147308	0.592245	11.6386	628.014	1881.02	3	0.00220767	1.17303	Dutcher_Algae_TMT8plex_F-31040-9483_9483	Alage_TMT8plex	Mudpit_Dutcher_Algae_TMT8plex_F: 20180116_rf_1533_Dutcher_Algae_TMT8plex_F01
CC-125-1	Tubulin beta-1/beta-2 chain OS=Chlamydomonas reinhardtii GN=TUBB1 PE=3 SV=1	sp|P04690|TBB_CHLRE	TRUE	TRUE	TRUE	lHFFMVGFTPLTSR	1	TMT6plex (+229)	2.32439	0.699166	-0.3614	0.4036	-0.3734	0.2884	0.2041	-0.4691	-0.2339	-0.05743	157.68	359.19	148.51	353.19	328.18	148.88	238.22	183.67	0.00138472	0.67515	10.905	628.013	1881.02	3	0.00127133	0.675512	Dutcher_Algae_TMT8plex_F-40672-8289_8289	Alage_TMT8plex	Mudpit_Dutcher_Algae_TMT8plex_F: 20180116_rf_1533_Dutcher_Algae_TMT8plex_F01
CC-125-1	Tubulin beta-1/beta-2 chain OS=Chlamydomonas reinhardtii GN=TUBB1 PE=3 SV=1	sp|P04690|TBB_CHLRE	TRUE	TRUE	TRUE	lHFFMVGFTPLTSR	1	TMT6plex (+229)	3.46621	0.717123	-0.1878	-0.258	-0.2007	0.02283	-0.007631	-0.2574	-0.1036	0.03347	344.59	448.42	323.84	563.77	553.75	333.36	496.03	379.59	0.00149516	0.592245	11.7496	628.014	1881.02	3	0.00385562	2.04865	Dutcher_Algae_TMT8plex_F-33336-12088_12088	Alage_TMT8plex	Mudpit_Dutcher_Algae_TMT8plex_F: 20180116_rf_1533_Dutcher_Algae_TMT8plex_F01
CC-125-1	Tubulin beta-1/beta-2 chain OS=Chlamydomonas reinhardtii GN=TUBB1 PE=3 SV=1	sp|P04690|TBB_CHLRE	TRUE	TRUE	TRUE	lHFFMVGFTPLTSR	1	TMT6plex (+229)	2.81925	0.703321	-0.387	-0.2789	-1.011	-0.5344	0.4648	-0.01252	0.04162	0.1237	180.54	266.46	115.2	233.82	452.94	237.2	334.54	243.73	0.0014069	0.650876	11.0115	628.014	1881.02	3	0.00165836	0.881155	Dutcher_Algae_TMT8plex_F-42922-12306_12306	Alage_TMT8plex	Mudpit_Dutcher_Algae_TMT8plex_F: 20180116_rf_1533_Dutcher_Algae_TMT8plex_F01
CC-125-1	Tubulin beta-1/beta-2 chain OS=Chlamydomonas reinhardtii GN=TUBB1 PE=3 SV=1	sp|P04690|TBB_CHLRE	TRUE	TRUE	TRUE	lHFFMVGFTPLTSR	1	TMT6plex (+229)	2.71214	0.727251	0.1412	-0.22	0.1425	-0.2781	-0.04765	-0.1121	-0.1793	-0.3072	398.41	421.58	377.44	424.63	500.8	337.07	433.98	277.99	0.00147308	0.592245	11.6311	628.013	1881.02	3	0.000925935	0.491989	Dutcher_Algae_TMT8plex_F-31202-9655_9655	Alage_TMT8plex	Mudpit_Dutcher_Algae_TMT8plex_F: 20180116_rf_1533_Dutcher_Algae_TMT8plex_F01
CC-125-1	Tubulin beta-1/beta-2 chain OS=Chlamydomonas reinhardtii GN=TUBB1 PE=3 SV=1	sp|P04690|TBB_CHLRE	TRUE	TRUE	TRUE	lHFFMVGFTPLTSR	0.9	TMT6plex (+229)	1.18801	0.400718	Value missing (-7.154564)	-0.1633	-0.1293	-0.002354	-0.5846	0.2929	-0.1307	-0.1607	0	65.622	44.16	76.427	52.12	66.534	65.853	46.237	0.00115114	1.19234	8.70375	628.013	1881.02	3	0.000925935	0.491989	Dutcher_Algae_TMT8plex_F-51676-10621_10621	Alage_TMT8plex	Mudpit_Dutcher_Algae_TMT8plex_F: 20180116_rf_1533_Dutcher_Algae_TMT8plex_F01
CC-125-1	Tubulin beta-1/beta-2 chain OS=Chlamydomonas reinhardtii GN=TUBB1 PE=3 SV=1	sp|P04690|TBB_CHLRE	TRUE	TRUE	TRUE	lHFFMVGFTPLTSR	1	TMT6plex (+229)	2.81983	0.680577	0.05375	-0.07155	Value missing (-8.582555)	-0.2198	0.2177	0.1951	-0.2359	-0.6544	166.73	206.93	67.217	198.05	259.66	184.49	188.52	98.715	0.00134061	0.731203	10.4203	471.26	1881.01	4	0.00854796	4.54192	Dutcher_Algae_TMT8plex_F-28760-7052_7052	Alage_TMT8plex	Mudpit_Dutcher_Algae_TMT8plex_F: 20180116_rf_1533_Dutcher_Algae_TMT8plex_F01
CC-125-1	Tubulin beta-1/beta-2 chain OS=Chlamydomonas reinhardtii GN=TUBB1 PE=3 SV=1	sp|P04690|TBB_CHLRE	TRUE	TRUE	TRUE	lHFFMVGFTPLTSR	0.99	TMT6plex (+229)	1.6465	0.600419	Value missing (-0.20287514)	Value missing (-0.5771036)	Value missing (-0.056479454)	Value missing (-0.6439228)	6.543	6.839	Value missing (-0.5428448)	Value missing (-0.08850193)	0	0	0	0	55.56	49.51	0	0	0.00109391	2.23099	6.71521	628.013	1881.02	3	0.000538908	0.286345	Dutcher_Algae_TMT8plex_F-42910-11835_11835	Alage_TMT8plex	Mudpit_Dutcher_Algae_TMT8plex_F: 20180116_rf_1533_Dutcher_Algae_TMT8plex_F01
CC-125-1	Tubulin beta-1/beta-2 chain OS=Chlamydomonas reinhardtii GN=TUBB1 PE=3 SV=1	sp|P04690|TBB_CHLRE	TRUE	TRUE	TRUE	lHFFMVGFTPLTSR	1	TMT6plex (+229)	2.95227	0.750754	-0.4193	0.1369	-0.1378	-0.1536	0.08937	-0.2738	-0.1068	-0.1659	262.65	520.72	299.57	453.86	529.28	293.97	445.21	296.41	0.00147308	0.592245	11.5988	628.014	1881.02	3	0.00257388	1.36761	Dutcher_Algae_TMT8plex_F-33312-12045_12045	Alage_TMT8plex	Mudpit_Dutcher_Algae_TMT8plex_F: 20180116_rf_1533_Dutcher_Algae_TMT8plex_F01
CC-125-1	Tubulin beta-1/beta-2 chain OS=Chlamydomonas reinhardtii GN=TUBB1 PE=3 SV=1	sp|P04690|TBB_CHLRE	TRUE	TRUE	TRUE	lHFFMVGFTPLTSR	0.96	TMT6plex (+229)	1.32698	0.509543	Value missing (-0.20287514)	6.453	Value missing (-0.056479454)	Value missing (-0.6439228)	Value missing (-0.65909195)	6.975	Value missing (-0.5428448)	Value missing (-0.08850193)	0	49.614	0	0	0	54.404	0	0	0.00109391	2.23099	6.70069	628.013	1881.02	3	0.000193513	0.102822	Dutcher_Algae_TMT8plex_F-42902-11777_11777	Alage_TMT8plex	Mudpit_Dutcher_Algae_TMT8plex_F: 20180116_rf_1533_Dutcher_Algae_TMT8plex_F01
CC-125-1	Tubulin beta-1/beta-2 chain OS=Chlamydomonas reinhardtii GN=TUBB1 PE=3 SV=1	sp|P04690|TBB_CHLRE	TRUE	TRUE	TRUE	lHFFMVGFTPLTSR	1	TMT6plex (+229)	2.92957	0.682072	0.3734	-0.2047	-0.3839	-0.3294	0.3959	-0.2022	-0.08921	0.04069	19879	18142	11601	17454	28317	13542	19936	14936	0.00173591	0.419859	17.1338	628.012	1881.01	3	0.00273617	1.45385	Dutcher_Algae_TMT8plex_F-28968-7273_7273	Alage_TMT8plex	Mudpit_Dutcher_Algae_TMT8plex_F: 20180116_rf_1533_Dutcher_Algae_TMT8plex_F01
CC-125-1	Tubulin beta-1/beta-2 chain OS=Chlamydomonas reinhardtii GN=TUBB1 PE=3 SV=1	sp|P04690|TBB_CHLRE	TRUE	TRUE	TRUE	lHFFMVGFTPLTSR	1	TMT6plex (+229)	1.81748	0.669891	0.2728	-0.5497	-0.1544	0.1561	-0.3897	-0.137	0.1516	-0.1804	102.74	81.11	73.704	132.97	93.318	78.171	125.6	71.294	0.00125448	0.943123	9.56779	628.012	1881.01	3	0.00255307	1.35656	Dutcher_Algae_TMT8plex_F-42890-11717_11717	Alage_TMT8plex	Mudpit_Dutcher_Algae_TMT8plex_F: 20180116_rf_1533_Dutcher_Algae_TMT8plex_F01
CC-125-1	Tubulin beta-1/beta-2 chain OS=Chlamydomonas reinhardtii GN=TUBB1 PE=3 SV=1	sp|P04690|TBB_CHLRE	TRUE	TRUE	TRUE	lHFFMVGFTPLTSR	0.97	TMT6plex (+229)	1.62916	0.586159	-0.1395	-0.3916	-0.4778	-0.1453	-0.03788	-0.1461	-0.2706	-0.09312	765.04	876.96	582.52	1078.5	1158.2	773.15	954.18	752.85	0.00159352	0.509766	12.761	941.513	1881.01	2	0.00571345	3.03581	Dutcher_Algae_TMT8plex_F-28984-7290_7290	Alage_TMT8plex	Mudpit_Dutcher_Algae_TMT8plex_F: 20180116_rf_1533_Dutcher_Algae_TMT8plex_F01
CC-125-1	Tubulin beta-1/beta-2 chain OS=Chlamydomonas reinhardtii GN=TUBB1 PE=3 SV=1	sp|P04690|TBB_CHLRE	TRUE	TRUE	TRUE	lHFFMVGFTPLTSR	1	TMT6plex (+229)	3.55203	0.735997	-0.01153	-0.519	-0.3177	-0.3508	0.1478	0.02111	-0.2799	0.2375	448090	431480	348370	502170	705480	464930	512300	503860	0.0015892	0.304609	21.9012	628.011	1881.01	3	0.00621518	3.3024	Dutcher_Algae_TMT8plex_F-28728-7018_7018	Alage_TMT8plex	Mudpit_Dutcher_Algae_TMT8plex_F: 20180116_rf_1533_Dutcher_Algae_TMT8plex_F01
CC-125-1	Tubulin beta-1/beta-2 chain OS=Chlamydomonas reinhardtii GN=TUBB1 PE=3 SV=1	sp|P04690|TBB_CHLRE	TRUE	TRUE	TRUE	lHFFMVGFTPLTSR	1	TMT6plex (+229)	2.38353	0.617556	Value missing (-7.181386)	0.2532	0.6819	-0.9042	-0.2436	-0.04775	-0.353	0.5753	0	87.582	78.863	43.756	68.522	54.359	58.738	77.151	0.00117182	1.12267	8.87336	628.014	1881.02	3	0.00129215	0.686572	Dutcher_Algae_TMT8plex_F-42882-11659_11659	Alage_TMT8plex	Mudpit_Dutcher_Algae_TMT8plex_F: 20180116_rf_1533_Dutcher_Algae_TMT8plex_F01
CC-125-1	Tubulin beta-1/beta-2 chain OS=Chlamydomonas reinhardtii GN=TUBB1 PE=3 SV=1	sp|P04690|TBB_CHLRE	TRUE	TRUE	TRUE	lHFFMVGFTPLTSR	0.99	TMT6plex (+229)	1.65472	0.647672	Value missing (-7.433591)	-0.2631	-0.02831	Value missing (-7.8746386)	Value missing (-7.8898077)	0.04966	0.485	0.4883	0	75.298	57.253	0	0	69.022	117.33	86.687	0.00115114	1.19234	8.66386	628.013	1881.02	3	0.000905119	0.480929	Dutcher_Algae_TMT8plex_F-42878-11629_11629	Alage_TMT8plex	Mudpit_Dutcher_Algae_TMT8plex_F: 20180116_rf_1533_Dutcher_Algae_TMT8plex_F01
CC-125-1	Tubulin beta-1/beta-2 chain OS=Chlamydomonas reinhardtii GN=TUBB1 PE=3 SV=1	sp|P04690|TBB_CHLRE	TRUE	TRUE	TRUE	lHFFMVGFTPLTSR	1	TMT6plex (+229)	2.08233	0.630955	Value missing (-8.188147)	-1.143	-0.07083	0.05655	-1.172	-0.2206	0.1451	0.3796	0	72.204	94.019	160.17	73.331	96.857	159.86	135.39	0.00125448	0.894198	9.62907	628.013	1881.02	3	0.000925935	0.491989	Dutcher_Algae_TMT8plex_F-42874-11599_11599	Alage_TMT8plex	Mudpit_Dutcher_Algae_TMT8plex_F: 20180116_rf_1533_Dutcher_Algae_TMT8plex_F01
CC-125-1	Tubulin beta-1/beta-2 chain OS=Chlamydomonas reinhardtii GN=TUBB1 PE=3 SV=1	sp|P04690|TBB_CHLRE	TRUE	TRUE	TRUE	lHFFMVGFTPLTSR	1	TMT6plex (+229)	2.18653	0.601928	Value missing (-7.8902717)	0.306	-0.3048	-0.204	-0.4262	0.04985	-0.04156	-0.08737	0	149.5	65.171	112.86	95.8	93.937	117.07	80.505	0.00123493	0.943123	9.48148	628.013	1881.02	3	0.00074283	0.394697	Dutcher_Algae_TMT8plex_F-42868-11568_11568	Alage_TMT8plex	Mudpit_Dutcher_Algae_TMT8plex_F: 20180116_rf_1533_Dutcher_Algae_TMT8plex_F01
CC-125-1	Tubulin beta-1/beta-2 chain OS=Chlamydomonas reinhardtii GN=TUBB1 PE=3 SV=1	sp|P04690|TBB_CHLRE	TRUE	TRUE	TRUE	lHFFMVGFTPLTSR	1	TMT6plex (+229)	2.88955	0.685644	0.01692	0.2264	0.1725	-0.6171	-0.2358	-0.05561	-0.5746	-0.421	306.26	471.89	320.86	289.11	370.74	293.08	280.07	215.93	0.00142872	0.63061	11.3151	628.012	1881.01	3	0.00310238	1.64843	Dutcher_Algae_TMT8plex_F-40594-8206_8206	Alage_TMT8plex	Mudpit_Dutcher_Algae_TMT8plex_F: 20180116_rf_1533_Dutcher_Algae_TMT8plex_F01
CC-125-1	Tubulin beta-1/beta-2 chain OS=Chlamydomonas reinhardtii GN=TUBB1 PE=3 SV=1	sp|P04690|TBB_CHLRE	TRUE	TRUE	TRUE	lHFFMVGFTPLTSR	1	TMT6plex (+229)	2.21939	0.637038	0.3238	-0.2647	0.6991	-0.02669	-0.3015	-0.2824	0.1423	-0.5764	133.34	121.95	161.31	147.91	128.03	88.183	156.71	68.114	0.00129831	0.800685	9.97375	628.014	1881.02	3	0.00147525	0.783864	Dutcher_Algae_TMT8plex_F-42862-11537_11537	Alage_TMT8plex	Mudpit_Dutcher_Algae_TMT8plex_F: 20180116_rf_1533_Dutcher_Algae_TMT8plex_F01
CC-125-1	Tubulin beta-1/beta-2 chain OS=Chlamydomonas reinhardtii GN=TUBB1 PE=3 SV=1	sp|P04690|TBB_CHLRE	TRUE	TRUE	TRUE	lHFFMVGFTPLTSR	1	TMT6plex (+229)	2.0809	0.6046	Value missing (-7.8047457)	0.09299	-0.04637	-0.245	0.2364	0.5056	-0.2549	Value missing (-7.6903725)	0	121.64	73.576	102.78	141.22	119.24	98.31	0	0.00121357	0.998174	9.35925	628.014	1881.02	3	0.00165836	0.881155	Dutcher_Algae_TMT8plex_F-42858-11506_11506	Alage_TMT8plex	Mudpit_Dutcher_Algae_TMT8plex_F: 20180116_rf_1533_Dutcher_Algae_TMT8plex_F01
CC-125-1	Tubulin beta-1/beta-2 chain OS=Chlamydomonas reinhardtii GN=TUBB1 PE=3 SV=1	sp|P04690|TBB_CHLRE	TRUE	TRUE	TRUE	lHFFMVGFTPLTSR	1	TMT6plex (+229)	3.16586	0.726885	-0.2838	-0.06328	-0.4844	-0.4042	-0.01663	-0.2281	0.02868	-0.0165	286.73	454.18	238.71	379.22	486.79	302.25	481.27	326.52	0.00145159	0.608117	11.5293	628.014	1881.02	3	0.00220767	1.17303	Dutcher_Algae_TMT8plex_F-33250-11924_11924	Alage_TMT8plex	Mudpit_Dutcher_Algae_TMT8plex_F: 20180116_rf_1533_Dutcher_Algae_TMT8plex_F01
[truncated: 24,513 more rows]
